# Supplementary material for: Genome-wide binding of SEPALLATA3 and AGAMOUS complexes determined by sequential DNA-affinity purification sequencing
Source: Nucleic Acids Res. 2020 Sep 5;48(17):9637–48. doi: 10.1093/nar/gkaa729 (PMC7515736; doi:10.1093/nar/gkaa729)
Supplement: gkaa729_Supplemental_Files [file gkaa729_supplemental_files.zip]

Archive with 3 entries (3 files):
- Gene_lists.xlsx
- GO_term_analysis.xlsx
- Supplemental_Lai_small.pdf
