# Supplementary material for: Genome-wide binding of SEPALLATA3 and AGAMOUS complexes determined by sequential DNA-affinity purification sequencing
Source: Nucleic Acids Res. 2020 Sep 5;48(17):9637–48. doi: 10.1093/nar/gkaa729 (PMC7515736; doi:10.1093/nar/gkaa729)
Supplement: gkaa729_Supplemental_Files [file gkaa729_supplemental_files.zip › Gene_lists.xlsx]

## Sheet: Gene List Fig. 5
seq-DAP-seq SEP3+AG vs ChIP AG			seq-DAP-seq SEP3+AG vs ChIP SEP3			seq-DAP-seq SEP3+AG vs ChIP SEP3+AG			seq-DAP-seq SEP3+AG vs ChIP SEP3+AG for AG regulated genes			seq-DAP-seq SEP3AG vs ChIP SEP3+AG for SEP3 regulated genes			seq-DAP-seq SEP3AG vs ChIP SEP3+AG for SEP3 and AG regulated genes
ChIP-seq	Common	seq-DAP-seq	ChIP-seq	Common	seq-DAP-seq	ChIP-seq	Common	seq-DAP-seq	ChIP-seq	Common	seq-DAP-seq	ChIP-seq	Common	seq-DAP-seq	ChIP-seq	Common	seq-DAP-seq
AT1G01110	AT1G01320	AT1G01010	AT1G01030	AT1G01020	AT1G01010	AT1G01110	AT1G01320	AT1G01010	AT1G04150	AT1G03300	AT1G02230	AT1G08320	AT1G02610	AT1G01280	AT1G08320	AT1G12080	AT1G02520
AT1G01115	AT1G01530	AT1G01020	AT1G01040	AT1G01190	AT1G01270	AT1G01115	AT1G01530	AT1G01020	AT1G04160	AT1G04400	AT1G02520	AT1G09260	AT1G07090	AT1G01460	AT1G10220	AT1G21940	AT1G07135
AT1G01183	AT1G01540	AT1G01190	AT1G01090	AT1G01260	AT1G01280	AT1G01183	AT1G01540	AT1G01190	AT1G05470	AT1G05950	AT1G03530	AT1G10220	AT1G12080	AT1G02030	AT1G14760	AT1G26770	AT1G25370
AT1G01360	AT1G02590	AT1G01260	AT1G01100	AT1G01290	AT1G01453	AT1G01360	AT1G02590	AT1G01260	AT1G08320	AT1G06080	AT1G03840	AT1G14760	AT1G12780	AT1G02450	AT1G21460	AT2G19110	AT1G26310
AT1G01720	AT1G02610	AT1G01270	AT1G01110	AT1G01320	AT1G01460	AT1G01720	AT1G02610	AT1G01270	AT1G10220	AT1G12080	AT1G03940	AT1G16510	AT1G13260	AT1G02470	AT1G69180	AT2G36270	AT1G28130
AT1G01725	AT1G02720	AT1G01280	AT1G01115	AT1G01530	AT1G01740	AT1G01725	AT1G02720	AT1G01280	AT1G13290	AT1G12420	AT1G04520	AT1G21460	AT1G20620	AT1G02510	AT1G74130	AT2G42830	AT1G32640
AT1G01730	AT1G03180	AT1G01290	AT1G01120	AT1G01540	AT1G01750	AT1G01730	AT1G03180	AT1G01290	AT1G14600	AT1G13245	AT1G04770	AT1G24600	AT1G21680	AT1G02520	AT2G40460	AT2G45120	AT1G55050
AT1G02060	AT1G03300	AT1G01453	AT1G01130	AT1G01620	AT1G01760	AT1G02060	AT1G03300	AT1G01453	AT1G14760	AT1G14720	AT1G05580	AT1G25550	AT1G21940	AT1G03340	AT2G46455	AT3G04960	AT1G56040
AT1G02065	AT1G03310	AT1G01460	AT1G01140	AT1G01630	AT1G01770	AT1G02065	AT1G03310	AT1G01460	AT1G18590	AT1G17420	AT1G05730	AT1G26590	AT1G24260	AT1G03445	AT3G50330	AT3G23130	AT1G65240
AT1G03860	AT1G04370	AT1G01620	AT1G01150	AT1G02020	AT1G02405	AT1G03860	AT1G04370	AT1G01620	AT1G20650	AT1G19330	AT1G05830	AT1G26790	AT1G25330	AT1G03850	AT3G54490	AT3G55580	AT1G76500
AT1G03870	AT1G04400	AT1G01630	AT1G01160	AT1G02030	AT1G02420	AT1G03870	AT1G04400	AT1G01630	AT1G21460	AT1G19920	AT1G06160	AT1G33430	AT1G26770	AT1G03940	AT3G57380	AT3G60580	AT2G16760
AT1G03880	AT1G04410	AT1G01740	AT1G01170	AT1G02080	AT1G02470	AT1G03880	AT1G04410	AT1G01740	AT1G23380	AT1G21940	AT1G06200	AT1G49230	AT1G48960	AT1G04250	AT3G58780	AT4G02670	AT2G36660
AT1G04150	AT1G04820	AT1G01750	AT1G01180	AT1G02230	AT1G02575	AT1G04150	AT1G04820	AT1G01750	AT1G29630	AT1G24260	AT1G07135	AT1G49490	AT1G56030	AT1G04880	AT3G60670	AT4G27330	AT2G39650
AT1G04160	AT1G04830	AT1G01760	AT1G01183	AT1G02250	AT1G02580	AT1G04160	AT1G04830	AT1G01760	AT1G30490	AT1G26770	AT1G07980	AT1G49620	AT1G68840	AT1G05000	AT4G17490	AT4G35070	AT2G40610
AT1G04530	AT1G05710	AT1G01770	AT1G01200	AT1G02410	AT1G02910	AT1G04530	AT1G05710	AT1G01770	AT1G30950	AT1G30320	AT1G08160	AT1G53080	AT1G69120	AT1G05550	AT4G21690	AT5G05810	AT2G42885
AT1G04540	AT1G05950	AT1G02020	AT1G01210	AT1G02430	AT1G03100	AT1G04540	AT1G05950	AT1G02020	AT1G31320	AT1G31750	AT1G08410	AT1G69180	AT1G75530	AT1G06170	AT5G59390	AT5G07990	AT3G13600
AT1G05100	AT1G05960	AT1G02030	AT1G01250	AT1G02440	AT1G03103	AT1G05100	AT1G05960	AT1G02030	AT1G32240	AT1G33240	AT1G09812	AT1G69430	AT1G76430	AT1G06460		AT5G13790	AT3G17580
AT1G05370	AT1G06080	AT1G02080	AT1G01300	AT1G02450	AT1G03110	AT1G05370	AT1G06080	AT1G02080	AT1G55500	AT1G35730	AT1G10657	AT1G69630	AT1G77655	AT1G06520		AT5G18000	AT3G23840
AT1G05470	AT1G06090	AT1G02230	AT1G01305	AT1G02460	AT1G03270	AT1G05470	AT1G06090	AT1G02230	AT1G69180	AT1G47990	AT1G11210	AT1G74130	AT2G18260	AT1G07135		AT5G42630	AT3G44260
AT1G05700	AT1G07090	AT1G02250	AT1G01310	AT1G02510	AT1G03280	AT1G05700	AT1G07090	AT1G02250	AT1G71830	AT1G49720	AT1G11230	AT1G77210	AT2G19110	AT1G08050		AT5G57720	AT3G45000
AT1G06100	AT1G07100	AT1G02405	AT1G01360	AT1G02520	AT1G03330	AT1G06100	AT1G07100	AT1G02405	AT1G72180	AT1G53210	AT1G11260	AT1G78000	AT2G19450	AT1G11110		AT5G60142	AT3G46770
AT1G07160	AT1G07650	AT1G02410	AT1G01420	AT1G02590	AT1G03340	AT1G07160	AT1G07650	AT1G02410	AT1G74130	AT1G60950	AT1G11290	AT1G80440	AT2G23000	AT1G11280		AT5G61090	AT3G49830
AT1G07170	AT1G07670	AT1G02420	AT1G01430	AT1G02610	AT1G03445	AT1G07170	AT1G07670	AT1G02420	AT1G74330	AT1G62360	AT1G12630	AT2G01960	AT2G36080	AT1G12160		AT5G61100	AT3G50800
AT1G07175	AT1G07680	AT1G02430	AT1G01480	AT1G02720	AT1G03510	AT1G07175	AT1G07680	AT1G02430	AT1G74430	AT1G63480	AT1G13670	AT2G18193	AT2G36270	AT1G13370		AT5G67060	AT3G55980
AT1G07200	AT1G08100	AT1G02440	AT1G01490	AT1G02730	AT1G03520	AT1G07200	AT1G08100	AT1G02440	AT1G75820	AT1G67720	AT1G14970	AT2G23690	AT2G42380	AT1G13420			AT4G16560
AT1G07210	AT1G08210	AT1G02450	AT1G01500	AT1G02740	AT1G03530	AT1G07210	AT1G08210	AT1G02450	AT1G76110	AT1G67770	AT1G15010	AT2G26290	AT2G42510	AT1G14200			AT4G16563
AT1G07570	AT1G08270	AT1G02460	AT1G01510	AT1G03020	AT1G03760	AT1G07570	AT1G08270	AT1G02460	AT1G80440	AT1G68480	AT1G15550	AT2G27830	AT2G42830	AT1G14700			AT4G22870
AT1G07580	AT1G08280	AT1G02470	AT1G01550	AT1G03022	AT1G03770	AT1G07580	AT1G08280	AT1G02470	AT2G01505	AT1G73080	AT1G17030	AT2G38530	AT2G45120	AT1G14860			AT4G24570
AT1G07630	AT1G09250	AT1G02510	AT1G01560	AT1G03080	AT1G03830	AT1G07630	AT1G09250	AT1G02510	AT2G19810	AT1G80030	AT1G17060	AT2G38820	AT2G46660	AT1G15850			AT4G27280
AT1G08220	AT1G09470	AT1G02520	AT1G01570	AT1G03090	AT1G03840	AT1G08220	AT1G09470	AT1G02520	AT2G24240	AT2G01510	AT1G17230	AT2G40460	AT2G47480	AT1G16260			AT4G31730
AT1G08315	AT1G09480	AT1G02575	AT1G01580	AT1G03170	AT1G03905	AT1G08315	AT1G09480	AT1G02575	AT2G27840	AT2G02080	AT1G17380	AT2G41010	AT2G47485	AT1G16290			AT5G14000
AT1G08320	AT1G09570	AT1G02580	AT1G01600	AT1G03180	AT1G03910	AT1G08320	AT1G09570	AT1G02580	AT2G27990	AT2G19110	AT1G18870	AT2G41640	AT3G04960	AT1G16730			AT5G14010
AT1G09260	AT1G09575	AT1G02730	AT1G01610	AT1G03300	AT1G03940	AT1G09260	AT1G09575	AT1G02730	AT2G34340	AT2G22540	AT1G19940	AT2G44500	AT3G05770	AT1G17665			AT5G24280
AT1G09780	AT1G09790	AT1G02740	AT1G01650	AT1G03310	AT1G03950	AT1G09780	AT1G09790	AT1G02740	AT2G38530	AT2G33590	AT1G20190	AT2G45430	AT3G14770	AT1G17710			AT5G25400
AT1G10200	AT1G09840	AT1G02910	AT1G01695	AT1G03350	AT1G03960	AT1G10200	AT1G09840	AT1G02910	AT2G40460	AT2G34920	AT1G20530	AT2G46455	AT3G15700	AT1G17860			AT5G39770
AT1G10210	AT1G09850	AT1G03020	AT1G01720	AT1G03360	AT1G04010	AT1G10210	AT1G09850	AT1G03020	AT2G40480	AT2G34925	AT1G20570	AT2G46970	AT3G17609	AT1G17870			AT5G47150
AT1G10220	AT1G10020	AT1G03022	AT1G01730	AT1G03457	AT1G04300	AT1G10220	AT1G10020	AT1G03022	AT2G41640	AT2G36270	AT1G21000	AT3G04000	AT3G23130	AT1G18520			AT5G50800
AT1G10230	AT1G10030	AT1G03080	AT1G01800	AT1G03470	AT1G04445	AT1G10230	AT1G10030	AT1G03080	AT2G45680	AT2G41820	AT1G21910	AT3G15030	AT3G27210	AT1G18870			AT5G53950
AT1G10460	AT1G10060	AT1G03090	AT1G01810	AT1G03475	AT1G04450	AT1G10460	AT1G10060	AT1G03090	AT2G46455	AT2G42830	AT1G22490	AT3G16720	AT3G29020	AT1G18990			AT5G60660
AT1G10470	AT1G10070	AT1G03100	AT1G01820	AT1G03850	AT1G04580	AT1G10470	AT1G10070	AT1G03100	AT2G46650	AT2G43120	AT1G22770	AT3G18900	AT3G48690	AT1G20120			AT5G61120
AT1G12120	AT1G10120	AT1G03103	AT1G01830	AT1G04000	AT1G04590	AT1G12120	AT1G10120	AT1G03103	AT2G47260	AT2G45120	AT1G23170	AT3G20340	AT3G48700	AT1G20510
AT1G12130	AT1G10650	AT1G03110	AT1G01840	AT1G04220	AT1G04600	AT1G12130	AT1G10650	AT1G03110	AT3G02010	AT3G03270	AT1G23440	AT3G50330	AT3G49790	AT1G20590
AT1G12240	AT1G10652	AT1G03170	AT1G02060	AT1G04250	AT1G04840	AT1G12240	AT1G10652	AT1G03170	AT3G05640	AT3G04800	AT1G23480	AT3G54490	AT3G51560	AT1G21529
AT1G12423	AT1G10740	AT1G03270	AT1G02065	AT1G04260	AT1G04850	AT1G12423	AT1G10740	AT1G03270	AT3G10745	AT3G04960	AT1G24170	AT3G57370	AT3G54990	AT1G22015
AT1G13290	AT1G10745	AT1G03280	AT1G02070	AT1G04310	AT1G04880	AT1G13290	AT1G10745	AT1G03280	AT3G14230	AT3G05690	AT1G24650	AT3G57380	AT3G55570	AT1G22440
AT1G13700	AT1G10747	AT1G03330	AT1G02074	AT1G04320	AT1G04890	AT1G13700	AT1G10747	AT1G03330	AT3G15170	AT3G06120	AT1G25370	AT3G58780	AT3G55580	AT1G22760
AT1G13710	AT1G10840	AT1G03340	AT1G02090	AT1G04370	AT1G05030	AT1G13710	AT1G10840	AT1G03340	AT3G16620	AT3G06125	AT1G26210	AT3G60670	AT3G57390	AT1G23420
AT1G13755	AT1G10850	AT1G03350	AT1G02100	AT1G04400	AT1G05180	AT1G13755	AT1G10850	AT1G03350	AT3G25710	AT3G07560	AT1G26310	AT3G61450	AT3G59060	AT1G23600
AT1G13760	AT1G11112	AT1G03360	AT1G02180	AT1G04410	AT1G05280	AT1G13760	AT1G11112	AT1G03360	AT3G27027	AT3G10040	AT1G26540	AT4G00540	AT3G60580	AT1G23700
AT1G13770	AT1G11120	AT1G03445	AT1G02190	AT1G04500	AT1G05300	AT1G13770	AT1G11120	AT1G03445	AT3G27809	AT3G10050	AT1G26840	AT4G01170	AT3G62610	AT1G24220
AT1G14600	AT1G11700	AT1G03457	AT1G02205	AT1G04501	AT1G05310	AT1G14600	AT1G11700	AT1G03457	AT3G50330	AT3G14990	AT1G27030	AT4G03400	AT4G01450	AT1G25370
AT1G14760	AT1G12070	AT1G03470	AT1G02210	AT1G04520	AT1G05320	AT1G14760	AT1G12070	AT1G03470	AT3G52380	AT3G15500	AT1G28130	AT4G14690	AT4G02670	AT1G25400
AT1G14900	AT1G12080	AT1G03475	AT1G02330	AT1G04770	AT1G05380	AT1G14900	AT1G12080	AT1G03475	AT3G54490	AT3G15720	AT1G28330	AT4G17490	AT4G03220	AT1G26150
AT1G14910	AT1G12420	AT1G03510	AT1G02335	AT1G04778	AT1G05510	AT1G14910	AT1G12420	AT1G03510	AT3G57060	AT3G16180	AT1G29660	AT4G21690	AT4G22960	AT1G26310
AT1G15100	AT1G12430	AT1G03520	AT1G02340	AT1G04780	AT1G05575	AT1G15100	AT1G12430	AT1G03520	AT3G57380	AT3G17340	AT1G30380	AT4G22790	AT4G23010	AT1G26680
AT1G15110	AT1G12780	AT1G03530	AT1G02350	AT1G04790	AT1G05577	AT1G15110	AT1G12780	AT1G03530	AT3G58780	AT3G17609	AT1G30660	AT4G24040	AT4G23720	AT1G27045
AT1G15120	AT1G12790	AT1G03760	AT1G02360	AT1G04820	AT1G05580	AT1G15120	AT1G12790	AT1G03760	AT3G60670	AT3G21090	AT1G31290	AT4G28130	AT4G25490	AT1G27080
AT1G15125	AT1G13245	AT1G03770	AT1G02370	AT1G04830	AT1G05590	AT1G15125	AT1G13245	AT1G03770	AT3G61160	AT3G21100	AT1G31660	AT4G38420	AT4G27330	AT1G27280
AT1G15690	AT1G13260	AT1G03830	AT1G02400	AT1G04930	AT1G05730	AT1G15690	AT1G13260	AT1G03830	AT3G63000	AT3G21330	AT1G32640	AT5G06839	AT4G27410	AT1G27720
AT1G16070	AT1G13280	AT1G03840	AT1G02475	AT1G04940	AT1G05790	AT1G16070	AT1G13280	AT1G03840	AT3G63440	AT3G22104	AT1G32780	AT5G06980	AT4G34610	AT1G27730
AT1G16080	AT1G13410	AT1G03850	AT1G02500	AT1G04945	AT1G05870	AT1G16080	AT1G13410	AT1G03850	AT4G01480	AT3G22120	AT1G32900	AT5G07830	AT4G35070	AT1G28130
AT1G16090	AT1G14590	AT1G03905	AT1G02620	AT1G05000	AT1G05880	AT1G16090	AT1G14590	AT1G03905	AT4G03280	AT3G23030	AT1G33720	AT5G11320	AT4G36870	AT1G28370
AT1G16510	AT1G14710	AT1G03910	AT1G02640	AT1G05065	AT1G06460	AT1G16510	AT1G14710	AT1G03910	AT4G08950	AT3G23130	AT1G35220	AT5G58660	AT4G36920	AT1G28375
AT1G17110	AT1G14720	AT1G03940	AT1G02650	AT1G05190	AT1G06490	AT1G17110	AT1G14720	AT1G03940	AT4G13530	AT3G25640	AT1G35490	AT5G59390	AT5G01100	AT1G30660
AT1G17120	AT1G14770	AT1G03950	AT1G02770	AT1G05200	AT1G06500	AT1G17120	AT1G14770	AT1G03950	AT4G14690	AT3G25910	AT1G35530	AT5G61950	AT5G02540	AT1G31710
AT1G17130	AT1G14920	AT1G03960	AT1G02780	AT1G05230	AT1G06925	AT1G17130	AT1G17410	AT1G03960	AT4G14695	AT3G42670	AT1G44790	AT5G62360	AT5G05810	AT1G32450
AT1G17400	AT1G17410	AT1G04000	AT1G02790	AT1G05270	AT1G06930	AT1G17400	AT1G17420	AT1G04000	AT4G14700	AT3G47820	AT1G47270	AT5G63130	AT5G07990	AT1G32640
AT1G17940	AT1G17420	AT1G04010	AT1G02800	AT1G05520	AT1G06980	AT1G17940	AT1G18080	AT1G04010	AT4G16140	AT3G48700	AT1G49270		AT5G10140	AT1G32900
AT1G18070	AT1G18080	AT1G04220	AT1G02810	AT1G05550	AT1G07640	AT1G18070	AT1G18400	AT1G04220	AT4G16750	AT3G49810	AT1G49475		AT5G11130	AT1G35190
AT1G18075	AT1G18400	AT1G04250	AT1G02880	AT1G05710	AT1G07690	AT1G18075	AT1G18470	AT1G04250	AT4G17486	AT3G52480	AT1G50280		AT5G13790	AT1G44800
AT1G18410	AT1G18470	AT1G04260	AT1G02890	AT1G05800	AT1G07700	AT1G18410	AT1G18480	AT1G04260	AT4G17490	AT3G54340	AT1G50290		AT5G14180	AT1G48060
AT1G18590	AT1G18480	AT1G04300	AT1G02900	AT1G05805	AT1G07702	AT1G18590	AT1G19100	AT1G04300	AT4G18890	AT3G55580	AT1G50700		AT5G18000	AT1G48400
AT1G18600	AT1G19100	AT1G04310	AT1G03030	AT1G05810	AT1G07705	AT1G18600	AT1G19110	AT1G04310	AT4G21690	AT3G57130	AT1G54160		AT5G42630	AT1G50680
AT1G18720	AT1G19110	AT1G04320	AT1G03130	AT1G05830	AT1G07980	AT1G18720	AT1G19330	AT1G04320	AT4G23713	AT3G60400	AT1G55050		AT5G46690	AT1G51420
AT1G18730	AT1G19330	AT1G04445	AT1G03140	AT1G05950	AT1G07985	AT1G18730	AT1G19340	AT1G04445	AT4G28330	AT3G60580	AT1G55600		AT5G46710	AT1G52155
AT1G19050	AT1G19340	AT1G04450	AT1G03150	AT1G05960	AT1G07990	AT1G19050	AT1G19870	AT1G04450	AT4G28560	AT3G61460	AT1G55890		AT5G49340	AT1G53035
AT1G19640	AT1G19870	AT1G04500	AT1G03220	AT1G06080	AT1G08000	AT1G19640	AT1G19920	AT1G04500	AT4G31380	AT3G61897	AT1G56040		AT5G49360	AT1G53180
AT1G19800	AT1G19920	AT1G04501	AT1G03230	AT1G06090	AT1G08040	AT1G19800	AT1G19930	AT1G04501	AT4G33990	AT3G61950	AT1G58460		AT5G55970	AT1G54540
AT1G20375	AT1G19930	AT1G04520	AT1G03365	AT1G06148	AT1G08050	AT1G20375	AT1G20330	AT1G04520	AT4G34620	AT3G62610	AT1G62380		AT5G57720	AT1G54790
AT1G20650	AT1G20330	AT1G04580	AT1G03440	AT1G06150	AT1G08150	AT1G20650	AT1G20370	AT1G04580	AT4G38410	AT4G02670	AT1G63100		AT5G60140	AT1G54940
AT1G21090	AT1G20370	AT1G04590	AT1G03590	AT1G06160	AT1G08160	AT1G21090	AT1G20620	AT1G04590	AT4G38420	AT4G08980	AT1G63710		AT5G60142	AT1G55050
AT1G21380	AT1G20620	AT1G04600	AT1G03600	AT1G06170	AT1G08165	AT1G21380	AT1G21080	AT1G04600	AT4G39790	AT4G09180	AT1G64110		AT5G61090	AT1G55928
AT1G21390	AT1G21080	AT1G04770	AT1G03610	AT1G06180	AT1G08200	AT1G21390	AT1G21670	AT1G04770	AT5G01840	AT4G11140	AT1G64510		AT5G61100	AT1G56040
AT1G21395	AT1G21670	AT1G04778	AT1G03720	AT1G06190	AT1G08450	AT1G21395	AT1G21680	AT1G04778	AT5G07280	AT4G11690	AT1G65240		AT5G62080	AT1G56410
AT1G21460	AT1G21680	AT1G04780	AT1G03730	AT1G06200	AT1G08460	AT1G21460	AT1G21940	AT1G04780	AT5G09445	AT4G16540	AT1G66140		AT5G62970	AT1G56660
AT1G21738	AT1G21940	AT1G04790	AT1G03740	AT1G06210	AT1G08520	AT1G21738	AT1G22180	AT1G04790	AT5G09800	AT4G16550	AT1G66210		AT5G63350	AT1G57730
AT1G21740	AT1G22180	AT1G04840	AT1G03800	AT1G06410	AT1G08590	AT1G21740	AT1G22190	AT1G04840	AT5G11060	AT4G16780	AT1G66230		AT5G67060	AT1G58340
AT1G21830	AT1G22190	AT1G04850	AT1G03810	AT1G06420	AT1G08592	AT1G21830	AT1G22230	AT1G04850	AT5G13220	AT4G18700	AT1G66390			AT1G58420
AT1G21835	AT1G22230	AT1G04880	AT1G03860	AT1G06470	AT1G08600	AT1G21835	AT1G22240	AT1G04880	AT5G14470	AT4G18960	AT1G67080			AT1G60590
AT1G21840	AT1G22240	AT1G04890	AT1G03870	AT1G06520	AT1G08620	AT1G21840	AT1G22460	AT1G04890	AT5G16230	AT4G22540	AT1G67780			AT1G61110
AT1G22040	AT1G22460	AT1G04930	AT1G03880	AT1G06890	AT1G08670	AT1G22040	AT1G22600	AT1G04930	AT5G25460	AT4G22950	AT1G68810			AT1G61340
AT1G23110	AT1G22600	AT1G04940	AT1G03920	AT1G06900	AT1G08680	AT1G23380	AT1G22810	AT1G04940	AT5G27680	AT4G24540	AT1G69600			AT1G61590
AT1G23120	AT1G22810	AT1G04945	AT1G03930	AT1G06950	AT1G08800	AT1G23390	AT1G22830	AT1G04945	AT5G45310	AT4G25470	AT1G69710			AT1G61760
AT1G23130	AT1G22830	AT1G05000	AT1G04050	AT1G06990	AT1G08810	AT1G24590	AT1G23360	AT1G05000	AT5G49615	AT4G25480	AT1G70080			AT1G64930
AT1G23380	AT1G23360	AT1G05030	AT1G04070	AT1G07090	AT1G08820	AT1G24600	AT1G24260	AT1G05030	AT5G53660	AT4G25730	AT1G70090			AT1G65240
AT1G23390	AT1G24260	AT1G05065	AT1G04080	AT1G07100	AT1G08940	AT1G24620	AT1G24265	AT1G05065	AT5G59390	AT4G25990	AT1G70430			AT1G65780
AT1G24590	AT1G24265	AT1G05180	AT1G04120	AT1G07135	AT1G08950	AT1G24625	AT1G25220	AT1G05180	AT5G60400	AT4G27330	AT1G70760			AT1G65790
AT1G24600	AT1G25220	AT1G05190	AT1G04130	AT1G07140	AT1G08960	AT1G25540	AT1G25230	AT1G05190	AT5G62230	AT4G27410	AT1G71060			AT1G66110
AT1G24620	AT1G25230	AT1G05200	AT1G04150	AT1G07150	AT1G09000	AT1G25550	AT1G25330	AT1G05200	AT5G63720	AT4G27810	AT1G71230			AT1G66460
AT1G24625	AT1G25330	AT1G05230	AT1G04160	AT1G07530	AT1G09020	AT1G25560	AT1G25340	AT1G05230		AT4G27980	AT1G71430			AT1G67455
AT1G25540	AT1G25340	AT1G05270	AT1G04240	AT1G07540	AT1G09026	AT1G26590	AT1G25425	AT1G05270		AT4G29080	AT1G71980			AT1G68390
AT1G25550	AT1G25425	AT1G05280	AT1G04270	AT1G07650	AT1G09040	AT1G26780	AT1G26600	AT1G05280		AT4G30090	AT1G72070			AT1G69840
AT1G25560	AT1G26600	AT1G05300	AT1G04280	AT1G07670	AT1G09050	AT1G26790	AT1G26610	AT1G05300		AT4G30200	AT1G72240			AT1G70020
AT1G26590	AT1G26610	AT1G05310	AT1G04295	AT1G07680	AT1G09270	AT1G26795	AT1G26770	AT1G05310		AT4G30930	AT1G72830			AT1G70410
AT1G26780	AT1G26770	AT1G05320	AT1G04420	AT1G08010	AT1G09280	AT1G27350	AT1G26771	AT1G05320		AT4G30940	AT1G73590			AT1G71030
AT1G26790	AT1G26771	AT1G05380	AT1G04425	AT1G08100	AT1G09350	AT1G27360	AT1G26773	AT1G05380		AT4G34800	AT1G73680			AT1G71140
AT1G26795	AT1G26773	AT1G05510	AT1G04430	AT1G08170	AT1G09360	AT1G27840	AT1G28040	AT1G05510		AT4G35070	AT1G73950			AT1G72230
AT1G27350	AT1G28040	AT1G05520	AT1G04470	AT1G08180	AT1G09540	AT1G27850	AT1G28050	AT1G05520		AT4G35900	AT1G74810			AT1G73220
AT1G27360	AT1G28050	AT1G05550	AT1G04480	AT1G08190	AT1G09550	AT1G28290	AT1G28060	AT1G05550		AT4G37400	AT1G75730			AT1G73500
AT1G27540	AT1G28060	AT1G05575	AT1G04510	AT1G08210	AT1G09560	AT1G28350	AT1G28630	AT1G05575		AT4G37740	AT1G75750			AT1G73890
AT1G27550	AT1G28630	AT1G05577	AT1G04530	AT1G08270	AT1G09610	AT1G28360	AT1G29890	AT1G05577		AT5G01520	AT1G76500			AT1G74000
AT1G27565	AT1G29890	AT1G05580	AT1G04540	AT1G08280	AT1G10130	AT1G28440	AT1G29900	AT1G05580		AT5G01820	AT1G78370			AT1G74010
AT1G27570	AT1G29900	AT1G05590	AT1G04550	AT1G08410	AT1G10480	AT1G29270	AT1G30320	AT1G05590		AT5G02540	AT1G79350			AT1G74460
AT1G27580	AT1G30320	AT1G05730	AT1G04555	AT1G08420	AT1G10490	AT1G29630	AT1G30400	AT1G05730		AT5G04490	AT1G79470			AT1G74540
AT1G27590	AT1G30400	AT1G05790	AT1G04680	AT1G08465	AT1G10586	AT1G30330	AT1G30825	AT1G05790		AT5G05810	AT1G80090			AT1G74930
AT1G27840	AT1G30825	AT1G05800	AT1G04684	AT1G08510	AT1G10588	AT1G30360	AT1G31750	AT1G05800		AT5G07990	AT1G80840			AT1G75030
AT1G27850	AT1G31750	AT1G05805	AT1G04690	AT1G08530	AT1G10710	AT1G30480	AT1G31760	AT1G05805		AT5G10946	AT2G01913			AT1G75050
AT1G28110	AT1G31760	AT1G05810	AT1G04730	AT1G08540	AT1G10717	AT1G30490	AT1G32120	AT1G05810		AT5G13790	AT2G02820			AT1G75750
AT1G28290	AT1G32120	AT1G05830	AT1G04750	AT1G08930	AT1G10720	AT1G30845	AT1G33240	AT1G05830		AT5G15110	AT2G16090			AT1G76360
AT1G28350	AT1G33240	AT1G05870	AT1G04760	AT1G09010	AT1G10750	AT1G30950	AT1G33270	AT1G05870		AT5G18000	AT2G16570			AT1G76500
AT1G28360	AT1G33270	AT1G05880	AT1G04800	AT1G09060	AT1G11070	AT1G31319	AT1G33280	AT1G05880		AT5G18670	AT2G16760			AT1G76600
AT1G28440	AT1G33280	AT1G06148	AT1G04810	AT1G09070	AT1G11080	AT1G31320	AT1G33415	AT1G06148		AT5G23260	AT2G16880			AT1G77120
AT1G29270	AT1G33415	AT1G06150	AT1G04990	AT1G09245	AT1G11230	AT1G31330	AT1G34200	AT1G06150		AT5G23730	AT2G17230			AT1G80160
AT1G29630	AT1G34200	AT1G06160	AT1G05100	AT1G09250	AT1G11280	AT1G31358	AT1G34210	AT1G06160		AT5G25580	AT2G18060			AT1G80660
AT1G30330	AT1G34210	AT1G06170	AT1G05120	AT1G09470	AT1G11290	AT1G31360	AT1G35730	AT1G06170		AT5G42630	AT2G18550			AT1G80840
AT1G30360	AT1G35730	AT1G06180	AT1G05136	AT1G09480	AT1G11300	AT1G32090	AT1G35780	AT1G06180		AT5G51120	AT2G18700			AT2G01560
AT1G30480	AT1G35780	AT1G06190	AT1G05170	AT1G09483	AT1G11360	AT1G32240	AT1G47490	AT1G06190		AT5G52440	AT2G18790			AT2G01810
AT1G30490	AT1G43145	AT1G06200	AT1G05370	AT1G09490	AT1G11362	AT1G32540	AT1G47730	AT1G06200		AT5G56260	AT2G19390			AT2G03200
AT1G30845	AT1G47490	AT1G06210	AT1G05410	AT1G09500	AT1G11490	AT1G33420	AT1G47740	AT1G06210		AT5G57570	AT2G20300			AT2G03210
AT1G30950	AT1G47730	AT1G06410	AT1G05420	AT1G09530	AT1G11500	AT1G33430	AT1G47990	AT1G06410		AT5G57580	AT2G20740			AT2G03590
AT1G31163	AT1G47740	AT1G06420	AT1G05460	AT1G09570	AT1G11520	AT1G33440	AT1G48330	AT1G06420		AT5G57660	AT2G22680			AT2G04160
AT1G31170	AT1G47990	AT1G06460	AT1G05470	AT1G09575	AT1G11790	AT1G47495	AT1G48410	AT1G06460		AT5G57720	AT2G22800			AT2G05410
AT1G31319	AT1G48330	AT1G06470	AT1G05490	AT1G09580	AT1G11800	AT1G47497	AT1G48953	AT1G06470		AT5G60142	AT2G22840			AT2G05540
AT1G31320	AT1G48410	AT1G06490	AT1G05500	AT1G09590	AT1G11960	AT1G47500	AT1G48960	AT1G06490		AT5G60910	AT2G22900			AT2G12480
AT1G31330	AT1G48953	AT1G06500	AT1G05530	AT1G09600	AT1G12064	AT1G48260	AT1G49600	AT1G06500		AT5G61090	AT2G22950			AT2G15760
AT1G31358	AT1G48960	AT1G06520	AT1G05540	AT1G09790	AT1G12140	AT1G49230	AT1G49630	AT1G06520		AT5G61100	AT2G23347			AT2G16760
AT1G31360	AT1G49600	AT1G06890	AT1G05560	AT1G09794	AT1G12180	AT1G49450	AT1G49715	AT1G06890		AT5G62170	AT2G23900			AT2G16790
AT1G32090	AT1G49630	AT1G06900	AT1G05562	AT1G09795	AT1G12360	AT1G49460	AT1G49720	AT1G06900		AT5G63350	AT2G24190			AT2G16910
AT1G32240	AT1G49715	AT1G06925	AT1G05570	AT1G09810	AT1G12411	AT1G49490	AT1G51460	AT1G06925		AT5G64320	AT2G26690			AT2G17170
AT1G32540	AT1G49720	AT1G06930	AT1G05785	AT1G09812	AT1G12590	AT1G49500	AT1G52340	AT1G06930		AT5G65910	AT2G27040			AT2G17880
AT1G33420	AT1G51460	AT1G06950	AT1G05835	AT1G09815	AT1G12630	AT1G49620	AT1G53210	AT1G06950		AT5G66740	AT2G27060			AT2G18600
AT1G33430	AT1G52340	AT1G06980	AT1G05840	AT1G09840	AT1G12700	AT1G51950	AT1G53850	AT1G06980		AT5G67060	AT2G27120			AT2G18700
AT1G33440	AT1G52900	AT1G06990	AT1G05850	AT1G09850	AT1G12710	AT1G52325	AT1G53860	AT1G06990		AT5G67180	AT2G28085			AT2G19070
AT1G33840	AT1G53025	AT1G07135	AT1G05860	AT1G09950	AT1G12740	AT1G52330	AT1G55200	AT1G07135			AT2G28350			AT2G19650
AT1G40104	AT1G53030	AT1G07140	AT1G06000	AT1G09960	AT1G12800	AT1G53080	AT1G56030	AT1G07140			AT2G28500			AT2G20470
AT1G45160	AT1G53035	AT1G07150	AT1G06002	AT1G10010	AT1G13080	AT1G53090	AT1G56555	AT1G07150			AT2G28640			AT2G20800
AT1G45163	AT1G53039	AT1G07530	AT1G06010	AT1G10020	AT1G13100	AT1G53220	AT1G56560	AT1G07530			AT2G29730			AT2G21237
AT1G45165	AT1G53210	AT1G07540	AT1G06020	AT1G10030	AT1G13210	AT1G53233	AT1G56580	AT1G07540			AT2G30590			AT2G24000
AT1G47495	AT1G53850	AT1G07640	AT1G06040	AT1G10060	AT1G13300	AT1G53430	AT1G56590	AT1G07640			AT2G31090			AT2G24370
AT1G47497	AT1G53860	AT1G07690	AT1G06050	AT1G10070	AT1G13420	AT1G53870	AT1G57565	AT1G07690			AT2G32150			AT2G24550
AT1G47500	AT1G55200	AT1G07700	AT1G06070	AT1G10120	AT1G13450	AT1G55110	AT1G57570	AT1G07700			AT2G32220			AT2G24800
AT1G48260	AT1G56030	AT1G07702	AT1G06100	AT1G10650	AT1G13460	AT1G55120	AT1G60940	AT1G07702			AT2G32540			AT2G26740
AT1G49230	AT1G56555	AT1G07705	AT1G06149	AT1G10652	AT1G13470	AT1G55205	AT1G60950	AT1G07705			AT2G32930			AT2G26940
AT1G49450	AT1G56560	AT1G07980	AT1G06360	AT1G10657	AT1G13480	AT1G55500	AT1G61740	AT1G07980			AT2G33205			AT2G27035
AT1G49460	AT1G56580	AT1G07985	AT1G06380	AT1G10660	AT1G13485	AT1G55510	AT1G62045	AT1G07985			AT2G33260			AT2G27080
AT1G49490	AT1G56590	AT1G07990	AT1G06390	AT1G10740	AT1G13570	AT1G55610	AT1G62050	AT1G07990			AT2G33420			AT2G27120
AT1G49500	AT1G57565	AT1G08000	AT1G06400	AT1G10745	AT1G13580	AT1G55615	AT1G62360	AT1G08000			AT2G34310			AT2G27500
AT1G49620	AT1G57570	AT1G08010	AT1G06475	AT1G10747	AT1G13590	AT1G55690	AT1G63020	AT1G08010			AT2G35700			AT2G28120
AT1G51950	AT1G60940	AT1G08040	AT1G06530	AT1G10840	AT1G13630	AT1G55800	AT1G63480	AT1G08040			AT2G35736			AT2G28140
AT1G52325	AT1G60950	AT1G08050	AT1G06680	AT1G10850	AT1G13635	AT1G55805	AT1G63820	AT1G08050			AT2G35960			AT2G28200
AT1G52330	AT1G61740	AT1G08150	AT1G06690	AT1G11100	AT1G13670	AT1G55810	AT1G63830	AT1G08150			AT2G36070			AT2G29290
AT1G52905	AT1G62045	AT1G08160	AT1G06750	AT1G11110	AT1G13860	AT1G56180	AT1G66890	AT1G08160			AT2G36610			AT2G29740
AT1G52910	AT1G62050	AT1G08165	AT1G06760	AT1G11112	AT1G14010	AT1G56190	AT1G66900	AT1G08165			AT2G36660			AT2G29770
AT1G53080	AT1G62360	AT1G08170	AT1G06780	AT1G11120	AT1G14020	AT1G56200	AT1G67340	AT1G08170			AT2G36750			AT2G29940
AT1G53090	AT1G63020	AT1G08180	AT1G06790	AT1G11190	AT1G14200	AT1G56600	AT1G67560	AT1G08180			AT2G36950			AT2G30900
AT1G53220	AT1G63480	AT1G08190	AT1G06800	AT1G11200	AT1G14210	AT1G57560	AT1G67720	AT1G08190			AT2G39650			AT2G30990
AT1G53233	AT1G63820	AT1G08200	AT1G06840	AT1G11210	AT1G14220	AT1G60160	AT1G67730	AT1G08200			AT2G40116			AT2G31100
AT1G53430	AT1G63830	AT1G08410	AT1G06850	AT1G11240	AT1G14250	AT1G60170	AT1G67770	AT1G08410			AT2G40330			AT2G31720
AT1G53870	AT1G66890	AT1G08420	AT1G06910	AT1G11250	AT1G14455	AT1G62870	AT1G67900	AT1G08420			AT2G40410			AT2G32100
AT1G55110	AT1G66900	AT1G08450	AT1G06920	AT1G11260	AT1G14510	AT1G63030	AT1G68470	AT1G08450			AT2G40420			AT2G32150
AT1G55120	AT1G67340	AT1G08460	AT1G06923	AT1G11608	AT1G14780	AT1G63490	AT1G68480	AT1G08460			AT2G40610			AT2G32210
AT1G55205	AT1G67560	AT1G08465	AT1G06960	AT1G11700	AT1G14810	AT1G64385	AT1G68580	AT1G08465			AT2G40960			AT2G32360
AT1G55500	AT1G67720	AT1G08510	AT1G06970	AT1G11940	AT1G14820	AT1G64670	AT1G68840	AT1G08510			AT2G41440			AT2G32460
AT1G55510	AT1G67730	AT1G08520	AT1G07040	AT1G11950	AT1G14990	AT1G64680	AT1G69120	AT1G08520			AT2G41905			AT2G32470
AT1G55610	AT1G67770	AT1G08530	AT1G07050	AT1G12070	AT1G15000	AT1G64970	AT1G69310	AT1G08530			AT2G42280			AT2G32530
AT1G55615	AT1G67900	AT1G08540	AT1G07051	AT1G12080	AT1G15002	AT1G66783	AT1G69320	AT1G08540			AT2G42885			AT2G32750
AT1G55690	AT1G68470	AT1G08590	AT1G07110	AT1G12100	AT1G15010	AT1G67590	AT1G69690	AT1G08590			AT2G43330			AT2G32780
AT1G55800	AT1G68480	AT1G08592	AT1G07120	AT1G12110	AT1G15015	AT1G68510	AT1G69760	AT1G08592			AT2G43440			AT2G32880
AT1G55805	AT1G68580	AT1G08600	AT1G07128	AT1G12150	AT1G15040	AT1G68845	AT1G69770	AT1G08600			AT2G43820			AT2G33000
AT1G55810	AT1G68840	AT1G08620	AT1G07130	AT1G12160	AT1G15045	AT1G69180	AT1G70210	AT1G08620			AT2G44460			AT2G33720
AT1G56180	AT1G69120	AT1G08670	AT1G07160	AT1G12170	AT1G15050	AT1G69430	AT1G70290	AT1G08670			AT2G45450			AT2G34100
AT1G56190	AT1G69130	AT1G08680	AT1G07170	AT1G12420	AT1G15280	AT1G69580	AT1G70370	AT1G08680			AT2G46400			AT2G34370
AT1G56200	AT1G69310	AT1G08800	AT1G07175	AT1G12430	AT1G15405	AT1G69630	AT1G70510	AT1G08800			AT2G47030			AT2G35950
AT1G56600	AT1G69320	AT1G08810	AT1G07180	AT1G12500	AT1G15580	AT1G69640	AT1G70780	AT1G08810			AT3G01270			AT2G36660
AT1G57560	AT1G69690	AT1G08820	AT1G07200	AT1G12570	AT1G15590	AT1G70209	AT1G70782	AT1G08820			AT3G01330			AT2G37025
AT1G60160	AT1G69760	AT1G08930	AT1G07210	AT1G12580	AT1G15600	AT1G70518	AT1G70895	AT1G08930			AT3G01420			AT2G37090
AT1G60170	AT1G69770	AT1G08940	AT1G07260	AT1G12780	AT1G15610	AT1G70700	AT1G71866	AT1G08940			AT3G02040			AT2G37435
AT1G62870	AT1G70210	AT1G08950	AT1G07270	AT1G12790	AT1G15620	AT1G70890	AT1G72175	AT1G08950			AT3G02140			AT2G38152
AT1G63030	AT1G70290	AT1G08960	AT1G07280	AT1G12990	AT1G15630	AT1G71820	AT1G72220	AT1G08960			AT3G02870			AT2G39350
AT1G63490	AT1G70370	AT1G09000	AT1G07290	AT1G13000	AT1G15640	AT1G71828	AT1G72310	AT1G09000			AT3G03100			AT2G39650
AT1G64385	AT1G70510	AT1G09010	AT1G07410	AT1G13110	AT1G15720	AT1G71830	AT1G72410	AT1G09010			AT3G05610			AT2G39820
AT1G64670	AT1G70780	AT1G09020	AT1G07420	AT1G13220	AT1G15840	AT1G71870	AT1G72450	AT1G09020			AT3G05660			AT2G40116
AT1G64680	AT1G70782	AT1G09026	AT1G07430	AT1G13230	AT1G16280	AT1G72180	AT1G72500	AT1G09026			AT3G05800			AT2G40610
AT1G64970	AT1G70895	AT1G09040	AT1G07440	AT1G13240	AT1G16290	AT1G72416	AT1G72700	AT1G09040			AT3G06145			AT2G41510
AT1G66783	AT1G71866	AT1G09050	AT1G07480	AT1G13245	AT1G16300	AT1G72420	AT1G73080	AT1G09050			AT3G06210			AT2G42460
AT1G67590	AT1G72175	AT1G09060	AT1G07485	AT1G13260	AT1G16360	AT1G72460	AT1G73390	AT1G09060			AT3G06750			AT2G42540
AT1G68510	AT1G72220	AT1G09070	AT1G07490	AT1G13280	AT1G16370	AT1G72490	AT1G73400	AT1G09070			AT3G07060			AT2G42885
AT1G68845	AT1G72310	AT1G09245	AT1G07500	AT1G13370	AT1G16380	AT1G72640	AT1G73805	AT1G09245			AT3G07980			AT2G43920
AT1G69180	AT1G72410	AT1G09270	AT1G07510	AT1G13380	AT1G16390	AT1G72645	AT1G74160	AT1G09270			AT3G08660			AT2G44460
AT1G69430	AT1G72450	AT1G09280	AT1G07520	AT1G13390	AT1G16410	AT1G72650	AT1G74290	AT1G09280			AT3G08730			AT2G46990
AT1G69580	AT1G72500	AT1G09350	AT1G07570	AT1G13410	AT1G16670	AT1G73066	AT1G74300	AT1G09350			AT3G08800			AT2G47180
AT1G69630	AT1G72700	AT1G09360	AT1G07580	AT1G13430	AT1G16680	AT1G73687	AT1G74910	AT1G09360			AT3G10190			AT2G47880
AT1G69640	AT1G73080	AT1G09483	AT1G07590	AT1G13560	AT1G16690	AT1G73690	AT1G74920	AT1G09483			AT3G11340			AT3G01030
AT1G70209	AT1G73390	AT1G09490	AT1G07620	AT1G13608	AT1G16730	AT1G74120	AT1G75530	AT1G09490			AT3G12060			AT3G03350
AT1G70518	AT1G73400	AT1G09500	AT1G07630	AT1G13609	AT1G16740	AT1G74130	AT1G75540	AT1G09500			AT3G13380			AT3G04050
AT1G70700	AT1G73805	AT1G09530	AT1G07710	AT1G13870	AT1G16750	AT1G74330	AT1G75580	AT1G09530			AT3G13600			AT3G04070
AT1G70890	AT1G74160	AT1G09540	AT1G07720	AT1G13880	AT1G16760	AT1G74340	AT1G76430	AT1G09540			AT3G13860			AT3G04420
AT1G71820	AT1G74290	AT1G09550	AT1G07725	AT1G13890	AT1G17020	AT1G74430	AT1G76892	AT1G09550			AT3G14210			AT3G05152
AT1G71828	AT1G74300	AT1G09560	AT1G07728	AT1G13940	AT1G17030	AT1G74440	AT1G77060	AT1G09560			AT3G14370			AT3G05165
AT1G71830	AT1G74910	AT1G09580	AT1G07750	AT1G13950	AT1G17040	AT1G74510	AT1G77080	AT1G09580			AT3G14440			AT3G05200
AT1G71870	AT1G74920	AT1G09590	AT1G07760	AT1G14260	AT1G17050	AT1G74850	AT1G77655	AT1G09590			AT3G14810			AT3G05310
AT1G72180	AT1G75530	AT1G09600	AT1G07770	AT1G14360	AT1G17060	AT1G74860	AT1G77660	AT1G09600			AT3G15353			AT3G05320
AT1G72416	AT1G75540	AT1G09610	AT1G07870	AT1G14370	AT1G17220	AT1G75060	AT1G78080	AT1G09610			AT3G15380			AT3G05780
AT1G72420	AT1G75580	AT1G09794	AT1G07880	AT1G14440	AT1G17230	AT1G75070	AT1G78130	AT1G09794			AT3G15480			AT3G05800
AT1G72460	AT1G76430	AT1G09795	AT1G07885	AT1G14450	AT1G17430	AT1G75080	AT1G78490	AT1G09795			AT3G16175			AT3G07070
AT1G72490	AT1G76892	AT1G09810	AT1G07890	AT1G14460	AT1G17440	AT1G75090	AT1G78580	AT1G09810			AT3G16210			AT3G07350
AT1G72640	AT1G77060	AT1G09812	AT1G07920	AT1G14530	AT1G17470	AT1G75400	AT1G78700	AT1G09812			AT3G17580			AT3G07650
AT1G72645	AT1G77080	AT1G09815	AT1G07930	AT1G14540	AT1G17480	AT1G75440	AT1G78710	AT1G09815			AT3G18430			AT3G08750
AT1G72650	AT1G77655	AT1G09950	AT1G08030	AT1G14550	AT1G17490	AT1G75800	AT1G79060	AT1G09950			AT3G19184			AT3G08810
AT1G73066	AT1G77660	AT1G09960	AT1G08110	AT1G14580	AT1G17590	AT1G75810	AT1G79070	AT1G09960			AT3G19270			AT3G08860
AT1G73687	AT1G78080	AT1G10010	AT1G08115	AT1G14590	AT1G17600	AT1G75820	AT1G79075	AT1G10010			AT3G19500			AT3G10525
AT1G73690	AT1G78130	AT1G10130	AT1G08120	AT1G14700	AT1G17660	AT1G75830	AT1G79690	AT1G10130			AT3G19680			AT3G11340
AT1G74120	AT1G78170	AT1G10480	AT1G08220	AT1G14710	AT1G17665	AT1G76110	AT1G79700	AT1G10480			AT3G20300			AT3G12580
AT1G74130	AT1G78172	AT1G10490	AT1G08230	AT1G14720	AT1G17680	AT1G76120	AT1G80030	AT1G10490			AT3G20500			AT3G12850
AT1G74330	AT1G78490	AT1G10586	AT1G08290	AT1G14730	AT1G17690	AT1G76130	AT1G80100	AT1G10586			AT3G21180			AT3G13600
AT1G74340	AT1G78580	AT1G10588	AT1G08300	AT1G14770	AT1G17700	AT1G76420	AT1G80110	AT1G10588			AT3G21220			AT3G13640
AT1G74430	AT1G78700	AT1G10657	AT1G08315	AT1G14850	AT1G17760	AT1G76660	AT1G80280	AT1G10657			AT3G22121			AT3G13900
AT1G74440	AT1G78710	AT1G10660	AT1G08320	AT1G14860	AT1G17770	AT1G76670	AT1G80290	AT1G10660			AT3G23430			AT3G14210
AT1G74510	AT1G79060	AT1G10710	AT1G08470	AT1G14880	AT1G17780	AT1G76980	AT1G80770	AT1G10710			AT3G23830			AT3G14760
AT1G74850	AT1G79070	AT1G10717	AT1G08480	AT1G14890	AT1G17790	AT1G77210	AT1G80780	AT1G10717			AT3G23840			AT3G14970
AT1G74860	AT1G79075	AT1G10720	AT1G08490	AT1G14920	AT1G17800	AT1G77220	AT1G80790	AT1G10720			AT3G24220			AT3G15570
AT1G75060	AT1G79690	AT1G10750	AT1G08560	AT1G14970	AT1G17810	AT1G77280	AT2G01510	AT1G10750			AT3G24520			AT3G16175
AT1G75070	AT1G79700	AT1G11070	AT1G08570	AT1G14980	AT1G18130	AT1G77290	AT2G01850	AT1G11070			AT3G24760			AT3G16380
AT1G75080	AT1G80030	AT1G11080	AT1G08630	AT1G15400	AT1G18370	AT1G77450	AT2G02080	AT1G11080			AT3G25545			AT3G16650
AT1G75090	AT1G80100	AT1G11100	AT1G08640	AT1G15410	AT1G18382	AT1G78000	AT2G04038	AT1G11100			AT3G25560			AT3G17570
AT1G75400	AT1G80110	AT1G11110	AT1G08650	AT1G15415	AT1G18390	AT1G78440	AT2G04039	AT1G11110			AT3G25890			AT3G17580
AT1G75440	AT1G80280	AT1G11190	AT1G08660	AT1G15420	AT1G18460	AT1G78480	AT2G11000	AT1G11190			AT3G27160			AT3G18010
AT1G75800	AT1G80290	AT1G11200	AT1G08700	AT1G15430	AT1G18520	AT1G78860	AT2G11005	AT1G11200			AT3G28580			AT3G19580
AT1G75810	AT1G80770	AT1G11210	AT1G08710	AT1G15490	AT1G18530	AT1G78865	AT2G18245	AT1G11210			AT3G28600			AT3G20520
AT1G75820	AT1G80780	AT1G11230	AT1G08720	AT1G15500	AT1G18835	AT1G78870	AT2G18250	AT1G11230			AT3G28715			AT3G20810
AT1G75830	AT1G80790	AT1G11240	AT1G08870	AT1G15550	AT1G18871	AT1G79120	AT2G18260	AT1G11240			AT3G29350			AT3G21230
AT1G76110	AT2G01510	AT1G11250	AT1G08880	AT1G15570	AT1G18879	AT1G80440	AT2G18560	AT1G11250			AT3G30845			AT3G22750
AT1G76120	AT2G01850	AT1G11260	AT1G08890	AT1G15660	AT1G18880	AT1G80450	AT2G19110	AT1G11260			AT3G36659			AT3G22886
AT1G76130	AT2G02080	AT1G11280	AT1G08920	AT1G15700	AT1G19250	AT1G80600	AT2G19210	AT1G11280			AT3G43670			AT3G23770
AT1G76420	AT2G04038	AT1G11290	AT1G09160	AT1G15710	AT1G19510	AT1G80610	AT2G19220	AT1G11290			AT3G44260			AT3G23840
AT1G76660	AT2G04039	AT1G11300	AT1G09170	AT1G15757	AT1G19520	AT1G80620	AT2G19450	AT1G11300			AT3G45000			AT3G24230
AT1G76670	AT2G11000	AT1G11360	AT1G09195	AT1G15760	AT1G19530	AT2G01210	AT2G19460	AT1G11360			AT3G46770			AT3G24280
AT1G76980	AT2G11005	AT1G11362	AT1G09200	AT1G15850	AT1G19540	AT2G01220	AT2G19580	AT1G11362			AT3G47460			AT3G25080
AT1G77210	AT2G12400	AT1G11490	AT1G09260	AT1G15860	AT1G19950	AT2G01505	AT2G19582	AT1G11490			AT3G48090			AT3G25260
AT1G77220	AT2G18245	AT1G11500	AT1G09300	AT1G15950	AT1G20120	AT2G01940	AT2G21060	AT1G11500			AT3G48200			AT3G25990
AT1G77280	AT2G18250	AT1G11520	AT1G09310	AT1G15960	AT1G20130	AT2G01960	AT2G21070	AT1G11520			AT3G49830			AT3G26820
AT1G77290	AT2G18260	AT1G11608	AT1G09380	AT1G16060	AT1G20190	AT2G03040	AT2G21300	AT1G11608			AT3G50440			AT3G27440
AT1G77450	AT2G18560	AT1G11790	AT1G09390	AT1G16260	AT1G20200	AT2G03280	AT2G22530	AT1G11790			AT3G50800			AT3G28270
AT1G78000	AT2G19110	AT1G11800	AT1G09400	AT1G16270	AT1G20210	AT2G03290	AT2G22540	AT1G11800			AT3G50850			AT3G42850
AT1G78180	AT2G19210	AT1G11940	AT1G09410	AT1G16420	AT1G20220	AT2G03430	AT2G23000	AT1G11940			AT3G50880			AT3G44260
AT1G78440	AT2G19220	AT1G11950	AT1G09520	AT1G16430	AT1G20360	AT2G03440	AT2G23950	AT1G11950			AT3G51060			AT3G44760
AT1G78480	AT2G19450	AT1G11960	AT1G09625	AT1G16440	AT1G20500	AT2G03445	AT2G24520	AT1G11960			AT3G51320			AT3G45000
AT1G78860	AT2G19460	AT1G12064	AT1G09630	AT1G16650	AT1G20510	AT2G03450	AT2G26040	AT1G12064			AT3G52150			AT3G45010
AT1G78865	AT2G19580	AT1G12100	AT1G09640	AT1G16850	AT1G20590	AT2G03730	AT2G26280	AT1G12100			AT3G52490			AT3G45280
AT1G78870	AT2G19582	AT1G12110	AT1G09780	AT1G16858	AT1G20600	AT2G06200	AT2G27550	AT1G12110			AT3G53420			AT3G45390
AT1G79120	AT2G21060	AT1G12140	AT1G09940	AT1G16860	AT1G20740	AT2G14210	AT2G27920	AT1G12140			AT3G54060			AT3G46370
AT1G80440	AT2G21070	AT1G12150	AT1G09980	AT1G16890	AT1G20770	AT2G18193	AT2G28160	AT1G12150			AT3G54500			AT3G46490
AT1G80450	AT2G21300	AT1G12160	AT1G09995	AT1G16900	AT1G20780	AT2G18510	AT2G28305	AT1G12160			AT3G55130			AT3G46520
AT1G80600	AT2G22530	AT1G12170	AT1G10050	AT1G16950	AT1G20800	AT2G18720	AT2G28550	AT1G12170			AT3G55980			AT3G46640
AT1G80610	AT2G22540	AT1G12180	AT1G10090	AT1G16960	AT1G20810	AT2G18721	AT2G29970	AT1G12180			AT3G56570			AT3G46770
AT1G80620	AT2G23000	AT1G12360	AT1G10155	AT1G17140	AT1G20830	AT2G18730	AT2G30370	AT1G12360			AT3G57600			AT3G47040
AT2G01210	AT2G23950	AT1G12411	AT1G10190	AT1G17145	AT1G20990	AT2G19810	AT2G31160	AT1G12411			AT3G57780			AT3G47340
AT2G01220	AT2G24520	AT1G12500	AT1G10200	AT1G17190	AT1G21120	AT2G20130	AT2G32110	AT1G12500			AT3G59200			AT3G47500
AT2G01505	AT2G26040	AT1G12570	AT1G10210	AT1G17360	AT1G21230	AT2G20140	AT2G32120	AT1G12570			AT3G60360			AT3G48360
AT2G01940	AT2G26280	AT1G12580	AT1G10220	AT1G17370	AT1G21440	AT2G20142	AT2G33509	AT1G12580			AT3G61410			AT3G49055
AT2G01960	AT2G27550	AT1G12590	AT1G10230	AT1G17380	AT1G21475	AT2G20560	AT2G33510	AT1G12590			AT3G61560			AT3G49270
AT2G03040	AT2G27920	AT1G12630	AT1G10240	AT1G17410	AT1G21529	AT2G20562	AT2G33520	AT1G12630			AT3G61970			AT3G49830
AT2G03280	AT2G28160	AT1G12700	AT1G10360	AT1G17420	AT1G21530	AT2G23170	AT2G33580	AT1G12700			AT3G62590			AT3G49950
AT2G03290	AT2G28305	AT1G12710	AT1G10370	AT1G17500	AT1G21650	AT2G23171	AT2G33585	AT1G12710			AT3G62700			AT3G50040
AT2G03430	AT2G28550	AT1G12740	AT1G10380	AT1G17620	AT1G21770	AT2G23690	AT2G33590	AT1G12740			AT4G00720			AT3G50800
AT2G03440	AT2G29970	AT1G12800	AT1G10410	AT1G17630	AT1G21780	AT2G24240	AT2G33600	AT1G12800			AT4G00880			AT3G50940
AT2G03445	AT2G30370	AT1G12990	AT1G10460	AT1G17650	AT1G21790	AT2G26290	AT2G33860	AT1G12990			AT4G01440			AT3G51220
AT2G03450	AT2G31160	AT1G13000	AT1G10470	AT1G17710	AT1G21850	AT2G26520	AT2G34320	AT1G13000			AT4G01580			AT3G52330
AT2G03730	AT2G32110	AT1G13080	AT1G10510	AT1G17720	AT1G21860	AT2G26750	AT2G34330	AT1G13080			AT4G03050			AT3G52400
AT2G06200	AT2G32120	AT1G13100	AT1G10520	AT1G17744	AT1G21910	AT2G27390	AT2G34920	AT1G13100			AT4G08840			AT3G52800
AT2G07689	AT2G33509	AT1G13110	AT1G10540	AT1G17745	AT1G22015	AT2G27400	AT2G34925	AT1G13110			AT4G09350			AT3G53150
AT2G07705	AT2G33510	AT1G13210	AT1G10550	AT1G17840	AT1G22020	AT2G27402	AT2G35060	AT1G13210			AT4G10730			AT3G54450
AT2G07806	AT2G33520	AT1G13220	AT1G10590	AT1G17850	AT1G22070	AT2G27830	AT2G35612	AT1G13220			AT4G11320			AT3G54500
AT2G07981	AT2G33580	AT1G13230	AT1G10600	AT1G17860	AT1G22170	AT2G27840	AT2G35860	AT1G13230			AT4G12130			AT3G55980
AT2G08986	AT2G33585	AT1G13240	AT1G10610	AT1G17870	AT1G22190	AT2G27930	AT2G36080	AT1G13240			AT4G12880			AT3G56230
AT2G12405	AT2G33590	AT1G13300	AT1G10640	AT1G18080	AT1G22410	AT2G27990	AT2G36090	AT1G13300			AT4G13050			AT3G57450
AT2G14210	AT2G33600	AT1G13370	AT1G10670	AT1G18090	AT1G22420	AT2G28000	AT2G36261	AT1G13370			AT4G13410			AT3G58210
AT2G14255	AT2G33860	AT1G13380	AT1G10690	AT1G18100	AT1G22430	AT2G28150	AT2G36270	AT1G13380			AT4G13510			AT3G58360
AT2G18193	AT2G34320	AT1G13390	AT1G10900	AT1G18300	AT1G22440	AT2G28320	AT2G36420	AT1G13390			AT4G13930			AT3G58390
AT2G18510	AT2G34330	AT1G13420	AT1G10910	AT1G18330	AT1G22450	AT2G29670	AT2G36430	AT1G13420			AT4G13950			AT3G58440
AT2G18720	AT2G34920	AT1G13430	AT1G10950	AT1G18400	AT1G22700	AT2G30000	AT2G37200	AT1G13430			AT4G14130			AT3G59210
AT2G18721	AT2G34925	AT1G13450	AT1G10960	AT1G18450	AT1G22710	AT2G30010	AT2G37210	AT1G13450			AT4G14150			AT3G59220
AT2G18730	AT2G35060	AT1G13460	AT1G11040	AT1G18470	AT1G22760	AT2G30360	AT2G37260	AT1G13460			AT4G14240			AT3G60150
AT2G19810	AT2G35612	AT1G13470	AT1G11050	AT1G18480	AT1G22767	AT2G30520	AT2G37630	AT1G13470			AT4G14305			AT3G60280
AT2G19950	AT2G35860	AT1G13480	AT1G11060	AT1G18670	AT1G22770	AT2G30530	AT2G37940	AT1G13480			AT4G14615			AT3G60780
AT2G19960	AT2G36080	AT1G13485	AT1G11125	AT1G18680	AT1G23170	AT2G31141	AT2G38060	AT1G13485			AT4G14730			AT3G60940
AT2G20130	AT2G36090	AT1G13560	AT1G11130	AT1G18690	AT1G23250	AT2G31150	AT2G38070	AT1G13560			AT4G15100			AT3G60950
AT2G20140	AT2G36261	AT1G13570	AT1G11175	AT1G18700	AT1G23260	AT2G31400	AT2G38120	AT1G13570			AT4G15390			AT3G61680
AT2G20142	AT2G36270	AT1G13580	AT1G11180	AT1G18870	AT1G23350	AT2G33540	AT2G38540	AT1G13580			AT4G15420			AT3G62670
AT2G20560	AT2G36420	AT1G13590	AT1G11185	AT1G18990	AT1G23440	AT2G33550	AT2G39250	AT1G13590			AT4G15490			AT3G62920
AT2G20562	AT2G36430	AT1G13608	AT1G11310	AT1G19000	AT1G23590	AT2G33870	AT2G39260	AT1G13608			AT4G15620			AT4G00050
AT2G23170	AT2G37200	AT1G13609	AT1G11330	AT1G19010	AT1G23600	AT2G34340	AT2G39550	AT1G13609			AT4G15630			AT4G00360
AT2G23171	AT2G37210	AT1G13630	AT1G11370	AT1G19100	AT1G23610	AT2G34350	AT2G39560	AT1G13630			AT4G15880			AT4G01360
AT2G23690	AT2G37260	AT1G13635	AT1G11380	AT1G19110	AT1G23640	AT2G34640	AT2G39570	AT1G13635			AT4G16120			AT4G01500
AT2G24240	AT2G37630	AT1G13670	AT1G11450	AT1G19330	AT1G23724	AT2G34710	AT2G39675	AT1G13670			AT4G16560			AT4G02330
AT2G26130	AT2G37940	AT1G13860	AT1G11545	AT1G19340	AT1G24145	AT2G35600	AT2G39681	AT1G13860			AT4G16563			AT4G03610
AT2G26290	AT2G38060	AT1G13870	AT1G11550	AT1G19350	AT1G24147	AT2G35605	AT2G39690	AT1G13870			AT4G16590			AT4G04830
AT2G26520	AT2G38070	AT1G13880	AT1G11560	AT1G19430	AT1G24220	AT2G35859	AT2G39705	AT1G13880			AT4G16600			AT4G05070
AT2G26750	AT2G38120	AT1G13890	AT1G11570	AT1G19440	AT1G24470	AT2G35940	AT2G40230	AT1G13890			AT4G16820			AT4G08800
AT2G27228	AT2G38540	AT1G13940	AT1G11600	AT1G19650	AT1G25260	AT2G35945	AT2G40233	AT1G13940			AT4G16990			AT4G09030
AT2G27229	AT2G39250	AT1G13950	AT1G11670	AT1G19860	AT1G25370	AT2G36400	AT2G40540	AT1G13950			AT4G17510			AT4G10150
AT2G27230	AT2G39260	AT1G14010	AT1G11684	AT1G19870	AT1G25410	AT2G36835	AT2G40810	AT1G14010			AT4G17695			AT4G11911
AT2G27390	AT2G39550	AT1G14020	AT1G11710	AT1G19920	AT1G26410	AT2G36840	AT2G41370	AT1G14020			AT4G17920			AT4G12290
AT2G27400	AT2G39560	AT1G14200	AT1G11730	AT1G19930	AT1G26540	AT2G37230	AT2G41380	AT1G14200			AT4G17940			AT4G12720
AT2G27402	AT2G39570	AT1G14210	AT1G11735	AT1G19940	AT1G26550	AT2G37240	AT2G41820	AT1G14210			AT4G17970			AT4G13260
AT2G27830	AT2G39675	AT1G14220	AT1G11900	AT1G20080	AT1G26670	AT2G37250	AT2G42365	AT1G14220			AT4G18980			AT4G13345
AT2G27840	AT2G39681	AT1G14250	AT1G11905	AT1G20330	AT1G26680	AT2G37585	AT2G42380	AT1G14250			AT4G19030			AT4G13600
AT2G27930	AT2G39690	AT1G14260	AT1G11910	AT1G20340	AT1G26730	AT2G37590	AT2G42500	AT1G14260			AT4G19395			AT4G14301
AT2G27990	AT2G39705	AT1G14360	AT1G12020	AT1G20350	AT1G26796	AT2G37950	AT2G42510	AT1G14360			AT4G19490			AT4G16045
AT2G28000	AT2G40230	AT1G14370	AT1G12090	AT1G20370	AT1G26797	AT2G38530	AT2G42790	AT1G14370			AT4G19810			AT4G16560
AT2G28150	AT2G40233	AT1G14440	AT1G12120	AT1G20380	AT1G26840	AT2G38810	AT2G42800	AT1G14440			AT4G19860			AT4G16563
AT2G28320	AT2G40540	AT1G14450	AT1G12130	AT1G20530	AT1G26870	AT2G38820	AT2G42820	AT1G14450			AT4G19960			AT4G16990
AT2G29670	AT2G40810	AT1G14455	AT1G12190	AT1G20540	AT1G27030	AT2G38823	AT2G42830	AT1G14455			AT4G21200			AT4G18190
AT2G30000	AT2G41370	AT1G14460	AT1G12200	AT1G20570	AT1G27040	AT2G39175	AT2G43010	AT1G14460			AT4G21640			AT4G19460
AT2G30010	AT2G41380	AT1G14510	AT1G12210	AT1G20575	AT1G27045	AT2G39480	AT2G43120	AT1G14510			AT4G21650			AT4G20390
AT2G30360	AT2G41820	AT1G14530	AT1G12230	AT1G20580	AT1G27050	AT2G39860	AT2G44798	AT1G14530			AT4G21895			AT4G21120
AT2G30520	AT2G42365	AT1G14540	AT1G12240	AT1G20610	AT1G27070	AT2G39865	AT2G44900	AT1G14540			AT4G22212			AT4G21200
AT2G30530	AT2G42380	AT1G14550	AT1G12260	AT1G20620	AT1G27080	AT2G39870	AT2G44910	AT1G14550			AT4G22690			AT4G21215
AT2G31141	AT2G42500	AT1G14580	AT1G12270	AT1G20630	AT1G27110	AT2G40460	AT2G45120	AT1G14580			AT4G22870			AT4G21323
AT2G31150	AT2G42510	AT1G14700	AT1G12300	AT1G20823	AT1G27220	AT2G40475	AT2G45640	AT1G14700			AT4G23600			AT4G21720
AT2G31400	AT2G42790	AT1G14730	AT1G12310	AT1G20840	AT1G27240	AT2G40480	AT2G45650	AT1G14730			AT4G23900			AT4G22030
AT2G33540	AT2G42800	AT1G14780	AT1G12320	AT1G20960	AT1G27280	AT2G40490	AT2G45660	AT1G14780			AT4G24570			AT4G22690
AT2G33550	AT2G42820	AT1G14810	AT1G12330	AT1G20967	AT1G27600	AT2G41000	AT2G45685	AT1G14810			AT4G25160			AT4G22870
AT2G33870	AT2G42830	AT1G14820	AT1G12380	AT1G21000	AT1G27610	AT2G41010	AT2G45850	AT1G14820			AT4G25170			AT4G23700
AT2G34340	AT2G43010	AT1G14850	AT1G12390	AT1G21050	AT1G27620	AT2G41140	AT2G46000	AT1G14850			AT4G26600			AT4G23810
AT2G34350	AT2G43120	AT1G14860	AT1G12423	AT1G21070	AT1G27752	AT2G41230	AT2G46020	AT1G14860			AT4G26690			AT4G23870
AT2G34640	AT2G44798	AT1G14880	AT1G12440	AT1G21080	AT1G27760	AT2G41231	AT2G46320	AT1G14880			AT4G27240			AT4G24380
AT2G34710	AT2G44900	AT1G14890	AT1G12450	AT1G21140	AT1G27970	AT2G41233	AT2G46410	AT1G14890			AT4G27250			AT4G24570
AT2G35600	AT2G44910	AT1G14970	AT1G12451	AT1G21310	AT1G27980	AT2G41550	AT2G46420	AT1G14920			AT4G27280			AT4G26390
AT2G35605	AT2G45120	AT1G14980	AT1G12460	AT1G21360	AT1G28070	AT2G41560	AT2G46660	AT1G14970			AT4G27300			AT4G27280
AT2G35859	AT2G45640	AT1G14990	AT1G12600	AT1G21370	AT1G28090	AT2G41620	AT2G47275	AT1G14980			AT4G28630			AT4G27890
AT2G35940	AT2G45650	AT1G15000	AT1G12610	AT1G21470	AT1G28120	AT2G41630	AT2G47280	AT1G14990			AT4G28703			AT4G29780
AT2G35945	AT2G45660	AT1G15002	AT1G12775	AT1G21480	AT1G28130	AT2G41640	AT2G47480	AT1G15000			AT4G29700			AT4G29980
AT2G36400	AT2G45685	AT1G15010	AT1G12820	AT1G21520	AT1G28210	AT2G41810	AT2G47485	AT1G15002			AT4G29730			AT4G30470
AT2G36835	AT2G45850	AT1G15015	AT1G12840	AT1G21670	AT1G28220	AT2G42570	AT2G47490	AT1G15010			AT4G29770			AT4G31680
AT2G36840	AT2G46000	AT1G15040	AT1G12900	AT1G21680	AT1G28230	AT2G42730	AT3G01120	AT1G15015			AT4G31020			AT4G31730
AT2G37120	AT2G46020	AT1G15045	AT1G12910	AT1G21920	AT1G28270	AT2G42740	AT3G01130	AT1G15040			AT4G31730			AT4G31800
AT2G37130	AT2G46320	AT1G15050	AT1G12980	AT1G21940	AT1G28305	AT2G42750	AT3G02120	AT1G15045			AT4G31810			AT4G36590
AT2G37230	AT2G46410	AT1G15280	AT1G13170	AT1G21970	AT1G28306	AT2G42870	AT3G02125	AT1G15050			AT4G32280			AT4G36740
AT2G37240	AT2G46420	AT1G15400	AT1G13180	AT1G21975	AT1G28307	AT2G43800	AT3G03270	AT1G15280			AT4G32620			AT4G37780
AT2G37250	AT2G46660	AT1G15405	AT1G13195	AT1G22060	AT1G28327	AT2G44500	AT3G03690	AT1G15400			AT4G32785			AT4G38950
AT2G37585	AT2G47190	AT1G15410	AT1G13250	AT1G22065	AT1G28340	AT2G44600	AT3G03700	AT1G15405			AT4G33770			AT4G39753
AT2G37590	AT2G47275	AT1G15415	AT1G13270	AT1G22067	AT1G28370	AT2G44610	AT3G04580	AT1G15410			AT4G36160			AT5G01190
AT2G37950	AT2G47280	AT1G15420	AT1G13290	AT1G22100	AT1G28375	AT2G44620	AT3G04590	AT1G15415			AT4G36600			AT5G02400
AT2G38530	AT2G47480	AT1G15430	AT1G13350	AT1G22110	AT1G28520	AT2G44810	AT3G04780	AT1G15420			AT4G37090			AT5G03555
AT2G38810	AT2G47485	AT1G15490	AT1G13360	AT1G22160	AT1G28600	AT2G45200	AT3G04790	AT1G15430			AT4G39210			AT5G04250
AT2G38820	AT2G47490	AT1G15500	AT1G13440	AT1G22180	AT1G28610	AT2G45340	AT3G04800	AT1G15490			AT4G39740			AT5G04500
AT2G38823	AT3G01120	AT1G15550	AT1G13448	AT1G22220	AT1G28640	AT2G45410	AT3G04810	AT1G15500			AT5G01210			AT5G05040
AT2G39175	AT3G01130	AT1G15570	AT1G13540	AT1G22230	AT1G29090	AT2G45412	AT3G04930	AT1G15550			AT5G02420			AT5G05490
AT2G39480	AT3G02120	AT1G15580	AT1G13550	AT1G22240	AT1G29100	AT2G45430	AT3G04940	AT1G15570			AT5G02950			AT5G05880
AT2G39860	AT3G02125	AT1G15590	AT1G13600	AT1G22460	AT1G29110	AT2G45680	AT3G04950	AT1G15580			AT5G05130			AT5G06320
AT2G39865	AT3G03270	AT1G15600	AT1G13605	AT1G22490	AT1G29120	AT2G45820	AT3G04960	AT1G15590			AT5G05290			AT5G06510
AT2G39870	AT3G03690	AT1G15610	AT1G13607	AT1G22530	AT1G29140	AT2G45830	AT3G04970	AT1G15600			AT5G05870			AT5G06530
AT2G40460	AT3G03700	AT1G15620	AT1G13700	AT1G22540	AT1G29150	AT2G45860	AT3G05690	AT1G15610			AT5G08185			AT5G06650
AT2G40475	AT3G04580	AT1G15630	AT1G13710	AT1G22600	AT1G29280	AT2G45870	AT3G05770	AT1G15620			AT5G08430			AT5G06820
AT2G40480	AT3G04590	AT1G15640	AT1G13720	AT1G22810	AT1G29520	AT2G45950	AT3G06120	AT1G15630			AT5G08490			AT5G07230
AT2G40490	AT3G04780	AT1G15660	AT1G13730	AT1G22830	AT1G29770	AT2G45960	AT3G06125	AT1G15640			AT5G09380			AT5G07380
AT2G41000	AT3G04790	AT1G15700	AT1G13740	AT1G22880	AT1G29780	AT2G46308	AT3G06490	AT1G15660			AT5G09700			AT5G09730
AT2G41010	AT3G04800	AT1G15710	AT1G13755	AT1G22882	AT1G30120	AT2G46330	AT3G07270	AT1G15700			AT5G10180			AT5G09750
AT2G41140	AT3G04810	AT1G15720	AT1G13760	AT1G23050	AT1G30130	AT2G46340	AT3G07560	AT1G15710			AT5G10190			AT5G10170
AT2G41160	AT3G04930	AT1G15757	AT1G13770	AT1G23360	AT1G30200	AT2G46370	AT3G07565	AT1G15720			AT5G12850			AT5G11080
AT2G41170	AT3G04940	AT1G15760	AT1G13830	AT1G23420	AT1G30240	AT2G46455	AT3G07700	AT1G15757			AT5G13370			AT5G11230
AT2G41230	AT3G04950	AT1G15840	AT1G13840	AT1G23480	AT1G30250	AT2G46460	AT3G08590	AT1G15760			AT5G13600			AT5G13170
AT2G41231	AT3G04960	AT1G15850	AT1G13850	AT1G23700	AT1G30260	AT2G46470	AT3G08600	AT1G15840			AT5G13730			AT5G13990
AT2G41233	AT3G04970	AT1G15860	AT1G13960	AT1G23710	AT1G30450	AT2G46530	AT3G09000	AT1G15850			AT5G13820			AT5G14000
AT2G41550	AT3G05690	AT1G15950	AT1G14110	AT1G23720	AT1G30455	AT2G46650	AT3G10010	AT1G15860			AT5G13830			AT5G14010
AT2G41560	AT3G05770	AT1G15960	AT1G14120	AT1G23860	AT1G30470	AT2G46720	AT3G10015	AT1G15950			AT5G14000			AT5G14980
AT2G41620	AT3G06120	AT1G16060	AT1G14300	AT1G23870	AT1G30473	AT2G46970	AT3G10040	AT1G15960			AT5G14010			AT5G15480
AT2G41630	AT3G06125	AT1G16260	AT1G14310	AT1G23970	AT1G30670	AT2G46980	AT3G10050	AT1G16060			AT5G14610			AT5G16360
AT2G41640	AT3G06490	AT1G16270	AT1G14315	AT1G23980	AT1G30680	AT2G47260	AT3G11690	AT1G16260			AT5G14950			AT5G17650
AT2G41810	AT3G07270	AT1G16280	AT1G14320	AT1G24170	AT1G30920	AT2G47810	AT3G12440	AT1G16270			AT5G16850			AT5G18090
AT2G42570	AT3G07560	AT1G16290	AT1G14330	AT1G24260	AT1G30990	AT3G02000	AT3G12460	AT1G16280			AT5G17030			AT5G18320
AT2G42730	AT3G07565	AT1G16300	AT1G14340	AT1G24265	AT1G31050	AT3G02010	AT3G12977	AT1G16290			AT5G17060			AT5G20370
AT2G42740	AT3G07700	AT1G16360	AT1G14345	AT1G24267	AT1G31160	AT3G02110	AT3G12980	AT1G16300			AT5G17850			AT5G20810
AT2G42750	AT3G08590	AT1G16370	AT1G14350	AT1G24270	AT1G31173	AT3G02310	AT3G13080	AT1G16360			AT5G18560			AT5G21130
AT2G42870	AT3G08600	AT1G16380	AT1G14380	AT1G24280	AT1G31250	AT3G02315	AT3G13180	AT1G16370			AT5G19160			AT5G21900
AT2G43610	AT3G09000	AT1G16390	AT1G14390	AT1G24650	AT1G31258	AT3G02320	AT3G13190	AT1G16380			AT5G19260			AT5G22160
AT2G43620	AT3G10010	AT1G16410	AT1G14420	AT1G25220	AT1G31550	AT3G02460	AT3G13200	AT1G16390			AT5G21940			AT5G22170
AT2G43630	AT3G10015	AT1G16420	AT1G14430	AT1G25230	AT1G31630	AT3G02468	AT3G13898	AT1G16410			AT5G22290			AT5G22200
AT2G43800	AT3G10040	AT1G16430	AT1G14470	AT1G25330	AT1G31640	AT3G02470	AT3G13950	AT1G16420			AT5G23750			AT5G22250
AT2G44500	AT3G10050	AT1G16440	AT1G14570	AT1G25340	AT1G31650	AT3G02810	AT3G13960	AT1G16430			AT5G23800			AT5G22260
AT2G44600	AT3G11690	AT1G16650	AT1G14600	AT1G25375	AT1G31660	AT3G02820	AT3G14220	AT1G16440			AT5G24280			AT5G22270
AT2G44610	AT3G12440	AT1G16670	AT1G14620	AT1G25400	AT1G31670	AT3G02830	AT3G14380	AT1G16650			AT5G25390			AT5G23470
AT2G44620	AT3G12460	AT1G16680	AT1G14630	AT1G25420	AT1G31690	AT3G02910	AT3G14390	AT1G16670			AT5G25400			AT5G24280
AT2G44810	AT3G12977	AT1G16690	AT1G14680	AT1G25422	AT1G31730	AT3G03150	AT3G14770	AT1G16680			AT5G25430			AT5G24920
AT2G45200	AT3G12980	AT1G16730	AT1G14685	AT1G25425	AT1G32070	AT3G03170	AT3G14980	AT1G16690			AT5G27120			AT5G25400
AT2G45340	AT3G13080	AT1G16740	AT1G14686	AT1G25570	AT1G32080	AT3G03180	AT3G14990	AT1G16730			AT5G37600			AT5G25950
AT2G45410	AT3G13180	AT1G16750	AT1G14687	AT1G26150	AT1G32180	AT3G03272	AT3G15160	AT1G16740			AT5G39770			AT5G26220
AT2G45412	AT3G13190	AT1G16760	AT1G14688	AT1G26160	AT1G32320	AT3G03280	AT3G15500	AT1G16750			AT5G39960			AT5G26330
AT2G45430	AT3G13200	AT1G16850	AT1G14690	AT1G26200	AT1G32350	AT3G03450	AT3G15518	AT1G16760			AT5G40030			AT5G27940
AT2G45680	AT3G13898	AT1G16858	AT1G14740	AT1G26210	AT1G32375	AT3G03456	AT3G15610	AT1G16850			AT5G40270			AT5G34780
AT2G45820	AT3G13950	AT1G16860	AT1G14760	AT1G26270	AT1G32380	AT3G03460	AT3G15620	AT1G16858			AT5G40460			AT5G35090
AT2G45830	AT3G13960	AT1G16890	AT1G14840	AT1G26310	AT1G32450	AT3G03990	AT3G15700	AT1G16860			AT5G42580			AT5G35600
AT2G45860	AT3G14220	AT1G16900	AT1G14870	AT1G26320	AT1G32490	AT3G04000	AT3G15710	AT1G16890			AT5G42650			AT5G36150
AT2G45870	AT3G14380	AT1G16950	AT1G14900	AT1G26350	AT1G32500	AT3G04060	AT3G15720	AT1G16900			AT5G42760			AT5G37650
AT2G45950	AT3G14390	AT1G16960	AT1G14910	AT1G26558	AT1G32560	AT3G04240	AT3G15840	AT1G16950			AT5G42900			AT5G39770
AT2G45960	AT3G14770	AT1G17020	AT1G14930	AT1G26600	AT1G32570	AT3G04250	AT3G15850	AT1G16960			AT5G43650			AT5G39910
AT2G46308	AT3G14980	AT1G17030	AT1G15090	AT1G26610	AT1G32610	AT3G04510	AT3G16180	AT1G17020			AT5G43840			AT5G40260
AT2G46330	AT3G14990	AT1G17040	AT1G15100	AT1G26620	AT1G32620	AT3G04520	AT3G16490	AT1G17030			AT5G43870			AT5G41040
AT2G46340	AT3G15160	AT1G17050	AT1G15110	AT1G26630	AT1G32740	AT3G05500	AT3G17330	AT1G17040			AT5G44150			AT5G41080
AT2G46370	AT3G15500	AT1G17060	AT1G15120	AT1G26770	AT1G32850	AT3G05510	AT3G17340	AT1G17050			AT5G44230			AT5G41250
AT2G46455	AT3G15518	AT1G17140	AT1G15125	AT1G26771	AT1G33020	AT3G05640	AT3G17390	AT1G17060			AT5G44780			AT5G41750
AT2G46460	AT3G15610	AT1G17145	AT1G15340	AT1G26773	AT1G33050	AT3G05970	AT3G17410	AT1G17140			AT5G45275			AT5G41800
AT2G46470	AT3G15620	AT1G17190	AT1G15350	AT1G26930	AT1G33055	AT3G05975	AT3G17590	AT1G17145			AT5G47000			AT5G41900
AT2G46530	AT3G15700	AT1G17220	AT1G15360	AT1G27100	AT1G33220	AT3G06220	AT3G17600	AT1G17190			AT5G47150			AT5G42120
AT2G46650	AT3G15710	AT1G17230	AT1G15370	AT1G27210	AT1G33260	AT3G06230	AT3G17609	AT1G17220			AT5G47550			AT5G42380
AT2G46720	AT3G15720	AT1G17360	AT1G15380	AT1G27720	AT1G33290	AT3G06240	AT3G17850	AT1G17230			AT5G47970			AT5G42760
AT2G46970	AT3G15840	AT1G17370	AT1G15385	AT1G27730	AT1G33320	AT3G06930	AT3G17930	AT1G17360			AT5G48170			AT5G42830
AT2G46980	AT3G15850	AT1G17380	AT1G15390	AT1G27890	AT1G33340	AT3G07710	AT3G17940	AT1G17370			AT5G48485			AT5G43620
AT2G47200	AT3G16180	AT1G17430	AT1G15520	AT1G27900	AT1G33410	AT3G07720	AT3G17950	AT1G17380			AT5G48520			AT5G43630
AT2G47210	AT3G16490	AT1G17440	AT1G15530	AT1G28040	AT1G33670	AT3G08990	AT3G17970	AT1G17430			AT5G49630			AT5G43660
AT2G47260	AT3G16910	AT1G17470	AT1G15670	AT1G28050	AT1G33700	AT3G09360	AT3G17998	AT1G17440			AT5G50030			AT5G44480
AT2G47810	AT3G17330	AT1G17480	AT1G15690	AT1G28060	AT1G33709	AT3G09370	AT3G18000	AT1G17470			AT5G50800			AT5G44490
AT3G02000	AT3G17340	AT1G17490	AT1G15750	AT1G28170	AT1G33720	AT3G09560	AT3G18050	AT1G17480			AT5G53280			AT5G45210
AT3G02010	AT3G17390	AT1G17500	AT1G15790	AT1G28330	AT1G33750	AT3G09570	AT3G18220	AT1G17490			AT5G53370			AT5G45840
AT3G02110	AT3G17410	AT1G17590	AT1G15800	AT1G28335	AT1G33870	AT3G10740	AT3G18230	AT1G17500			AT5G53550			AT5G45990
AT3G02310	AT3G17590	AT1G17600	AT1G15810	AT1G28390	AT1G33960	AT3G10745	AT3G18930	AT1G17590			AT5G53560			AT5G46050
AT3G02315	AT3G17600	AT1G17620	AT1G15870	AT1G28395	AT1G34120	AT3G10750	AT3G19140	AT1G17600			AT5G53950			AT5G47150
AT3G02320	AT3G17609	AT1G17630	AT1G16030	AT1G28630	AT1G34170	AT3G10986	AT3G19150	AT1G17620			AT5G54060			AT5G48850
AT3G02460	AT3G17850	AT1G17650	AT1G16040	AT1G29050	AT1G34300	AT3G10990	AT3G19280	AT1G17630			AT5G54380			AT5G49240
AT3G02468	AT3G17930	AT1G17660	AT1G16070	AT1G29340	AT1G34310	AT3G11000	AT3G19290	AT1G17650			AT5G54770			AT5G49260
AT3G02470	AT3G17940	AT1G17665	AT1G16080	AT1G29530	AT1G34355	AT3G11590	AT3G19540	AT1G17660			AT5G55930			AT5G50030
AT3G02810	AT3G17950	AT1G17680	AT1G16090	AT1G29540	AT1G34360	AT3G11700	AT3G20260	AT1G17665			AT5G56460			AT5G50200
AT3G02820	AT3G17970	AT1G17690	AT1G16150	AT1G29660	AT1G34380	AT3G11850	AT3G20270	AT1G17680			AT5G56840			AT5G50480
AT3G02830	AT3G17998	AT1G17700	AT1G16500	AT1G29670	AT1G34650	AT3G12920	AT3G20840	AT1G17690			AT5G58050			AT5G50800
AT3G02910	AT3G18000	AT1G17710	AT1G16510	AT1G29750	AT1G34670	AT3G12970	AT3G21090	AT1G17700			AT5G58620			AT5G51390
AT3G03150	AT3G18050	AT1G17720	AT1G16530	AT1G29760	AT1G35150	AT3G13000	AT3G21100	AT1G17710			AT5G59240			AT5G51580
AT3G03170	AT3G18220	AT1G17744	AT1G16630	AT1G29890	AT1G35180	AT3G13403	AT3G21330	AT1G17720			AT5G59980			AT5G51830
AT3G03180	AT3G18230	AT1G17745	AT1G16635	AT1G29900	AT1G35181	AT3G13404	AT3G22104	AT1G17744			AT5G60660			AT5G52250
AT3G03272	AT3G18930	AT1G17760	AT1G16640	AT1G30090	AT1G35190	AT3G13405	AT3G22120	AT1G17745			AT5G60730			AT5G52330
AT3G03280	AT3G19140	AT1G17770	AT1G16700	AT1G30190	AT1G35220	AT3G13510	AT3G23030	AT1G17760			AT5G60750			AT5G52340
AT3G03450	AT3G19150	AT1G17780	AT1G16705	AT1G30210	AT1G35230	AT3G14230	AT3G23130	AT1G17770			AT5G61120			AT5G52490
AT3G03456	AT3G19280	AT1G17790	AT1G16710	AT1G30220	AT1G35320	AT3G15000	AT3G23290	AT1G17780			AT5G61412			AT5G52760
AT3G03460	AT3G19290	AT1G17800	AT1G16840	AT1G30320	AT1G35330	AT3G15010	AT3G23650	AT1G17790			AT5G62440			AT5G52890
AT3G03990	AT3G19540	AT1G17810	AT1G16870	AT1G30370	AT1G35350	AT3G15030	AT3G24010	AT1G17800			AT5G62730			AT5G53950
AT3G04000	AT3G20260	AT1G17840	AT1G16880	AT1G30380	AT1G35490	AT3G15040	AT3G24020	AT1G17810			AT5G64230			AT5G54060
AT3G04060	AT3G20270	AT1G17850	AT1G16905	AT1G30400	AT1G35530	AT3G15170	AT3G24440	AT1G17840			AT5G65207			AT5G54320
AT3G04240	AT3G20840	AT1G17860	AT1G16910	AT1G30540	AT1G35537	AT3G15180	AT3G24450	AT1G17850			AT5G65230			AT5G54330
AT3G04250	AT3G21090	AT1G17870	AT1G16916	AT1G30550	AT1G35540	AT3G15470	AT3G25640	AT1G17860			AT5G66110			AT5G54400
AT3G04510	AT3G21100	AT1G18090	AT1G17080	AT1G30620	AT1G35670	AT3G16620	AT3G25905	AT1G17870						AT5G55430
AT3G04520	AT3G21330	AT1G18100	AT1G17090	AT1G30650	AT1G36000	AT3G16630	AT3G25910	AT1G18090						AT5G55690
AT3G05500	AT3G22104	AT1G18130	AT1G17100	AT1G30660	AT1G36640	AT3G16720	AT3G26115	AT1G18100						AT5G56860
AT3G05510	AT3G22120	AT1G18300	AT1G17110	AT1G30690	AT1G36950	AT3G16730	AT3G26120	AT1G18130						AT5G56870
AT3G05640	AT3G23030	AT1G18330	AT1G17120	AT1G30700	AT1G37000	AT3G16820	AT3G26812	AT1G18300						AT5G56910
AT3G05970	AT3G23130	AT1G18370	AT1G17130	AT1G30720	AT1G37010	AT3G16830	AT3G26813	AT1G18330						AT5G56920
AT3G05975	AT3G23290	AT1G18382	AT1G17340	AT1G30730	AT1G37113	AT3G17400	AT3G27210	AT1G18370						AT5G57110
AT3G06220	AT3G23650	AT1G18390	AT1G17400	AT1G30740	AT1G41830	AT3G17890	AT3G27460	AT1G18382						AT5G57400
AT3G06230	AT3G24010	AT1G18450	AT1G17640	AT1G30825	AT1G42440	AT3G17900	AT3G27470	AT1G18390						AT5G57630
AT3G06240	AT3G24020	AT1G18460	AT1G17830	AT1G31040	AT1G42700	AT3G17980	AT3G28450	AT1G18450						AT5G57820
AT3G06930	AT3G24440	AT1G18520	AT1G17920	AT1G31070	AT1G43040	AT3G18550	AT3G29020	AT1G18460						AT5G58610
AT3G07710	AT3G24450	AT1G18530	AT1G17930	AT1G31120	AT1G43145	AT3G18895	AT3G42670	AT1G18520						AT5G59100
AT3G07720	AT3G25640	AT1G18670	AT1G17940	AT1G31130	AT1G43190	AT3G18900	AT3G46550	AT1G18530						AT5G60080
AT3G08990	AT3G25727	AT1G18680	AT1G18070	AT1G31290	AT1G43620	AT3G19120	AT3G46560	AT1G18670						AT5G60090
AT3G09360	AT3G25730	AT1G18690	AT1G18075	AT1G31310	AT1G43666	AT3G19130	AT3G47610	AT1G18680						AT5G60660
AT3G09370	AT3G25905	AT1G18700	AT1G18150	AT1G31710	AT1G43890	AT3G20330	AT3G47630	AT1G18690						AT5G60740
AT3G09560	AT3G25910	AT1G18835	AT1G18160	AT1G31750	AT1G43900	AT3G20340	AT3G47640	AT1G18700						AT5G60970
AT3G09570	AT3G26115	AT1G18870	AT1G18200	AT1G31760	AT1G44030	AT3G20350	AT3G47650	AT1G18835						AT5G61120
AT3G10740	AT3G26120	AT1G18871	AT1G18210	AT1G31875	AT1G44790	AT3G23820	AT3G47710	AT1G18870						AT5G61320
AT3G10745	AT3G26812	AT1G18879	AT1G18220	AT1G31880	AT1G44800	AT3G24150	AT3G47720	AT1G18871						AT5G61660
AT3G10750	AT3G26813	AT1G18880	AT1G18250	AT1G31940	AT1G44941	AT3G24160	AT3G47790	AT1G18879						AT5G62510
AT3G10986	AT3G27210	AT1G18990	AT1G18260	AT1G31950	AT1G45050	AT3G25710	AT3G47800	AT1G18880						AT5G63750
AT3G10990	AT3G27460	AT1G19000	AT1G18270	AT1G32120	AT1G45201	AT3G25715	AT3G47810	AT1G18990						AT5G65090
AT3G11000	AT3G27470	AT1G19010	AT1G18280	AT1G32190	AT1G46336	AT3G26125	AT3G47820	AT1G19000						AT5G65205
AT3G11590	AT3G28450	AT1G19250	AT1G18410	AT1G32330	AT1G46408	AT3G26180	AT3G48690	AT1G19010						AT5G65207
AT3G11700	AT3G29020	AT1G19350	AT1G18415	AT1G32337	AT1G47250	AT3G26700	AT3G48700	AT1G19250						AT5G66110
AT3G11850	AT3G42670	AT1G19430	AT1G18420	AT1G32340	AT1G47410	AT3G26710	AT3G48710	AT1G19350						AT5G66650
AT3G12920	AT3G46550	AT1G19440	AT1G18430	AT1G32360	AT1G47510	AT3G27025	AT3G49550	AT1G19430						AT5G66830
AT3G12970	AT3G46560	AT1G19510	AT1G18440	AT1G32361	AT1G47603	AT3G27027	AT3G49551	AT1G19440
AT3G13000	AT3G47610	AT1G19520	AT1G18485	AT1G32385	AT1G47710	AT3G27200	AT3G49560	AT1G19510
AT3G13403	AT3G47630	AT1G19530	AT1G18490	AT1G32550	AT1G47780	AT3G27809	AT3G49790	AT1G19520
AT3G13404	AT3G47640	AT1G19540	AT1G18500	AT1G32600	AT1G47840	AT3G27920	AT3G49796	AT1G19530
AT3G13405	AT3G47650	AT1G19650	AT1G18570	AT1G32630	AT1G47885	AT3G28455	AT3G49810	AT1G19540
AT3G13510	AT3G47710	AT1G19860	AT1G18590	AT1G32640	AT1G47890	AT3G28860	AT3G50450	AT1G19650
AT3G14230	AT3G47720	AT1G19940	AT1G18600	AT1G32780	AT1G47940	AT3G46540	AT3G50620	AT1G19860
AT3G15000	AT3G47790	AT1G19950	AT1G18620	AT1G32860	AT1G47960	AT3G47050	AT3G50700	AT1G19940
AT3G15010	AT3G47800	AT1G20080	AT1G18640	AT1G32870	AT1G48000	AT3G47060	AT3G50730	AT1G19950
AT3G15030	AT3G47810	AT1G20120	AT1G18650	AT1G32900	AT1G48060	AT3G47490	AT3G50740	AT1G20080
AT3G15040	AT3G47820	AT1G20130	AT1G18660	AT1G32910	AT1G48070	AT3G47620	AT3G50840	AT1G20120
AT3G15170	AT3G48690	AT1G20190	AT1G18720	AT1G33060	AT1G48080	AT3G48237	AT3G51550	AT1G20130
AT3G15180	AT3G48700	AT1G20200	AT1G18730	AT1G33100	AT1G48090	AT3G48240	AT3G51560	AT1G20190
AT3G15470	AT3G48710	AT1G20210	AT1G18735	AT1G33102	AT1G48120	AT3G49040	AT3G51650	AT1G20200
AT3G16620	AT3G49550	AT1G20220	AT1G18740	AT1G33110	AT1G48130	AT3G49050	AT3G51670	AT1G20210
AT3G16630	AT3G49551	AT1G20340	AT1G18750	AT1G33240	AT1G48140	AT3G49530	AT3G51840	AT1G20220
AT3G16720	AT3G49560	AT1G20350	AT1G18770	AT1G33250	AT1G48160	AT3G49800	AT3G51850	AT1G20340
AT3G16730	AT3G49790	AT1G20360	AT1G18773	AT1G33270	AT1G48170	AT3G50070	AT3G51950	AT1G20350
AT3G16820	AT3G49796	AT1G20380	AT1G18850	AT1G33280	AT1G48175	AT3G50330	AT3G52480	AT1G20360
AT3G16830	AT3G49810	AT1G20500	AT1G18860	AT1G33415	AT1G48200	AT3G50400	AT3G53610	AT1G20380
AT3G17400	AT3G50450	AT1G20510	AT1G18890	AT1G33710	AT1G48210	AT3G50410	AT3G53611	AT1G20500
AT3G17890	AT3G50620	AT1G20530	AT1G18900	AT1G33790	AT1G48420	AT3G50650	AT3G53620	AT1G20510
AT3G17900	AT3G50700	AT1G20540	AT1G19050	AT1G34200	AT1G48598	AT3G50825	AT3G54340	AT1G20530
AT3G17980	AT3G50730	AT1G20570	AT1G19160	AT1G34210	AT1G48600	AT3G50830	AT3G54990	AT1G20540
AT3G18550	AT3G50740	AT1G20575	AT1G19170	AT1G34370	AT1G48690	AT3G50835	AT3G55000	AT1G20570
AT3G18895	AT3G50840	AT1G20580	AT1G19180	AT1G34418	AT1G48700	AT3G51895	AT3G55560	AT1G20575
AT3G18900	AT3G51550	AT1G20590	AT1G19190	AT1G34419	AT1G48770	AT3G51940	AT3G55566	AT1G20580
AT3G19120	AT3G51560	AT1G20600	AT1G19220	AT1G34420	AT1G48780	AT3G52100	AT3G55570	AT1G20590
AT3G19130	AT3G51650	AT1G20610	AT1G19230	AT1G35333	AT1G48790	AT3G52105	AT3G55573	AT1G20600
AT3G20330	AT3G51670	AT1G20630	AT1G19300	AT1G35430	AT1G48830	AT3G52110	AT3G55580	AT1G20610
AT3G20340	AT3G51840	AT1G20740	AT1G19360	AT1G35510	AT1G48840	AT3G52370	AT3G55880	AT1G20630
AT3G20350	AT3G51850	AT1G20770	AT1G19370	AT1G35730	AT1G48900	AT3G52380	AT3G55890	AT1G20740
AT3G20820	AT3G51950	AT1G20780	AT1G19371	AT1G35750	AT1G48910	AT3G52880	AT3G56370	AT1G20770
AT3G23820	AT3G52480	AT1G20800	AT1G19373	AT1G35780	AT1G48912	AT3G54210	AT3G56380	AT1G20780
AT3G24150	AT3G53610	AT1G20810	AT1G19376	AT1G36970	AT1G49270	AT3G54220	AT3G57030	AT1G20800
AT3G24160	AT3G53611	AT1G20823	AT1G19380	AT1G43000	AT1G49280	AT3G54470	AT3G57130	AT1G20810
AT3G25710	AT3G53620	AT1G20830	AT1G19460	AT1G43765	AT1G49290	AT3G54480	AT3G57220	AT1G20823
AT3G25715	AT3G54340	AT1G20840	AT1G19464	AT1G44010	AT1G49300	AT3G54490	AT3G57230	AT1G20830
AT3G26125	AT3G54990	AT1G20960	AT1G19570	AT1G44350	AT1G49430	AT3G55512	AT3G57390	AT1G20840
AT3G26180	AT3G55000	AT1G20967	AT1G19580	AT1G47270	AT1G49470	AT3G57060	AT3G57800	AT1G20960
AT3G26700	AT3G55560	AT1G20990	AT1G19640	AT1G47271	AT1G49475	AT3G57062	AT3G57940	AT1G20967
AT3G26710	AT3G55566	AT1G21000	AT1G19660	AT1G47330	AT1G49750	AT3G57070	AT3G58040	AT1G20990
AT3G27025	AT3G55570	AT1G21050	AT1G19670	AT1G47490	AT1G49890	AT3G57072	AT3G58676	AT1G21000
AT3G27027	AT3G55573	AT1G21070	AT1G19680	AT1G47530	AT1G50430	AT3G57080	AT3G58680	AT1G21050
AT3G27200	AT3G55580	AT1G21120	AT1G19770	AT1G47540	AT1G50440	AT3G57090	AT3G58690	AT1G21070
AT3G27809	AT3G55880	AT1G21140	AT1G19780	AT1G47550	AT1G50490	AT3G57260	AT3G58700	AT1G21120
AT3G27920	AT3G55890	AT1G21230	AT1G19790	AT1G47610	AT1G50500	AT3G57270	AT3G59050	AT1G21140
AT3G27980	AT3G56370	AT1G21310	AT1G19800	AT1G47730	AT1G50620	AT3G57280	AT3G59052	AT1G21230
AT3G27990	AT3G56380	AT1G21360	AT1G19830	AT1G47740	AT1G50630	AT3G57370	AT3G59060	AT1G21310
AT3G28455	AT3G57030	AT1G21370	AT1G19835	AT1G47760	AT1G50659	AT3G57380	AT3G59068	AT1G21360
AT3G28860	AT3G57130	AT1G21440	AT1G19840	AT1G47870	AT1G50660	AT3G57400	AT3G60120	AT1G21370
AT3G41761	AT3G57220	AT1G21470	AT1G19850	AT1G47900	AT1G50670	AT3G57920	AT3G60130	AT1G21440
AT3G41762	AT3G57230	AT1G21475	AT1G19880	AT1G47990	AT1G50680	AT3G57930	AT3G60390	AT1G21470
AT3G41768	AT3G57390	AT1G21480	AT1G19890	AT1G48330	AT1G50690	AT3G58070	AT3G60400	AT1G21475
AT3G44210	AT3G57800	AT1G21520	AT1G20000	AT1G48360	AT1G50700	AT3G58080	AT3G60580	AT1G21480
AT3G44950	AT3G57940	AT1G21529	AT1G20010	AT1G48400	AT1G50760	AT3G58760	AT3G61460	AT1G21520
AT3G46540	AT3G58040	AT1G21530	AT1G20015	AT1G48405	AT1G50830	AT3G58770	AT3G61897	AT1G21529
AT3G47050	AT3G58676	AT1G21650	AT1G20070	AT1G48410	AT1G50840	AT3G58780	AT3G61898	AT1G21530
AT3G47060	AT3G58680	AT1G21770	AT1G20090	AT1G48745	AT1G50960	AT3G60110	AT3G61947	AT1G21650
AT3G47490	AT3G58690	AT1G21780	AT1G20100	AT1G48760	AT1G51000	AT3G60670	AT3G61950	AT1G21770
AT3G47620	AT3G58700	AT1G21790	AT1G20110	AT1G48920	AT1G51010	AT3G60740	AT3G62600	AT1G21780
AT3G48115	AT3G59050	AT1G21850	AT1G20290	AT1G48953	AT1G51020	AT3G60750	AT3G62610	AT1G21790
AT3G48120	AT3G59052	AT1G21860	AT1G20300	AT1G48960	AT1G51030	AT3G61140	AT3G63020	AT1G21850
AT3G48131	AT3G59060	AT1G21910	AT1G20310	AT1G49600	AT1G51035	AT3G61150	AT3G63060	AT1G21860
AT3G48140	AT3G59068	AT1G21920	AT1G20375	AT1G49630	AT1G51040	AT3G61160	AT3G63070	AT1G21910
AT3G48237	AT3G60120	AT1G21970	AT1G20450	AT1G49640	AT1G51270	AT3G61240	AT3G63430	AT1G21920
AT3G48240	AT3G60130	AT1G21975	AT1G20550	AT1G49650	AT1G51290	AT3G61250	AT4G00450	AT1G21970
AT3G49040	AT3G60390	AT1G22015	AT1G20560	AT1G49715	AT1G51420	AT3G61450	AT4G01060	AT1G21975
AT3G49050	AT3G60400	AT1G22020	AT1G20640	AT1G49720	AT1G51430	AT3G62988	AT4G01450	AT1G22015
AT3G49530	AT3G60580	AT1G22060	AT1G20650	AT1G49780	AT1G51450	AT3G62990	AT4G01460	AT1G22020
AT3G49800	AT3G61460	AT1G22065	AT1G20691	AT1G50020	AT1G51570	AT3G63000	AT4G02480	AT1G22060
AT3G50070	AT3G61897	AT1G22067	AT1G20693	AT1G50030	AT1G51580	AT3G63003	AT4G02482	AT1G22065
AT3G50330	AT3G61898	AT1G22070	AT1G20696	AT1G50055	AT1G51720	AT3G63006	AT4G02670	AT1G22067
AT3G50400	AT3G61947	AT1G22100	AT1G20700	AT1G50060	AT1G51810	AT3G63010	AT4G03210	AT1G22070
AT3G50410	AT3G61950	AT1G22110	AT1G20710	AT1G50070	AT1G51820	AT3G63200	AT4G03220	AT1G22100
AT3G50650	AT3G62600	AT1G22160	AT1G20870	AT1G50280	AT1G51823	AT3G63220	AT4G04630	AT1G22110
AT3G50825	AT3G62610	AT1G22170	AT1G20875	AT1G50290	AT1G51830	AT3G63230	AT4G08980	AT1G22160
AT3G50830	AT3G63020	AT1G22220	AT1G20880	AT1G50300	AT1G51890	AT3G63233	AT4G09180	AT1G22170
AT3G50835	AT3G63060	AT1G22410	AT1G20890	AT1G51080	AT1G51900	AT3G63440	AT4G10390	AT1G22220
AT3G51895	AT3G63070	AT1G22420	AT1G20970	AT1G51090	AT1G51965	AT3G63445	AT4G11140	AT1G22410
AT3G51940	AT3G63430	AT1G22430	AT1G20980	AT1G51100	AT1G51970	AT3G63530	AT4G11670	AT1G22420
AT3G52100	AT4G00450	AT1G22440	AT1G21060	AT1G51110	AT1G52040	AT3G63540	AT4G11680	AT1G22430
AT3G52105	AT4G01000	AT1G22450	AT1G21065	AT1G51140	AT1G52050	AT4G00530	AT4G11690	AT1G22440
AT3G52110	AT4G01010	AT1G22490	AT1G21090	AT1G51460	AT1G52080	AT4G00540	AT4G12420	AT1G22450
AT3G52370	AT4G01060	AT1G22530	AT1G21100	AT1G51520	AT1G52191	AT4G01160	AT4G12910	AT1G22490
AT3G52380	AT4G01450	AT1G22540	AT1G21150	AT1G51530	AT1G52200	AT4G01170	AT4G13710	AT1G22530
AT3G52880	AT4G01460	AT1G22700	AT1G21327	AT1G51680	AT1G52310	AT4G01480	AT4G14723	AT1G22540
AT3G54210	AT4G02480	AT1G22710	AT1G21380	AT1G51690	AT1G52315	AT4G03280	AT4G14740	AT1G22700
AT3G54220	AT4G02482	AT1G22760	AT1G21390	AT1G51710	AT1G52320	AT4G03400	AT4G14770	AT1G22710
AT3G54470	AT4G02670	AT1G22767	AT1G21395	AT1G51790	AT1G52342	AT4G03405	AT4G14900	AT1G22760
AT3G54480	AT4G03210	AT1G22770	AT1G21400	AT1G51800	AT1G52343	AT4G03410	AT4G16390	AT1G22767
AT3G54490	AT4G03220	AT1G22880	AT1G21410	AT1G51930	AT1G52347	AT4G08949	AT4G16400	AT1G22770
AT3G55512	AT4G04630	AT1G22882	AT1G21420	AT1G51940	AT1G52390	AT4G08950	AT4G16540	AT1G22880
AT3G57060	AT4G08980	AT1G23050	AT1G21430	AT1G52000	AT1G52540	AT4G09160	AT4G16550	AT1G22882
AT3G57062	AT4G09180	AT1G23170	AT1G21460	AT1G52155	AT1G52550	AT4G10070	AT4G16748	AT1G23050
AT3G57070	AT4G10390	AT1G23250	AT1G21500	AT1G52190	AT1G52600	AT4G10080	AT4G16780	AT1G23170
AT3G57072	AT4G11140	AT1G23260	AT1G21510	AT1G52290	AT1G52640	AT4G10090	AT4G17360	AT1G23250
AT3G57080	AT4G11670	AT1G23350	AT1G21528	AT1G52340	AT1G52650	AT4G11820	AT4G17370	AT1G23260
AT3G57090	AT4G11680	AT1G23420	AT1G21540	AT1G52400	AT1G52660	AT4G12430	AT4G17380	AT1G23350
AT3G57260	AT4G11690	AT1G23440	AT1G21560	AT1G52710	AT1G52900	AT4G12432	AT4G17930	AT1G23420
AT3G57270	AT4G12420	AT1G23480	AT1G21590	AT1G53025	AT1G52940	AT4G13530	AT4G18700	AT1G23440
AT3G57280	AT4G12910	AT1G23590	AT1G21600	AT1G53030	AT1G52990	AT4G13540	AT4G18960	AT1G23480
AT3G57370	AT4G13710	AT1G23600	AT1G21690	AT1G53035	AT1G53050	AT4G14690	AT4G19160	AT1G23590
AT3G57380	AT4G14720	AT1G23610	AT1G21738	AT1G53039	AT1G53100	AT4G14695	AT4G19230	AT1G23600
AT3G57400	AT4G14723	AT1G23640	AT1G21740	AT1G53170	AT1G53110	AT4G14700	AT4G19420	AT1G23610
AT3G57920	AT4G14740	AT1G23700	AT1G21750	AT1G53180	AT1G53163	AT4G16140	AT4G21350	AT1G23640
AT3G57930	AT4G14770	AT1G23710	AT1G21810	AT1G53190	AT1G53320	AT4G16750	AT4G21870	AT1G23700
AT3G58070	AT4G14900	AT1G23720	AT1G21830	AT1G53200	AT1G53325	AT4G17330	AT4G21880	AT1G23710
AT3G58080	AT4G16390	AT1G23724	AT1G21835	AT1G53210	AT1G53330	AT4G17340	AT4G22540	AT1G23720
AT3G58760	AT4G16400	AT1G23860	AT1G21840	AT1G53380	AT1G53560	AT4G17350	AT4G22840	AT1G23724
AT3G58770	AT4G16540	AT1G23870	AT1G21870	AT1G53390	AT1G53570	AT4G17486	AT4G22850	AT1G23860
AT3G58780	AT4G16550	AT1G23970	AT1G21880	AT1G53500	AT1G53610	AT4G17490	AT4G22860	AT1G23870
AT3G60110	AT4G16748	AT1G23980	AT1G21980	AT1G53510	AT1G53620	AT4G17765	AT4G22950	AT1G23970
AT3G60670	AT4G16780	AT1G24145	AT1G22030	AT1G53520	AT1G53633	AT4G17770	AT4G22960	AT1G23980
AT3G60740	AT4G17360	AT1G24147	AT1G22040	AT1G53530	AT1G53930	AT4G17860	AT4G23010	AT1G24145
AT3G60750	AT4G17370	AT1G24170	AT1G22050	AT1G53550	AT1G53935	AT4G17870	AT4G23720	AT1G24147
AT3G61140	AT4G17380	AT1G24220	AT1G22250	AT1G53635	AT1G53940	AT4G18880	AT4G24020	AT1G24170
AT3G61150	AT4G17930	AT1G24267	AT1G22275	AT1G53850	AT1G53950	AT4G18890	AT4G24540	AT1G24220
AT3G61160	AT4G18700	AT1G24270	AT1G22280	AT1G53860	AT1G53970	AT4G19150	AT4G24550	AT1G24267
AT3G61240	AT4G18960	AT1G24280	AT1G22330	AT1G53920	AT1G53980	AT4G20880	AT4G24660	AT1G24270
AT3G61250	AT4G19160	AT1G24470	AT1G22360	AT1G54160	AT1G53990	AT4G20890	AT4G25450	AT1G24280
AT3G61450	AT4G19230	AT1G24650	AT1G22370	AT1G54340	AT1G54000	AT4G20930	AT4G25470	AT1G24470
AT3G62528	AT4G19420	AT1G25260	AT1G22380	AT1G54350	AT1G54470	AT4G20940	AT4G25480	AT1G24650
AT3G62530	AT4G21350	AT1G25370	AT1G22400	AT1G54410	AT1G54490	AT4G21340	AT4G25490	AT1G25260
AT3G62988	AT4G21870	AT1G25375	AT1G22480	AT1G54420	AT1G54540	AT4G21560	AT4G25500	AT1G25370
AT3G62990	AT4G21880	AT1G25400	AT1G22510	AT1G54710	AT1G54550	AT4G21570	AT4G25640	AT1G25375
AT3G63000	AT4G22540	AT1G25410	AT1G22520	AT1G54720	AT1G54620	AT4G21690	AT4G25650	AT1G25400
AT3G63003	AT4G22840	AT1G25420	AT1G22570	AT1G54730	AT1G54630	AT4G22790	AT4G25720	AT1G25410
AT3G63006	AT4G22850	AT1G25422	AT1G22590	AT1G54790	AT1G54640	AT4G22800	AT4G25730	AT1G25420
AT3G63010	AT4G22860	AT1G25570	AT1G22610	AT1G54820	AT1G54680	AT4G23050	AT4G25840	AT1G25422
AT3G63200	AT4G22950	AT1G26150	AT1G22620	AT1G55010	AT1G54840	AT4G23520	AT4G25990	AT1G25570
AT3G63220	AT4G22960	AT1G26160	AT1G22640	AT1G55020	AT1G54850	AT4G23530	AT4G27330	AT1G26150
AT3G63230	AT4G23010	AT1G26200	AT1G22930	AT1G55150	AT1G54870	AT4G23710	AT4G27340	AT1G26160
AT3G63233	AT4G23720	AT1G26210	AT1G22970	AT1G55152	AT1G54880	AT4G23713	AT4G27410	AT1G26200
AT3G63440	AT4G24020	AT1G26270	AT1G22980	AT1G55160	AT1G54890	AT4G23750	AT4G27415	AT1G26210
AT3G63445	AT4G24540	AT1G26310	AT1G22985	AT1G55170	AT1G54920	AT4G23760	AT4G27800	AT1G26270
AT3G63530	AT4G24550	AT1G26320	AT1G22990	AT1G55180	AT1G54940	AT4G24025	AT4G27810	AT1G26310
AT3G63540	AT4G24660	AT1G26350	AT1G23000	AT1G55190	AT1G54950	AT4G24030	AT4G27970	AT1G26320
AT4G00525	AT4G25450	AT1G26410	AT1G23010	AT1G55200	AT1G54980	AT4G24040	AT4G27980	AT1G26350
AT4G00530	AT4G25470	AT1G26540	AT1G23040	AT1G55260	AT1G55000	AT4G24970	AT4G29080	AT1G26410
AT4G00540	AT4G25480	AT1G26550	AT1G23070	AT1G55265	AT1G55050	AT4G24972	AT4G29220	AT1G26540
AT4G01160	AT4G25490	AT1G26558	AT1G23074	AT1G55590	AT1G55060	AT4G25635	AT4G30090	AT1G26550
AT4G01170	AT4G25500	AT1G26620	AT1G23080	AT1G55840	AT1G55140	AT4G25835	AT4G30200	AT1G26558
AT4G01480	AT4G25640	AT1G26630	AT1G23100	AT1G56030	AT1G55175	AT4G27500	AT4G30930	AT1G26620
AT4G03280	AT4G25650	AT1G26670	AT1G23330	AT1G56210	AT1G55270	AT4G28080	AT4G30935	AT1G26630
AT4G03400	AT4G25720	AT1G26680	AT1G23380	AT1G56230	AT1G55300	AT4G28085	AT4G30940	AT1G26670
AT4G03405	AT4G25730	AT1G26730	AT1G23390	AT1G56555	AT1G55310	AT4G28110	AT4G31820	AT1G26680
AT4G03410	AT4G25840	AT1G26796	AT1G23400	AT1G56560	AT1G55320	AT4G28130	AT4G31960	AT1G26730
AT4G04890	AT4G25990	AT1G26797	AT1G23490	AT1G56580	AT1G55430	AT4G28180	AT4G32290	AT1G26796
AT4G08949	AT4G27330	AT1G26840	AT1G23500	AT1G56590	AT1G55600	AT4G28181	AT4G32295	AT1G26797
AT4G08950	AT4G27340	AT1G26870	AT1G23540	AT1G56660	AT1G55870	AT4G28190	AT4G33250	AT1G26840
AT4G09160	AT4G27410	AT1G26930	AT1G23550	AT1G56720	AT1G55880	AT4G28200	AT4G33945	AT1G26870
AT4G09430	AT4G27415	AT1G27030	AT1G23800	AT1G57565	AT1G55890	AT4G28230	AT4G33950	AT1G26930
AT4G10070	AT4G27800	AT1G27040	AT1G23810	AT1G57570	AT1G55928	AT4G28240	AT4G34250	AT1G27030
AT4G10080	AT4G27810	AT1G27045	AT1G23820	AT1G57610	AT1G55930	AT4G28320	AT4G34610	AT1G27040
AT4G10090	AT4G27970	AT1G27050	AT1G23850	AT1G57613	AT1G56040	AT4G28330	AT4G34780	AT1G27045
AT4G11820	AT4G27980	AT1G27070	AT1G24070	AT1G57680	AT1G56100	AT4G28560	AT4G34790	AT1G27050
AT4G12430	AT4G28703	AT1G27080	AT1G24095	AT1G58110	AT1G56110	AT4G28564	AT4G34800	AT1G27070
AT4G12432	AT4G29080	AT1G27100	AT1G24100	AT1G58120	AT1G56233	AT4G28570	AT4G35070	AT1G27080
AT4G13530	AT4G29220	AT1G27110	AT1G24110	AT1G58122	AT1G56240	AT4G28730	AT4G35230	AT1G27100
AT4G13540	AT4G30090	AT1G27210	AT1G24150	AT1G58340	AT1G56242	AT4G29670	AT4G35550	AT1G27110
AT4G14480	AT4G30200	AT1G27220	AT1G24160	AT1G58360	AT1G56260	AT4G29680	AT4G35830	AT1G27210
AT4G14490	AT4G30930	AT1G27240	AT1G24256	AT1G58440	AT1G56385	AT4G30080	AT4G35837	AT1G27220
AT4G14500	AT4G30935	AT1G27280	AT1G24510	AT1G58450	AT1G56400	AT4G30250	AT4G35840	AT1G27240
AT4G14504	AT4G30940	AT1G27600	AT1G24520	AT1G58520	AT1G56410	AT4G30260	AT4G35900	AT1G27280
AT4G14690	AT4G31820	AT1G27610	AT1G24530	AT1G59500	AT1G56420	AT4G30490	AT4G36240	AT1G27600
AT4G14695	AT4G31960	AT1G27620	AT1G24540	AT1G59510	AT1G56423	AT4G30500	AT4G36250	AT1G27610
AT4G14700	AT4G32290	AT1G27720	AT1G24590	AT1G59520	AT1G56430	AT4G30520	AT4G36870	AT1G27620
AT4G15755	AT4G32295	AT1G27730	AT1G24600	AT1G59640	AT1G56500	AT4G31340	AT4G36910	AT1G27720
AT4G15760	AT4G33250	AT1G27752	AT1G24620	AT1G60270	AT1G56550	AT4G31380	AT4G36920	AT1G27730
AT4G16140	AT4G33945	AT1G27760	AT1G24625	AT1G60440	AT1G56553	AT4G31390	AT4G37400	AT1G27752
AT4G16610	AT4G33950	AT1G27890	AT1G25250	AT1G60590	AT1G56620	AT4G31550	AT4G37740	AT1G27760
AT4G16620	AT4G34250	AT1G27900	AT1G25275	AT1G60790	AT1G56630	AT4G31877	AT4G37950	AT1G27890
AT4G16750	AT4G34610	AT1G27970	AT1G25280	AT1G60860	AT1G56650	AT4G32300	AT4G39070	AT1G27900
AT4G17330	AT4G34780	AT1G27980	AT1G25290	AT1G60870	AT1G56730	AT4G32390	AT4G39480	AT1G27970
AT4G17340	AT4G34790	AT1G28070	AT1G25320	AT1G60880	AT1G56740	AT4G32400	AT5G01040	AT1G27980
AT4G17350	AT4G34800	AT1G28090	AT1G25380	AT1G60940	AT1G56750	AT4G32800	AT5G01100	AT1G28070
AT4G17486	AT4G35070	AT1G28120	AT1G25390	AT1G60950	AT1G56760	AT4G32980	AT5G01510	AT1G28090
AT4G17490	AT4G35230	AT1G28130	AT1G25440	AT1G61110	AT1G57580	AT4G32990	AT5G01520	AT1G28120
AT4G17765	AT4G35550	AT1G28170	AT1G25450	AT1G61170	AT1G57620	AT4G33240	AT5G01530	AT1G28130
AT4G17770	AT4G35830	AT1G28210	AT1G25460	AT1G61340	AT1G57630	AT4G33430	AT5G01810	AT1G28170
AT4G17860	AT4G35837	AT1G28220	AT1G25470	AT1G61740	AT1G57700	AT4G33440	AT5G01820	AT1G28210
AT4G17870	AT4G35840	AT1G28230	AT1G25472	AT1G61810	AT1G57710	AT4G33990	AT5G01830	AT1G28220
AT4G18880	AT4G35900	AT1G28270	AT1G25500	AT1G62045	AT1G57720	AT4G34000	AT5G02540	AT1G28230
AT4G18890	AT4G36240	AT1G28305	AT1G25510	AT1G62050	AT1G57730	AT4G34620	AT5G03140	AT1G28270
AT4G19150	AT4G36250	AT1G28306	AT1G25520	AT1G62360	AT1G57800	AT4G35060	AT5G03280	AT1G28305
AT4G19240	AT4G36870	AT1G28307	AT1G25540	AT1G62380	AT1G57820	AT4G35080	AT5G03530	AT1G28306
AT4G19250	AT4G36910	AT1G28327	AT1G25550	AT1G62660	AT1G57850	AT4G35240	AT5G03540	AT1G28307
AT4G19520	AT4G36920	AT1G28330	AT1G25560	AT1G62690	AT1G58007	AT4G35600	AT5G03670	AT1G28327
AT4G19530	AT4G37400	AT1G28335	AT1G26100	AT1G62990	AT1G58050	AT4G35780	AT5G03690	AT1G28330
AT4G20880	AT4G37740	AT1G28340	AT1G26110	AT1G63020	AT1G58230	AT4G35783	AT5G03700	AT1G28335
AT4G20890	AT4G37950	AT1G28370	AT1G26120	AT1G63120	AT1G58235	AT4G35905	AT5G03890	AT1G28340
AT4G20930	AT4G39070	AT1G28375	AT1G26130	AT1G63290	AT1G58242	AT4G36750	AT5G04490	AT1G28370
AT4G20940	AT4G39480	AT1G28390	AT1G26190	AT1G63295	AT1G58245	AT4G36830	AT5G05800	AT1G28375
AT4G21340	AT5G01040	AT1G28395	AT1G26208	AT1G63480	AT1G58250	AT4G36840	AT5G05810	AT1G28390
AT4G21362	AT5G01100	AT1G28520	AT1G26290	AT1G63500	AT1G58300	AT4G36925	AT5G05980	AT1G28395
AT4G21560	AT5G01510	AT1G28600	AT1G26300	AT1G63710	AT1G58310	AT4G36970	AT5G06060	AT1G28520
AT4G21570	AT5G01520	AT1G28610	AT1G26355	AT1G63720	AT1G58350	AT4G37040	AT5G06125	AT1G28600
AT4G21690	AT5G01530	AT1G28640	AT1G26360	AT1G63820	AT1G58370	AT4G37050	AT5G06130	AT1G28610
AT4G22790	AT5G01810	AT1G29050	AT1G26560	AT1G63830	AT1G58380	AT4G37432	AT5G06140	AT1G28640
AT4G22800	AT5G01820	AT1G29090	AT1G26590	AT1G63940	AT1G58410	AT4G37440	AT5G06250	AT1G29050
AT4G22920	AT5G01830	AT1G29100	AT1G26640	AT1G63950	AT1G58420	AT4G37810	AT5G07630	AT1G29090
AT4G22930	AT5G02540	AT1G29110	AT1G26650	AT1G64390	AT1G58460	AT4G37820	AT5G07940	AT1G29100
AT4G23050	AT5G03140	AT1G29120	AT1G26780	AT1G64610	AT1G59530	AT4G37890	AT5G07990	AT1G29110
AT4G23520	AT5G03280	AT1G29140	AT1G26790	AT1G64710	AT1G59590	AT4G37895	AT5G08000	AT1G29120
AT4G23530	AT5G03530	AT1G29150	AT1G26795	AT1G65480	AT1G59610	AT4G37970	AT5G08710	AT1G29140
AT4G23710	AT5G03540	AT1G29280	AT1G26940	AT1G65590	AT1G59620	AT4G38400	AT5G08717	AT1G29150
AT4G23713	AT5G03670	AT1G29340	AT1G26960	AT1G65610	AT1G59650	AT4G38401	AT5G10140	AT1G29280
AT4G23750	AT5G03690	AT1G29520	AT1G26970	AT1G65630	AT1G59660	AT4G38405	AT5G10310	AT1G29340
AT4G23760	AT5G03700	AT1G29530	AT1G27090	AT1G65830	AT1G59690	AT4G38410	AT5G10510	AT1G29520
AT4G24025	AT5G03890	AT1G29540	AT1G27190	AT1G65840	AT1G59700	AT4G38420	AT5G10740	AT1G29530
AT4G24030	AT5G04490	AT1G29660	AT1G27200	AT1G66140	AT1G59710	AT4G38640	AT5G10745	AT1G29540
AT4G24040	AT5G05800	AT1G29670	AT1G27213	AT1G66180	AT1G59720	AT4G38650	AT5G10750	AT1G29660
AT4G24970	AT5G05810	AT1G29750	AT1G27290	AT1G66360	AT1G59725	AT4G38670	AT5G10945	AT1G29670
AT4G24972	AT5G05980	AT1G29760	AT1G27300	AT1G66370	AT1G59730	AT4G38680	AT5G10946	AT1G29750
AT4G25635	AT5G06060	AT1G29770	AT1G27320	AT1G66480	AT1G59750	AT4G39080	AT5G10960	AT1G29760
AT4G25835	AT5G06125	AT1G29780	AT1G27330	AT1G66780	AT1G59780	AT4G39390	AT5G10970	AT1G29770
AT4G27500	AT5G06130	AT1G30090	AT1G27340	AT1G66790	AT1G59820	AT4G39460	AT5G11000	AT1G29780
AT4G28080	AT5G06140	AT1G30120	AT1G27350	AT1G66795	AT1G59830	AT4G39470	AT5G11130	AT1G30090
AT4G28085	AT5G06250	AT1G30130	AT1G27360	AT1G66880	AT1G59833	AT4G39790	AT5G11140	AT1G30120
AT4G28110	AT5G07630	AT1G30190	AT1G27390	AT1G66890	AT1G59835	AT4G39795	AT5G11790	AT1G30130
AT4G28130	AT5G07675	AT1G30200	AT1G27400	AT1G66900	AT1G59840	AT4G40060	AT5G11890	AT1G30190
AT4G28180	AT5G07680	AT1G30210	AT1G27410	AT1G66940	AT1G59880	AT5G01170	AT5G11900	AT1G30200
AT4G28181	AT5G07940	AT1G30220	AT1G27420	AT1G66950	AT1G59885	AT5G01590	AT5G11950	AT1G30210
AT4G28190	AT5G07990	AT1G30240	AT1G27530	AT1G67080	AT1G59890	AT5G01595	AT5G11970	AT1G30220
AT4G28200	AT5G08000	AT1G30250	AT1G27640	AT1G67090	AT1G59980	AT5G01840	AT5G11977	AT1G30240
AT4G28230	AT5G08710	AT1G30260	AT1G27670	AT1G67265	AT1G60040	AT5G02530	AT5G13090	AT1G30250
AT4G28240	AT5G08717	AT1G30370	AT1G27680	AT1G67300	AT1G60110	AT5G03285	AT5G13100	AT1G30260
AT4G28320	AT5G10140	AT1G30380	AT1G27770	AT1G67340	AT1G60260	AT5G03290	AT5G13110	AT1G30370
AT4G28330	AT5G10310	AT1G30450	AT1G27840	AT1G67420	AT1G60400	AT5G03610	AT5G13740	AT1G30380
AT4G28560	AT5G10510	AT1G30455	AT1G27850	AT1G67480	AT1G60410	AT5G03620	AT5G13780	AT1G30450
AT4G28564	AT5G10740	AT1G30470	AT1G27921	AT1G67510	AT1G60450	AT5G03760	AT5G13790	AT1G30455
AT4G28570	AT5G10745	AT1G30473	AT1G27930	AT1G67560	AT1G60610	AT5G03837	AT5G13800	AT1G30470
AT4G28730	AT5G10750	AT1G30540	AT1G27940	AT1G67720	AT1G60620	AT5G04480	AT5G14180	AT1G30473
AT4G29670	AT5G10945	AT1G30550	AT1G27950	AT1G67730	AT1G60680	AT5G05820	AT5G14230	AT1G30540
AT4G29680	AT5G10946	AT1G30620	AT1G28007	AT1G67740	AT1G60690	AT5G05985	AT5G14490	AT1G30550
AT4G30080	AT5G10960	AT1G30650	AT1G28010	AT1G67750	AT1G60700	AT5G05987	AT5G14495	AT1G30620
AT4G30250	AT5G10970	AT1G30660	AT1G28080	AT1G67760	AT1G60710	AT5G06370	AT5G15110	AT1G30650
AT4G30260	AT5G11000	AT1G30670	AT1G28110	AT1G67770	AT1G60720	AT5G06390	AT5G15120	AT1G30660
AT4G30490	AT5G11130	AT1G30680	AT1G28135	AT1G67780	AT1G60730	AT5G06839	AT5G15340	AT1G30670
AT4G30500	AT5G11140	AT1G30690	AT1G28140	AT1G67820	AT1G60740	AT5G06860	AT5G15350	AT1G30680
AT4G30520	AT5G11790	AT1G30700	AT1G28180	AT1G67850	AT1G60890	AT5G06865	AT5G15600	AT1G30690
AT4G31340	AT5G11890	AT1G30720	AT1G28190	AT1G67855	AT1G60913	AT5G06870	AT5G15610	AT1G30700
AT4G31380	AT5G11900	AT1G30730	AT1G28280	AT1G67856	AT1G60920	AT5G06890	AT5G16000	AT1G30720
AT4G31390	AT5G11950	AT1G30740	AT1G28281	AT1G67890	AT1G60930	AT5G06970	AT5G16010	AT1G30730
AT4G31550	AT5G11970	AT1G30920	AT1G28290	AT1G67900	AT1G60986	AT5G06980	AT5G16020	AT1G30740
AT4G31877	AT5G11977	AT1G30990	AT1G28300	AT1G68060	AT1G60987	AT5G06990	AT5G17070	AT1G30920
AT4G32300	AT5G12060	AT1G31040	AT1G28310	AT1G68130	AT1G60989	AT5G07180	AT5G17073	AT1G30990
AT4G32390	AT5G13090	AT1G31050	AT1G28320	AT1G68280	AT1G61160	AT5G07190	AT5G17080	AT1G31040
AT4G32400	AT5G13100	AT1G31070	AT1G28360	AT1G68290	AT1G61165	AT5G07270	AT5G17750	AT1G31050
AT4G32800	AT5G13110	AT1G31120	AT1G28380	AT1G68390	AT1G61300	AT5G07280	AT5G17760	AT1G31070
AT4G32980	AT5G13740	AT1G31130	AT1G28400	AT1G68400	AT1G61330	AT5G07290	AT5G18000	AT1G31120
AT4G32990	AT5G13780	AT1G31160	AT1G28410	AT1G68410	AT1G61480	AT5G07620	AT5G18005	AT1G31130
AT4G33240	AT5G13790	AT1G31173	AT1G28430	AT1G68470	AT1G61490	AT5G07625	AT5G18010	AT1G31160
AT4G33430	AT5G13800	AT1G31250	AT1G28440	AT1G68480	AT1G61590	AT5G07820	AT5G18260	AT1G31173
AT4G33440	AT5G14180	AT1G31258	AT1G28480	AT1G68500	AT1G61600	AT5G07830	AT5G18650	AT1G31250
AT4G33990	AT5G14230	AT1G31290	AT1G28490	AT1G68530	AT1G61760	AT5G07930	AT5G18670	AT1G31258
AT4G34000	AT5G14490	AT1G31310	AT1G28670	AT1G68550	AT1G61770	AT5G07980	AT5G19050	AT1G31290
AT4G34620	AT5G14495	AT1G31550	AT1G28680	AT1G68552	AT1G61795	AT5G08075	AT5G19060	AT1G31310
AT4G35060	AT5G15110	AT1G31630	AT1G28685	AT1G68560	AT1G62200	AT5G08080	AT5G19510	AT1G31550
AT4G35080	AT5G15120	AT1G31640	AT1G29070	AT1G68568	AT1G62210	AT5G08130	AT5G19520	AT1G31630
AT4G35240	AT5G15340	AT1G31650	AT1G29071	AT1G68570	AT1G62280	AT5G08520	AT5G20230	AT1G31640
AT4G35600	AT5G15350	AT1G31660	AT1G29240	AT1G68580	AT1G62320	AT5G08530	AT5G21280	AT1G31650
AT4G35780	AT5G15600	AT1G31670	AT1G29270	AT1G68590	AT1G62330	AT5G08535	AT5G21950	AT1G31660
AT4G35783	AT5G15610	AT1G31690	AT1G29300	AT1G68600	AT1G62390	AT5G08630	AT5G22420	AT1G31670
AT4G35905	AT5G16000	AT1G31710	AT1G29310	AT1G68720	AT1G62400	AT5G08640	AT5G22740	AT1G31690
AT4G36750	AT5G16010	AT1G31730	AT1G29390	AT1G68740	AT1G62730	AT5G08650	AT5G22990	AT1G31710
AT4G36830	AT5G16020	AT1G31875	AT1G29395	AT1G68790	AT1G62740	AT5G08712	AT5G23000	AT1G31730
AT4G36840	AT5G17070	AT1G31880	AT1G29400	AT1G68800	AT1G62800	AT5G08720	AT5G23020	AT1G31875
AT4G36925	AT5G17073	AT1G31940	AT1G29410	AT1G68810	AT1G62810	AT5G08770	AT5G23250	AT1G31880
AT4G36970	AT5G17080	AT1G31950	AT1G29418	AT1G68820	AT1G62830	AT5G08780	AT5G23260	AT1G31940
AT4G37040	AT5G17750	AT1G32070	AT1G29420	AT1G68830	AT1G62840	AT5G09300	AT5G23730	AT1G31950
AT4G37050	AT5G17760	AT1G32080	AT1G29630	AT1G68840	AT1G62950	AT5G09310	AT5G24000	AT1G32070
AT4G37432	AT5G18000	AT1G32180	AT1G29680	AT1G69040	AT1G62960	AT5G09440	AT5G24010	AT1G32080
AT4G37440	AT5G18005	AT1G32190	AT1G29785	AT1G69120	AT1G62970	AT5G09443	AT5G24530	AT1G32180
AT4G37810	AT5G18010	AT1G32320	AT1G29790	AT1G69130	AT1G63100	AT5G09445	AT5G25570	AT1G32190
AT4G37820	AT5G18260	AT1G32330	AT1G29930	AT1G69250	AT1G63105	AT5G09450	AT5G25580	AT1G32320
AT4G37890	AT5G18650	AT1G32337	AT1G29940	AT1G69252	AT1G63110	AT5G09620	AT5G25800	AT1G32330
AT4G37895	AT5G18670	AT1G32340	AT1G29950	AT1G69310	AT1G63220	AT5G09630	AT5G26146	AT1G32337
AT4G37970	AT5G19050	AT1G32350	AT1G29951	AT1G69320	AT1G63230	AT5G09640	AT5G26147	AT1G32340
AT4G38400	AT5G19060	AT1G32360	AT1G29952	AT1G69325	AT1G63340	AT5G09800	AT5G26740	AT1G32350
AT4G38401	AT5G19510	AT1G32361	AT1G29980	AT1G69450	AT1G63350	AT5G09805	AT5G27320	AT1G32360
AT4G38405	AT5G19520	AT1G32375	AT1G29990	AT1G69540	AT1G63470	AT5G10150	AT5G27930	AT1G32361
AT4G38410	AT5G20230	AT1G32380	AT1G30016	AT1G69550	AT1G63550	AT5G10160	AT5G28490	AT1G32375
AT4G38420	AT5G21280	AT1G32385	AT1G30040	AT1G69600	AT1G63560	AT5G10290	AT5G28491	AT1G32380
AT4G38640	AT5G21950	AT1G32450	AT1G30050	AT1G69690	AT1G63570	AT5G10300	AT5G35770	AT1G32385
AT4G38650	AT5G22420	AT1G32490	AT1G30080	AT1G69760	AT1G63700	AT5G10550	AT5G39635	AT1G32450
AT4G38670	AT5G22740	AT1G32500	AT1G30100	AT1G69770	AT1G63730	AT5G10560	AT5G39785	AT1G32490
AT4G38680	AT5G22990	AT1G32550	AT1G30160	AT1G69830	AT1G63740	AT5G10990	AT5G40540	AT1G32500
AT4G38930	AT5G23000	AT1G32560	AT1G30330	AT1G69840	AT1G63750	AT5G11060	AT5G41100	AT1G32550
AT4G38932	AT5G23020	AT1G32570	AT1G30350	AT1G69850	AT1G63910	AT5G11150	AT5G41110	AT1G32560
AT4G38940	AT5G23250	AT1G32600	AT1G30360	AT1G69870	AT1G63930	AT5G11160	AT5G41315	AT1G32570
AT4G39080	AT5G23260	AT1G32610	AT1G30490	AT1G69900	AT1G64110	AT5G11170	AT5G41380	AT1G32600
AT4G39390	AT5G23730	AT1G32620	AT1G30500	AT1G69910	AT1G64120	AT5G11320	AT5G41390	AT1G32610
AT4G39460	AT5G24000	AT1G32630	AT1G30520	AT1G70000	AT1G64130	AT5G11700	AT5G41400	AT1G32620
AT4G39470	AT5G24010	AT1G32640	AT1G30530	AT1G70040	AT1G64150	AT5G11710	AT5G42210	AT1G32630
AT4G39790	AT5G24530	AT1G32740	AT1G30600	AT1G70050	AT1G64160	AT5G12080	AT5G42630	AT1G32640
AT4G39795	AT5G25570	AT1G32780	AT1G30610	AT1G70060	AT1G64420	AT5G12440	AT5G42635	AT1G32740
AT4G39950	AT5G25580	AT1G32850	AT1G30710	AT1G70080	AT1G64430	AT5G12450	AT5G43270	AT1G32780
AT4G39952	AT5G25800	AT1G32860	AT1G30755	AT1G70090	AT1G64440	AT5G13220	AT5G44590	AT1G32850
AT4G40060	AT5G26146	AT1G32870	AT1G30757	AT1G70100	AT1G64510	AT5G13225	AT5G44600	AT1G32860
AT5G01170	AT5G26147	AT1G32900	AT1G30820	AT1G70160	AT1G64520	AT5G13230	AT5G44620	AT1G32870
AT5G01590	AT5G26740	AT1G32910	AT1G30840	AT1G70210	AT1G64530	AT5G13400	AT5G44630	AT1G32900
AT5G01595	AT5G27320	AT1G33020	AT1G30845	AT1G70280	AT1G64540	AT5G13410	AT5G46150	AT1G32910
AT5G01840	AT5G27930	AT1G33050	AT1G30950	AT1G70290	AT1G64550	AT5G13750	AT5G46160	AT1G33020
AT5G02530	AT5G28490	AT1G33055	AT1G31010	AT1G70300	AT1G64700	AT5G13760	AT5G46570	AT1G33050
AT5G03285	AT5G28491	AT1G33060	AT1G31020	AT1G70370	AT1G64780	AT5G13770	AT5G46690	AT1G33055
AT5G03290	AT5G35770	AT1G33100	AT1G31220	AT1G70410	AT1G64790	AT5G14200	AT5G46710	AT1G33060
AT5G03610	AT5G39635	AT1G33102	AT1G31319	AT1G70430	AT1G64820	AT5G14470	AT5G46790	AT1G33100
AT5G03620	AT5G39785	AT1G33110	AT1G31320	AT1G70510	AT1G64830	AT5G14480	AT5G47060	AT1G33102
AT5G03760	AT5G40540	AT1G33220	AT1G31330	AT1G70550	AT1G64840	AT5G14640	AT5G47180	AT1G33110
AT5G03837	AT5G41100	AT1G33250	AT1G31350	AT1G70560	AT1G64870	AT5G14650	AT5G47190	AT1G33220
AT5G04347	AT5G41110	AT1G33260	AT1G31358	AT1G70590	AT1G64880	AT5G14700	AT5G49340	AT1G33250
AT5G04350	AT5G41315	AT1G33290	AT1G31360	AT1G70610	AT1G64900	AT5G14710	AT5G49350	AT1G33260
AT5G04360	AT5G41380	AT1G33320	AT1G31770	AT1G70710	AT1G64910	AT5G14770	AT5G49360	AT1G33290
AT5G04480	AT5G41390	AT1G33340	AT1G31780	AT1G70740	AT1G64920	AT5G14780	AT5G50360	AT1G33320
AT5G05820	AT5G41400	AT1G33410	AT1G31830	AT1G70750	AT1G64930	AT5G16230	AT5G50361	AT1G33340
AT5G05985	AT5G42210	AT1G33670	AT1G31835	AT1G70780	AT1G65230	AT5G16235	AT5G51110	AT1G33410
AT5G05987	AT5G42630	AT1G33700	AT1G31840	AT1G70782	AT1G65240	AT5G16240	AT5G51120	AT1G33670
AT5G06370	AT5G42635	AT1G33709	AT1G31850	AT1G70895	AT1G65250	AT5G17770	AT5G51130	AT1G33700
AT5G06390	AT5G43270	AT1G33710	AT1G31885	AT1G70900	AT1G65290	AT5G17780	AT5G51451	AT1G33709
AT5G06839	AT5G44590	AT1G33720	AT1G32090	AT1G70910	AT1G65295	AT5G18640	AT5G51460	AT1G33710
AT5G06860	AT5G44600	AT1G33750	AT1G32200	AT1G70944	AT1G65300	AT5G18661	AT5G51795	AT1G33720
AT5G06865	AT5G44620	AT1G33790	AT1G32210	AT1G71020	AT1G65310	AT5G19070	AT5G52430	AT1G33750
AT5G06870	AT5G44630	AT1G33870	AT1G32220	AT1G71030	AT1G65320	AT5G19080	AT5G52440	AT1G33790
AT5G06890	AT5G46150	AT1G33960	AT1G32230	AT1G71060	AT1G65330	AT5G19095	AT5G53010	AT1G33870
AT5G06970	AT5G46160	AT1G34120	AT1G32240	AT1G71070	AT1G65360	AT5G19100	AT5G53020	AT1G33960
AT5G06980	AT5G46570	AT1G34170	AT1G32290	AT1G71080	AT1G65410	AT5G19140	AT5G53200	AT1G34120
AT5G06990	AT5G46690	AT1G34300	AT1G32300	AT1G71090	AT1G65420	AT5G19150	AT5G53220	AT1G34170
AT5G07180	AT5G46710	AT1G34310	AT1G32310	AT1G71110	AT1G65481	AT5G19430	AT5G53930	AT1G34300
AT5G07190	AT5G46790	AT1G34355	AT1G32460	AT1G71440	AT1G65483	AT5G19440	AT5G53940	AT1G34310
AT5G07270	AT5G47060	AT1G34360	AT1G32530	AT1G71695	AT1G65520	AT5G20160	AT5G54390	AT1G34355
AT5G07280	AT5G47180	AT1G34370	AT1G32540	AT1G71696	AT1G65540	AT5G20165	AT5G55170	AT1G34360
AT5G07290	AT5G47190	AT1G34380	AT1G32650	AT1G71697	AT1G65550	AT5G20170	AT5G55180	AT1G34370
AT5G07620	AT5G49340	AT1G34418	AT1G32660	AT1G71700	AT1G65580	AT5G20180	AT5G55960	AT1G34380
AT5G07625	AT5G49350	AT1G34419	AT1G32700	AT1G71710	AT1G65740	AT5G20181	AT5G55970	AT1G34418
AT5G07820	AT5G49360	AT1G34420	AT1G32710	AT1G71866	AT1G65780	AT5G20190	AT5G56260	AT1G34419
AT5G07830	AT5G50360	AT1G34650	AT1G32790	AT1G71900	AT1G65790	AT5G20225	AT5G56270	AT1G34420
AT5G07930	AT5G50361	AT1G34670	AT1G32920	AT1G71910	AT1G65860	AT5G20240	AT5G56360	AT1G34650
AT5G07980	AT5G51110	AT1G35150	AT1G32928	AT1G71920	AT1G65880	AT5G21105	AT5G56690	AT1G34670
AT5G08075	AT5G51120	AT1G35180	AT1G32930	AT1G71980	AT1G66040	AT5G22310	AT5G56700	AT1G35150
AT5G08080	AT5G51130	AT1G35181	AT1G33170	AT1G71990	AT1G66045	AT5G22315	AT5G57130	AT1G35180
AT5G08130	AT5G51451	AT1G35190	AT1G33420	AT1G72000	AT1G66050	AT5G22430	AT5G57170	AT1G35181
AT5G08520	AT5G51460	AT1G35220	AT1G33430	AT1G72010	AT1G66100	AT5G24830	AT5G57180	AT1G35190
AT5G08530	AT5G51795	AT1G35230	AT1G33440	AT1G72070	AT1G66110	AT5G24890	AT5G57350	AT1G35220
AT5G08535	AT5G52430	AT1G35320	AT1G33590	AT1G72080	AT1G66190	AT5G24970	AT5G57567	AT1G35230
AT5G08630	AT5G52440	AT1G35330	AT1G33600	AT1G72150	AT1G66200	AT5G24980	AT5G57570	AT1G35320
AT5G08640	AT5G53010	AT1G35333	AT1G33980	AT1G72160	AT1G66210	AT5G24990	AT5G57580	AT1G35330
AT5G08650	AT5G53020	AT1G35350	AT1G33990	AT1G72170	AT1G66220	AT5G25460	AT5G57660	AT1G35333
AT5G08712	AT5G53200	AT1G35430	AT1G34245	AT1G72175	AT1G66230	AT5G26731	AT5G57710	AT1G35350
AT5G08720	AT5G53220	AT1G35490	AT1G35515	AT1G72220	AT1G66235	AT5G26780	AT5G57720	AT1G35430
AT5G08770	AT5G53930	AT1G35510	AT1G35545	AT1G72310	AT1G66240	AT5G26790	AT5G57730	AT1G35490
AT5G08780	AT5G53940	AT1G35530	AT1G35560	AT1G72410	AT1G66270	AT5G26800	AT5G57735	AT1G35510
AT5G09300	AT5G54390	AT1G35537	AT1G35710	AT1G72440	AT1G66300	AT5G27680	AT5G58530	AT1G35530
AT5G09310	AT5G55170	AT1G35540	AT1G35720	AT1G72450	AT1G66330	AT5G40470	AT5G58540	AT1G35537
AT5G09440	AT5G55180	AT1G35670	AT1G35910	AT1G72500	AT1G66340	AT5G40800	AT5G58550	AT1G35540
AT5G09443	AT5G55960	AT1G35750	AT1G36160	AT1G72630	AT1G66390	AT5G40810	AT5G58560	AT1G35670
AT5G09445	AT5G55970	AT1G36000	AT1G36940	AT1G72700	AT1G66450	AT5G42770	AT5G58840	AT1G35750
AT5G09450	AT5G56260	AT1G36640	AT1G37140	AT1G72740	AT1G66460	AT5G42780	AT5G58850	AT1G36000
AT5G09620	AT5G56270	AT1G36950	AT1G42470	AT1G72750	AT1G66470	AT5G43700	AT5G58900	AT1G36640
AT5G09630	AT5G56360	AT1G36970	AT1G42980	AT1G72760	AT1G66530	AT5G43755	AT5G59710	AT1G36950
AT5G09640	AT5G56690	AT1G37000	AT1G44110	AT1G72770	AT1G66540	AT5G43760	AT5G60140	AT1G36970
AT5G09800	AT5G56700	AT1G37010	AT1G44760	AT1G72830	AT1G66570	AT5G45307	AT5G60142	AT1G37000
AT5G09805	AT5G57130	AT1G37113	AT1G44830	AT1G72950	AT1G66580	AT5G45310	AT5G60150	AT1G37010
AT5G10150	AT5G57170	AT1G41830	AT1G45130	AT1G72960	AT1G66690	AT5G46760	AT5G60690	AT1G37113
AT5G10160	AT5G57180	AT1G42440	AT1G45230	AT1G72970	AT1G66700	AT5G46770	AT5G60710	AT1G41830
AT5G10290	AT5G57350	AT1G42700	AT1G45249	AT1G73080	AT1G66750	AT5G46780	AT5G60910	AT1G42440
AT5G10300	AT5G57567	AT1G43000	AT1G46264	AT1G73250	AT1G66852	AT5G47200	AT5G60920	AT1G42700
AT5G10550	AT5G57570	AT1G43040	AT1G46768	AT1G73260	AT1G66855	AT5G48360	AT5G61090	AT1G43000
AT5G10560	AT5G57580	AT1G43190	AT1G46840	AT1G73360	AT1G66860	AT5G48500	AT5G61100	AT1G43040
AT5G10990	AT5G57660	AT1G43620	AT1G47128	AT1G73370	AT1G66870	AT5G49470	AT5G61960	AT1G43145
AT5G11060	AT5G57710	AT1G43666	AT1G47495	AT1G73390	AT1G66920	AT5G49610	AT5G62070	AT1G43190
AT5G11150	AT5G57720	AT1G43765	AT1G47497	AT1G73400	AT1G66930	AT5G49615	AT5G62080	AT1G43620
AT5G11160	AT5G57730	AT1G43890	AT1G47500	AT1G73470	AT1G66960	AT5G50250	AT5G62090	AT1G43666
AT5G11170	AT5G57735	AT1G43900	AT1G47655	AT1G73480	AT1G66970	AT5G50260	AT5G62165	AT1G43765
AT5G11320	AT5G58530	AT1G44010	AT1G47670	AT1G73500	AT1G67100	AT5G51760	AT5G62170	AT1G43890
AT5G11700	AT5G58540	AT1G44030	AT1G47680	AT1G73570	AT1G67148	AT5G52060	AT5G62560	AT1G43900
AT5G11710	AT5G58550	AT1G44350	AT1G47750	AT1G73580	AT1G67150	AT5G53160	AT5G62960	AT1G44010
AT5G12080	AT5G58560	AT1G44790	AT1G47980	AT1G73590	AT1G67310	AT5G53660	AT5G62970	AT1G44030
AT5G12440	AT5G58840	AT1G44800	AT1G48260	AT1G73680	AT1G67350	AT5G53900	AT5G63090	AT1G44350
AT5G12450	AT5G58850	AT1G44941	AT1G48267	AT1G73805	AT1G67430	AT5G56530	AT5G63350	AT1G44790
AT5G13220	AT5G58900	AT1G45050	AT1G48310	AT1G73830	AT1G67440	AT5G56680	AT5G63530	AT1G44800
AT5G13225	AT5G59710	AT1G45201	AT1G48315	AT1G73890	AT1G67450	AT5G57020	AT5G64320	AT1G44941
AT5G13230	AT5G60140	AT1G46336	AT1G48320	AT1G73910	AT1G67455	AT5G57030	AT5G64330	AT1G45050
AT5G13400	AT5G60142	AT1G46408	AT1G48325	AT1G73920	AT1G67775	AT5G57140	AT5G64550	AT1G45201
AT5G13410	AT5G60150	AT1G47250	AT1G48350	AT1G74000	AT1G67785	AT5G57390	AT5G64552	AT1G46336
AT5G13750	AT5G60690	AT1G47270	AT1G48370	AT1G74010	AT1G67790	AT5G57391	AT5G65050	AT1G46408
AT5G13760	AT5G60710	AT1G47271	AT1G48480	AT1G74160	AT1G67792	AT5G58640	AT5G65170	AT1G47250
AT5G13770	AT5G60910	AT1G47330	AT1G48490	AT1G74300	AT1G67860	AT5G58650	AT5G65180	AT1G47270
AT5G14200	AT5G60920	AT1G47410	AT1G48620	AT1G74458	AT1G67865	AT5G58660	AT5G65650	AT1G47271
AT5G14470	AT5G61090	AT1G47510	AT1G48630	AT1G74460	AT1G68260	AT5G59380	AT5G65910	AT1G47330
AT5G14480	AT5G61100	AT1G47530	AT1G48635	AT1G74470	AT1G68270	AT5G59385	AT5G65920	AT1G47410
AT5G14640	AT5G61960	AT1G47540	AT1G48640	AT1G74520	AT1G68420	AT5G59390	AT5G66550	AT1G47510
AT5G14650	AT5G62070	AT1G47550	AT1G48740	AT1G74530	AT1G68630	AT5G59700	AT5G66560	AT1G47530
AT5G14700	AT5G62080	AT1G47603	AT1G48742	AT1G74670	AT1G68750	AT5G59740	AT5G66610	AT1G47540
AT5G14710	AT5G62090	AT1G47610	AT1G48750	AT1G74780	AT1G68760	AT5G59750	AT5G66720	AT1G47550
AT5G14770	AT5G62165	AT1G47710	AT1G48870	AT1G74790	AT1G68770	AT5G60400	AT5G66730	AT1G47603
AT5G14780	AT5G62170	AT1G47760	AT1G48930	AT1G74910	AT1G68795	AT5G60408	AT5G66740	AT1G47610
AT5G16230	AT5G62560	AT1G47780	AT1G49040	AT1G74920	AT1G68850	AT5G60410	AT5G66800	AT1G47710
AT5G16235	AT5G62960	AT1G47840	AT1G49050	AT1G74929	AT1G68860	AT5G60530	AT5G66910	AT1G47760
AT5G16240	AT5G62970	AT1G47870	AT1G49130	AT1G74930	AT1G68880	AT5G60540	AT5G66920	AT1G47780
AT5G17770	AT5G63090	AT1G47885	AT1G49140	AT1G74940	AT1G68890	AT5G60548	AT5G66930	AT1G47840
AT5G17780	AT5G63350	AT1G47890	AT1G49150	AT1G75010	AT1G68905	AT5G60550	AT5G67060	AT1G47870
AT5G18640	AT5G63530	AT1G47900	AT1G49230	AT1G75020	AT1G68907	AT5G60850	AT5G67070	AT1G47885
AT5G18661	AT5G64320	AT1G47940	AT1G49240	AT1G75030	AT1G68910	AT5G61840	AT5G67180	AT1G47890
AT5G19070	AT5G64330	AT1G47960	AT1G49405	AT1G75040	AT1G68940	AT5G61850	AT5G67260	AT1G47900
AT5G19080	AT5G64550	AT1G48000	AT1G49410	AT1G75050	AT1G68950	AT5G61950	AT5G67411	AT1G47940
AT5G19095	AT5G64552	AT1G48060	AT1G49435	AT1G75170	AT1G68960	AT5G62162		AT1G47960
AT5G19100	AT5G65050	AT1G48070	AT1G49450	AT1G75180	AT1G68980	AT5G62230		AT1G48000
AT5G19140	AT5G65170	AT1G48080	AT1G49460	AT1G75190	AT1G68990	AT5G62350		AT1G48060
AT5G19150	AT5G65180	AT1G48090	AT1G49490	AT1G75250	AT1G69280	AT5G62360		AT1G48070
AT5G19170	AT5G65650	AT1G48120	AT1G49500	AT1G75388	AT1G69290	AT5G62550		AT1G48080
AT5G19430	AT5G65910	AT1G48130	AT1G49510	AT1G75390	AT1G69300	AT5G62650		AT1G48090
AT5G19440	AT5G65920	AT1G48140	AT1G49520	AT1G75410	AT1G69710	AT5G62660		AT1G48120
AT5G20160	AT5G66550	AT1G48160	AT1G49530	AT1G75420	AT1G69790	AT5G62670		AT1G48130
AT5G20165	AT5G66560	AT1G48170	AT1G49610	AT1G75510	AT1G69795	AT5G63120		AT1G48140
AT5G20170	AT5G66610	AT1G48175	AT1G49620	AT1G75530	AT1G69797	AT5G63130		AT1G48160
AT5G20180	AT5G66720	AT1G48200	AT1G49660	AT1G75540	AT1G69820	AT5G63370		AT1G48170
AT5G20181	AT5G66730	AT1G48210	AT1G49670	AT1G75580	AT1G69825	AT5G63520		AT1G48175
AT5G20190	AT5G66740	AT1G48360	AT1G49730	AT1G75730	AT1G69828	AT5G63710		AT1G48200
AT5G20225	AT5G66800	AT1G48400	AT1G49740	AT1G75740	AT1G69860	AT5G63715		AT1G48210
AT5G20240	AT5G66910	AT1G48405	AT1G49760	AT1G75750	AT1G69960	AT5G63720		AT1G48360
AT5G21105	AT5G66920	AT1G48420	AT1G49820	AT1G75840	AT1G69980	AT5G63860		AT1G48400
AT5G22310	AT5G66930	AT1G48598	AT1G49830	AT1G75880	AT1G70020	AT5G64810		AT1G48405
AT5G22315	AT5G67060	AT1G48600	AT1G49832	AT1G75890	AT1G70030	AT5G64813		AT1G48420
AT5G22430	AT5G67070	AT1G48690	AT1G49840	AT1G75891	AT1G70310	AT5G65110		AT1G48598
AT5G22555	AT5G67180	AT1G48700	AT1G49850	AT1G75900	AT1G70400	AT5G65120		AT1G48600
AT5G22560	AT5G67260	AT1G48745	AT1G50050	AT1G76080	AT1G70650	AT5G65310		AT1G48690
AT5G24830	AT5G67411	AT1G48760	AT1G50390	AT1G76090	AT1G70660	AT5G65430		AT1G48700
AT5G24890		AT1G48770	AT1G50400	AT1G76140	AT1G70670	AT5G65440		AT1G48745
AT5G24970		AT1G48780	AT1G50420	AT1G76170	AT1G70760	AT5G66440		AT1G48760
AT5G24980		AT1G48790	AT1G50450	AT1G76180	AT1G70840	AT5G66450		AT1G48770
AT5G24990		AT1G48830	AT1G50460	AT1G76185	AT1G70850	AT5G66607		AT1G48780
AT5G25460		AT1G48840	AT1G50470	AT1G76350	AT1G71120	AT5G66770		AT1G48790
AT5G26731		AT1G48900	AT1G50480	AT1G76360	AT1G71130	AT5G66780		AT1G48830
AT5G26780		AT1G48910	AT1G50570	AT1G76380	AT1G71140	AT5G66790		AT1G48840
AT5G26790		AT1G48912	AT1G50575	AT1G76390	AT1G71220	AT5G66940		AT1G48900
AT5G26800		AT1G48920	AT1G50580	AT1G76500	AT1G71230	AT5G66950		AT1G48910
AT5G27680		AT1G49270	AT1G50600	AT1G76510	AT1G71410	AT5G67290		AT1G48912
AT5G40470		AT1G49280	AT1G50603	AT1G76600	AT1G71420	AT5G67300		AT1G48920
AT5G40800		AT1G49290	AT1G50610	AT1G76890	AT1G71430	AT5G67410		AT1G49270
AT5G40810		AT1G49300	AT1G50640	AT1G76892	AT1G71680	AT5G67470		AT1G49280
AT5G42770		AT1G49430	AT1G50740	AT1G76950	AT1G71690	AT5G67480		AT1G49290
AT5G42780		AT1G49470	AT1G50750	AT1G76952	AT1G71720			AT1G49300
AT5G43700		AT1G49475	AT1G50954	AT1G77060	AT1G71860			AT1G49430
AT5G43755		AT1G49640	AT1G51055	AT1G77080	AT1G71865			AT1G49470
AT5G43760		AT1G49650	AT1G51060	AT1G77100	AT1G71890			AT1G49475
AT5G45307		AT1G49750	AT1G51070	AT1G77110	AT1G72230			AT1G49640
AT5G45310		AT1G49780	AT1G51130	AT1G77140	AT1G72240			AT1G49650
AT5G46760		AT1G49890	AT1G51150	AT1G77500	AT1G72350			AT1G49750
AT5G46770		AT1G50020	AT1G51160	AT1G77655	AT1G72360			AT1G49780
AT5G46780		AT1G50030	AT1G51170	AT1G77660	AT1G72780			AT1G49890
AT5G47200		AT1G50055	AT1G51350	AT1G77740	AT1G72790			AT1G50020
AT5G48360		AT1G50060	AT1G51355	AT1G77746	AT1G72810			AT1G50030
AT5G48500		AT1G50070	AT1G51360	AT1G77885	AT1G72820			AT1G50055
AT5G49470		AT1G50280	AT1G51370	AT1G77890	AT1G73020			AT1G50060
AT5G49610		AT1G50290	AT1G51390	AT1G78060	AT1G73030			AT1G50070
AT5G49615		AT1G50300	AT1G51400	AT1G78080	AT1G73100			AT1G50280
AT5G50250		AT1G50430	AT1G51402	AT1G78100	AT1G73170			AT1G50290
AT5G50260		AT1G50440	AT1G51500	AT1G78130	AT1G73220			AT1G50300
AT5G51760		AT1G50490	AT1G51510	AT1G78170	AT1G73270			AT1G50430
AT5G52060		AT1G50500	AT1G51538	AT1G78172	AT1G73560			AT1G50440
AT5G53160		AT1G50620	AT1G51540	AT1G78210	AT1G73950			AT1G50490
AT5G53660		AT1G50630	AT1G51640	AT1G78240	AT1G74290			AT1G50500
AT5G53900		AT1G50659	AT1G51650	AT1G78260	AT1G74540			AT1G50620
AT5G54450		AT1G50660	AT1G51660	AT1G78290	AT1G74810			AT1G50630
AT5G54460		AT1G50670	AT1G51670	AT1G78300	AT1G75140			AT1G50659
AT5G56530		AT1G50680	AT1G51700	AT1G78370	AT1G75150			AT1G50660
AT5G56680		AT1G50690	AT1G51730	AT1G78380	AT1G75160			AT1G50670
AT5G56740		AT1G50700	AT1G51740	AT1G78490	AT1G75260			AT1G50680
AT5G56750		AT1G50760	AT1G51745	AT1G78580	AT1G75760			AT1G50690
AT5G57020		AT1G50830	AT1G51770	AT1G78610	AT1G75770			AT1G50700
AT5G57030		AT1G50840	AT1G51780	AT1G78620	AT1G75980			AT1G50760
AT5G57140		AT1G50960	AT1G51950	AT1G78700	AT1G75990			AT1G50830
AT5G57390		AT1G51000	AT1G51960	AT1G78710	AT1G76270			AT1G50840
AT5G57391		AT1G51010	AT1G52150	AT1G78990	AT1G76280			AT1G50960
AT5G58412		AT1G51020	AT1G52185	AT1G78995	AT1G76430			AT1G51000
AT5G58420		AT1G51030	AT1G52300	AT1G79000	AT1G76520			AT1G51010
AT5G58640		AT1G51035	AT1G52325	AT1G79010	AT1G77030			AT1G51020
AT5G58650		AT1G51040	AT1G52330	AT1G79020	AT1G77120			AT1G51030
AT5G58660		AT1G51080	AT1G52560	AT1G79030	AT1G77180			AT1G51035
AT5G59380		AT1G51090	AT1G52565	AT1G79060	AT1G77190			AT1G51040
AT5G59385		AT1G51100	AT1G52720	AT1G79075	AT1G77525			AT1G51080
AT5G59390		AT1G51110	AT1G52730	AT1G79480	AT1G77530			AT1G51090
AT5G59700		AT1G51140	AT1G52760	AT1G79490	AT1G77600			AT1G51100
AT5G59740		AT1G51270	AT1G52770	AT1G79580	AT1G77610			AT1G51110
AT5G59750		AT1G51290	AT1G52855	AT1G79590	AT1G77720			AT1G51140
AT5G60400		AT1G51420	AT1G52857	AT1G79690	AT1G77790			AT1G51270
AT5G60408		AT1G51430	AT1G52870	AT1G79700	AT1G77800			AT1G51290
AT5G60410		AT1G51450	AT1G52890	AT1G79750	AT1G78250			AT1G51420
AT5G60530		AT1G51520	AT1G53040	AT1G79760	AT1G78500			AT1G51430
AT5G60540		AT1G51530	AT1G53070	AT1G79770	AT1G78510			AT1G51450
AT5G60548		AT1G51570	AT1G53080	AT1G79970	AT1G79070			AT1G51520
AT5G60550		AT1G51580	AT1G53090	AT1G79980	AT1G79280			AT1G51530
AT5G60850		AT1G51680	AT1G53160	AT1G79990	AT1G79350			AT1G51570
AT5G61840		AT1G51690	AT1G53165	AT1G80030	AT1G79390			AT1G51580
AT5G61850		AT1G51710	AT1G53230	AT1G80050	AT1G79400			AT1G51680
AT5G61950		AT1G51720	AT1G53233	AT1G80100	AT1G79430			AT1G51690
AT5G62162		AT1G51790	AT1G53240	AT1G80110	AT1G79470			AT1G51710
AT5G62230		AT1G51800	AT1G53250	AT1G80120	AT1G79600			AT1G51720
AT5G62350		AT1G51810	AT1G53280	AT1G80280	AT1G79610			AT1G51790
AT5G62360		AT1G51820	AT1G53282	AT1G80290	AT1G79620			AT1G51800
AT5G62550		AT1G51823	AT1G53300	AT1G80390	AT1G79720			AT1G51810
AT5G62650		AT1G51830	AT1G53310	AT1G80400	AT1G79730			AT1G51820
AT5G62660		AT1G51890	AT1G53340	AT1G80490	AT1G80040			AT1G51823
AT5G62670		AT1G51900	AT1G53345	AT1G80500	AT1G80080			AT1G51830
AT5G63120		AT1G51930	AT1G53350	AT1G80530	AT1G80090			AT1G51890
AT5G63130		AT1G51940	AT1G53430	AT1G80690	AT1G80133			AT1G51900
AT5G63370		AT1G51965	AT1G53440	AT1G80700	AT1G80140			AT1G51930
AT5G63520		AT1G51970	AT1G53541	AT1G80730	AT1G80150			AT1G51940
AT5G63710		AT1G52000	AT1G53542	AT1G80770	AT1G80160			AT1G51965
AT5G63715		AT1G52040	AT1G53543	AT1G80780	AT1G80170			AT1G51970
AT5G63720		AT1G52050	AT1G53580	AT1G80790	AT1G80325			AT1G52000
AT5G63860		AT1G52080	AT1G53590	AT1G80840	AT1G80330			AT1G52040
AT5G64810		AT1G52155	AT1G53640	AT1G80850	AT1G80340			AT1G52050
AT5G64813		AT1G52190	AT1G53700	AT1G80860	AT1G80480			AT1G52080
AT5G65110		AT1G52191	AT1G53705	AT1G80865	AT1G80660			AT1G52155
AT5G65120		AT1G52200	AT1G53708	AT2G01070	AT1G80670			AT1G52190
AT5G65310		AT1G52290	AT1G53830	AT2G01080	AT1G80680			AT1G52191
AT5G65430		AT1G52310	AT1G53840	AT2G01090	AT2G01050			AT1G52200
AT5G65440		AT1G52315	AT1G53870	AT2G01100	AT2G01060			AT1G52290
AT5G65683		AT1G52320	AT1G53910	AT2G01150	AT2G01310			AT1G52310
AT5G66440		AT1G52342	AT1G54080	AT2G01160	AT2G01320			AT1G52315
AT5G66450		AT1G52343	AT1G54090	AT2G01190	AT2G01470			AT1G52320
AT5G66607		AT1G52347	AT1G54095	AT2G01450	AT2G01480			AT1G52342
AT5G66770		AT1G52390	AT1G54115	AT2G01510	AT2G01560			AT1G52343
AT5G66780		AT1G52400	AT1G54120	AT2G01670	AT2G01650			AT1G52347
AT5G66790		AT1G52540	AT1G54170	AT2G01680	AT2G01660			AT1G52390
AT5G66940		AT1G52550	AT1G54180	AT2G01830	AT2G01667			AT1G52400
AT5G66950		AT1G52600	AT1G54200	AT2G01850	AT2G01710			AT1G52540
AT5G67290		AT1G52640	AT1G54210	AT2G01860	AT2G01720			AT1G52550
AT5G67300		AT1G52650	AT1G54215	AT2G01905	AT2G01730			AT1G52600
AT5G67310		AT1G52660	AT1G54260	AT2G01913	AT2G01750			AT1G52640
AT5G67320		AT1G52710	AT1G54270	AT2G01918	AT2G01755			AT1G52650
AT5G67410		AT1G52940	AT1G54570	AT2G01920	AT2G01760			AT1G52660
AT5G67470		AT1G52990	AT1G54575	AT2G01970	AT2G01810			AT1G52710
AT5G67480		AT1G53050	AT1G54740	AT2G01980	AT2G01900			AT1G52900
		AT1G53100	AT1G54760	AT2G01990	AT2G02090			AT1G52940
		AT1G53110	AT1G54770	AT2G02070	AT2G02148			AT1G52990
		AT1G53163	AT1G54780	AT2G02080	AT2G02450			AT1G53025
		AT1G53170	AT1G54990	AT2G02100	AT2G02490			AT1G53030
		AT1G53180	AT1G55070	AT2G02120	AT2G02498			AT1G53035
		AT1G53190	AT1G55110	AT2G02130	AT2G02560			AT1G53039
		AT1G53200	AT1G55120	AT2G02170	AT2G02570			AT1G53050
		AT1G53320	AT1G55205	AT2G02180	AT2G02580			AT1G53100
		AT1G53325	AT1G55207	AT2G02220	AT2G02620			AT1G53110
		AT1G53330	AT1G55210	AT2G02230	AT2G02630			AT1G53163
		AT1G53380	AT1G55250	AT2G02470	AT2G02820			AT1G53170
		AT1G53390	AT1G55350	AT2G02550	AT2G02930			AT1G53180
		AT1G53500	AT1G55360	AT2G02710	AT2G03050			AT1G53190
		AT1G53510	AT1G55475	AT2G02720	AT2G03060			AT1G53200
		AT1G53520	AT1G55480	AT2G02810	AT2G03200			AT1G53320
		AT1G53530	AT1G55500	AT2G02950	AT2G03210			AT1G53325
		AT1G53550	AT1G55510	AT2G03340	AT2G03220			AT1G53330
		AT1G53560	AT1G55550	AT2G03480	AT2G03230			AT1G53380
		AT1G53570	AT1G55580	AT2G03690	AT2G03350			AT1G53390
		AT1G53610	AT1G55591	AT2G03700	AT2G03490			AT1G53500
		AT1G53620	AT1G55610	AT2G03710	AT2G03500			AT1G53510
		AT1G53633	AT1G55615	AT2G03980	AT2G03580			AT1G53520
		AT1G53635	AT1G55650	AT2G04038	AT2G03590			AT1G53530
		AT1G53920	AT1G55660	AT2G04039	AT2G03780			AT1G53550
		AT1G53930	AT1G55690	AT2G04560	AT2G03800			AT1G53560
		AT1G53935	AT1G55800	AT2G04570	AT2G03930			AT1G53570
		AT1G53940	AT1G55805	AT2G04680	AT2G03931			AT1G53610
		AT1G53950	AT1G55810	AT2G04870	AT2G03932			AT1G53620
		AT1G53970	AT1G55830	AT2G04880	AT2G03936			AT1G53633
		AT1G53980	AT1G55850	AT2G05786	AT2G03938			AT1G53635
		AT1G53990	AT1G55920	AT2G05790	AT2G03955			AT1G53920
		AT1G54000	AT1G56020	AT2G05812	AT2G04160			AT1G53930
		AT1G54160	AT1G56060	AT2G05910	AT2G04220			AT1G53935
		AT1G54340	AT1G56070	AT2G05920	AT2G04240			AT1G53940
		AT1G54350	AT1G56145	AT2G06040	AT2G04480			AT1G53950
		AT1G54410	AT1G56150	AT2G11000	AT2G04500			AT1G53970
		AT1G54420	AT1G56180	AT2G11005	AT2G04515			AT1G53980
		AT1G54470	AT1G56190	AT2G11270	AT2G04690			AT1G53990
		AT1G54490	AT1G56200	AT2G14080	AT2G05230			AT1G54000
		AT1G54540	AT1G56220	AT2G14750	AT2G05270			AT1G54160
		AT1G54550	AT1G56300	AT2G14810	AT2G05360			AT1G54340
		AT1G54620	AT1G56310	AT2G14820	AT2G05410			AT1G54350
		AT1G54630	AT1G56600	AT2G14860	AT2G05500			AT1G54410
		AT1G54640	AT1G56670	AT2G14870	AT2G05510			AT1G54420
		AT1G54680	AT1G56690	AT2G14878	AT2G05540			AT1G54470
		AT1G54710	AT1G56700	AT2G15090	AT2G05710			AT1G54490
		AT1G54720	AT1G57560	AT2G15760	AT2G05720			AT1G54540
		AT1G54730	AT1G57980	AT2G16280	AT2G05850			AT1G54550
		AT1G54790	AT1G57990	AT2G16580	AT2G06025			AT1G54620
		AT1G54820	AT1G58080	AT2G16600	AT2G06845			AT1G54630
		AT1G54840	AT1G58180	AT2G16640	AT2G06960			AT1G54640
		AT1G54850	AT1G58190	AT2G16650	AT2G06990			AT1G54680
		AT1G54870	AT1G58470	AT2G16760	AT2G07020			AT1G54710
		AT1G54880	AT1G59560	AT2G16860	AT2G07042			AT1G54720
		AT1G54890	AT1G59570	AT2G17130	AT2G07050			AT1G54730
		AT1G54920	AT1G59580	AT2G17140	AT2G07110			AT1G54790
		AT1G54940	AT1G59910	AT2G17230	AT2G07120			AT1G54820
		AT1G54950	AT1G59990	AT2G17370	AT2G07140			AT1G54840
		AT1G54980	AT1G60000	AT2G17525	AT2G07240			AT1G54850
		AT1G55000	AT1G60010	AT2G17540	AT2G07640			AT1G54870
		AT1G55010	AT1G60160	AT2G17780	AT2G10260			AT1G54880
		AT1G55020	AT1G60170	AT2G17785	AT2G10537			AT1G54890
		AT1G55050	AT1G60190	AT2G17850	AT2G10602			AT1G54920
		AT1G55060	AT1G60200	AT2G17860	AT2G10608			AT1G54940
		AT1G55140	AT1G60280	AT2G17870	AT2G10965			AT1G54950
		AT1G55150	AT1G60545	AT2G17880	AT2G10970			AT1G54980
		AT1G55152	AT1G60550	AT2G18090	AT2G10975			AT1G55000
		AT1G55160	AT1G60800	AT2G18230	AT2G11271			AT1G55010
		AT1G55170	AT1G60900	AT2G18240	AT2G11520			AT1G55020
		AT1G55175	AT1G61100	AT2G18245	AT2G11522			AT1G55050
		AT1G55180	AT1G61105	AT2G18250	AT2G12190			AT1G55060
		AT1G55190	AT1G61120	AT2G18260	AT2G12400			AT1G55140
		AT1G55260	AT1G61130	AT2G18530	AT2G12480			AT1G55150
		AT1G55265	AT1G61180	AT2G18550	AT2G12557			AT1G55152
		AT1G55270	AT1G61460	AT2G18560	AT2G12646			AT1G55160
		AT1G55300	AT1G61470	AT2G18700	AT2G12935			AT1G55170
		AT1G55310	AT1G61667	AT2G18980	AT2G12940			AT1G55175
		AT1G55320	AT1G61670	AT2G19110	AT2G12945			AT1G55180
		AT1G55430	AT1G61780	AT2G19210	AT2G13150			AT1G55190
		AT1G55590	AT1G61790	AT2G19220	AT2G13295			AT1G55260
		AT1G55600	AT1G61800	AT2G19390	AT2G13463			AT1G55265
		AT1G55840	AT1G61870	AT2G19400	AT2G13540			AT1G55270
		AT1G55870	AT1G61880	AT2G19450	AT2G13542			AT1G55300
		AT1G55880	AT1G61890	AT2G19460	AT2G13550			AT1G55310
		AT1G55890	AT1G61930	AT2G19580	AT2G13560			AT1G55320
		AT1G55928	AT1G62030	AT2G19582	AT2G13650			AT1G55430
		AT1G55930	AT1G62301	AT2G19620	AT2G13660			AT1G55590
		AT1G56040	AT1G62370	AT2G19640	AT2G13665			AT1G55600
		AT1G56100	AT1G62490	AT2G19700	AT2G13790			AT1G55840
		AT1G56110	AT1G62500	AT2G19710	AT2G13800			AT1G55870
		AT1G56210	AT1G62680	AT2G19770	AT2G14045			AT1G55880
		AT1G56230	AT1G62870	AT2G19800	AT2G14060			AT1G55890
		AT1G56233	AT1G62880	AT2G19910	AT2G14282			AT1G55928
		AT1G56240	AT1G62981	AT2G19980	AT2G14560			AT1G55930
		AT1G56242	AT1G63010	AT2G19990	AT2G14580			AT1G56040
		AT1G56260	AT1G63030	AT2G20100	AT2G14610			AT1G56100
		AT1G56385	AT1G63090	AT2G20180	AT2G14635			AT1G56110
		AT1G56400	AT1G63130	AT2G20320	AT2G14910			AT1G56210
		AT1G56410	AT1G63160	AT2G20725	AT2G14960			AT1G56230
		AT1G56420	AT1G63170	AT2G20740	AT2G15042			AT1G56233
		AT1G56423	AT1G63180	AT2G20800	AT2G15050			AT1G56240
		AT1G56430	AT1G63190	AT2G20805	AT2G15260			AT1G56242
		AT1G56500	AT1G63420	AT2G20810	AT2G15292			AT1G56260
		AT1G56550	AT1G63490	AT2G20815	AT2G15300			AT1G56385
		AT1G56553	AT1G63640	AT2G21060	AT2G15320			AT1G56400
		AT1G56620	AT1G63650	AT2G21070	AT2G15325			AT1G56410
		AT1G56630	AT1G63670	AT2G21080	AT2G15345			AT1G56420
		AT1G56650	AT1G63690	AT2G21120	AT2G15350			AT1G56423
		AT1G56660	AT1G63840	AT2G21130	AT2G15480			AT1G56430
		AT1G56720	AT1G64060	AT2G21210	AT2G15490			AT1G56500
		AT1G56730	AT1G64080	AT2G21230	AT2G15500			AT1G56550
		AT1G56740	AT1G64090	AT2G21235	AT2G15555			AT1G56553
		AT1G56750	AT1G64100	AT2G21237	AT2G15590			AT1G56620
		AT1G56760	AT1G64105	AT2G21300	AT2G15710			AT1G56630
		AT1G57580	AT1G64140	AT2G21500	AT2G15730			AT1G56650
		AT1G57610	AT1G64142	AT2G21510	AT2G16005			AT1G56660
		AT1G57613	AT1G64170	AT2G21610	AT2G16050			AT1G56720
		AT1G57620	AT1G64180	AT2G21620	AT2G16060			AT1G56730
		AT1G57630	AT1G64280	AT2G21630	AT2G16070			AT1G56740
		AT1G57680	AT1G64355	AT2G21650	AT2G16090			AT1G56750
		AT1G57700	AT1G64360	AT2G22125	AT2G16220			AT1G56760
		AT1G57710	AT1G64370	AT2G22430	AT2G16370			AT1G57580
		AT1G57720	AT1G64380	AT2G22440	AT2G16380			AT1G57610
		AT1G57730	AT1G64385	AT2G22450	AT2G16405			AT1G57613
		AT1G57800	AT1G64450	AT2G22460	AT2G16510			AT1G57620
		AT1G57820	AT1G64460	AT2G22496	AT2G16570			AT1G57630
		AT1G57850	AT1G64470	AT2G22530	AT2G16575			AT1G57680
		AT1G58007	AT1G64618	AT2G22540	AT2G16586			AT1G57700
		AT1G58050	AT1G64620	AT2G22630	AT2G16592			AT1G57710
		AT1G58110	AT1G64625	AT2G22650	AT2G16595			AT1G57720
		AT1G58120	AT1G64640	AT2G22660	AT2G16676			AT1G57730
		AT1G58122	AT1G64650	AT2G22680	AT2G16780			AT1G57800
		AT1G58230	AT1G64670	AT2G22800	AT2G16790			AT1G57820
		AT1G58235	AT1G64680	AT2G22840	AT2G16800			AT1G57850
		AT1G58242	AT1G64720	AT2G22850	AT2G16870			AT1G58007
		AT1G58245	AT1G64740	AT2G22900	AT2G16880			AT1G58050
		AT1G58250	AT1G64750	AT2G22905	AT2G16881			AT1G58110
		AT1G58300	AT1G64760	AT2G22910	AT2G16890			AT1G58120
		AT1G58310	AT1G64770	AT2G22955	AT2G16900			AT1G58122
		AT1G58340	AT1G64970	AT2G22960	AT2G16910			AT1G58230
		AT1G58350	AT1G65620	AT2G23000	AT2G16950			AT1G58235
		AT1G58360	AT1G65720	AT2G23050	AT2G17060			AT1G58242
		AT1G58370	AT1G65730	AT2G23060	AT2G17110			AT1G58245
		AT1G58380	AT1G65810	AT2G23180	AT2G17150			AT1G58250
		AT1G58410	AT1G65930	AT2G23190	AT2G17160			AT1G58300
		AT1G58420	AT1G66260	AT2G23200	AT2G17170			AT1G58310
		AT1G58440	AT1G66350	AT2G23450	AT2G17305			AT1G58340
		AT1G58450	AT1G66400	AT2G23460	AT2G17310			AT1G58350
		AT1G58460	AT1G66553	AT2G23560	AT2G17787			AT1G58360
		AT1G58520	AT1G66560	AT2G23570	AT2G17790			AT1G58370
		AT1G59500	AT1G66600	AT2G23580	AT2G17800			AT1G58380
		AT1G59510	AT1G66660	AT2G23760	AT2G17830			AT1G58410
		AT1G59520	AT1G66670	AT2G23950	AT2G18010			AT1G58420
		AT1G59530	AT1G66680	AT2G24180	AT2G18060			AT1G58440
		AT1G59590	AT1G66760	AT2G24210	AT2G18080			AT1G58450
		AT1G59610	AT1G66770	AT2G24270	AT2G18100			AT1G58460
		AT1G59620	AT1G66783	AT2G24520	AT2G18130			AT1G58520
		AT1G59640	AT1G66840	AT2G24545	AT2G18170			AT1G59500
		AT1G59650	AT1G66850	AT2G24550	AT2G18300			AT1G59510
		AT1G59660	AT1G67040	AT2G24560	AT2G18310			AT1G59520
		AT1G59690	AT1G67050	AT2G24710	AT2G18320			AT1G59530
		AT1G59700	AT1G67060	AT2G24800	AT2G18350			AT1G59590
		AT1G59710	AT1G67070	AT2G24810	AT2G18390			AT1G59610
		AT1G59720	AT1G67120	AT2G24820	AT2G18410			AT1G59620
		AT1G59725	AT1G67360	AT2G24990	AT2G18590			AT1G59640
		AT1G59730	AT1G67365	AT2G25000	AT2G18600			AT1G59650
		AT1G59750	AT1G67410	AT2G25050	AT2G18610			AT1G59660
		AT1G59780	AT1G67460	AT2G25052	AT2G18620			AT1G59690
		AT1G59820	AT1G67470	AT2G25060	AT2G18770			AT1G59700
		AT1G59830	AT1G67500	AT2G25095	AT2G18780			AT1G59710
		AT1G59833	AT1G67520	AT2G25180	AT2G18790			AT1G59720
		AT1G59835	AT1G67530	AT2G25460	AT2G18810			AT1G59725
		AT1G59840	AT1G67590	AT2G25470	AT2G18960			AT1G59730
		AT1G59880	AT1G67630	AT2G25520	AT2G19010			AT1G59750
		AT1G59885	AT1G67635	AT2G25690	AT2G19020			AT1G59780
		AT1G59890	AT1G67830	AT2G25800	AT2G19030			AT1G59820
		AT1G59980	AT1G67840	AT2G25930	AT2G19040			AT1G59830
		AT1G60040	AT1G67870	AT2G26040	AT2G19060			AT1G59833
		AT1G60110	AT1G67875	AT2G26090	AT2G19070			AT1G59835
		AT1G60260	AT1G67880	AT2G26100	AT2G19146			AT1G59840
		AT1G60270	AT1G67950	AT2G26110	AT2G19150			AT1G59880
		AT1G60400	AT1G67960	AT2G26120	AT2G19290			AT1G59885
		AT1G60410	AT1G68050	AT2G26200	AT2G19300			AT1G59890
		AT1G60440	AT1G68090	AT2G26260	AT2G19310			AT1G59980
		AT1G60450	AT1G68100	AT2G26280	AT2G19360			AT1G60040
		AT1G60590	AT1G68120	AT2G26330	AT2G19410			AT1G60110
		AT1G60610	AT1G68140	AT2G26340	AT2G19420			AT1G60260
		AT1G60620	AT1G68340	AT2G26390	AT2G19510			AT1G60270
		AT1G60680	AT1G68350	AT2G26500	AT2G19520			AT1G60400
		AT1G60690	AT1G68360	AT2G26510	AT2G19560			AT1G60410
		AT1G60700	AT1G68430	AT2G26650	AT2G19570			AT1G60440
		AT1G60710	AT1G68440	AT2G26670	AT2G19572			AT1G60450
		AT1G60720	AT1G68450	AT2G26680	AT2G19630			AT1G60590
		AT1G60730	AT1G68460	AT2G26730	AT2G19650			AT1G60610
		AT1G60740	AT1G68490	AT2G26770	AT2G19740			AT1G60620
		AT1G60790	AT1G68510	AT2G26780	AT2G19750			AT1G60680
		AT1G60860	AT1G68520	AT2G27060	AT2G19760			AT1G60690
		AT1G60870	AT1G68526	AT2G27120	AT2G19860			AT1G60700
		AT1G60880	AT1G68620	AT2G27130	AT2G19870			AT1G60710
		AT1G60890	AT1G68640	AT2G27200	AT2G19920			AT1G60720
		AT1G60913	AT1G68650	AT2G27210	AT2G19930			AT1G60730
		AT1G60920	AT1G68660	AT2G27500	AT2G20020			AT1G60740
		AT1G60930	AT1G68670	AT2G27505	AT2G20030			AT1G60790
		AT1G60986	AT1G68680	AT2G27550	AT2G20050			AT1G60860
		AT1G60987	AT1G68690	AT2G27570	AT2G20080			AT1G60870
		AT1G60989	AT1G68710	AT2G27810	AT2G20110			AT1G60880
		AT1G61110	AT1G68780	AT2G27900	AT2G20160			AT1G60890
		AT1G61160	AT1G68825	AT2G27920	AT2G20170			AT1G60913
		AT1G61165	AT1G68845	AT2G28060	AT2G20190			AT1G60920
		AT1G61170	AT1G68862	AT2G28085	AT2G20290			AT1G60930
		AT1G61300	AT1G68870	AT2G28120	AT2G20300			AT1G60986
		AT1G61330	AT1G68920	AT2G28140	AT2G20310			AT1G60987
		AT1G61340	AT1G69030	AT2G28160	AT2G20463			AT1G60989
		AT1G61480	AT1G69150	AT2G28200	AT2G20465			AT1G61110
		AT1G61490	AT1G69180	AT2G28305	AT2G20470			AT1G61160
		AT1G61590	AT1G69240	AT2G28350	AT2G20650			AT1G61165
		AT1G61600	AT1G69260	AT2G28355	AT2G20660			AT1G61170
		AT1G61760	AT1G69270	AT2G28500	AT2G20960			AT1G61300
		AT1G61770	AT1G69295	AT2G28510	AT2G21170			AT1G61330
		AT1G61795	AT1G69400	AT2G28550	AT2G21180			AT1G61340
		AT1G61810	AT1G69410	AT2G28630	AT2G21185			AT1G61480
		AT1G62200	AT1G69420	AT2G28720	AT2G21187			AT1G61490
		AT1G62210	AT1G69430	AT2G28725	AT2G21200			AT1G61590
		AT1G62280	AT1G69440	AT2G28730	AT2G21350			AT1G61600
		AT1G62320	AT1G69485	AT2G28830	AT2G21370			AT1G61760
		AT1G62330	AT1G69490	AT2G28880	AT2G21380			AT1G61770
		AT1G62380	AT1G69510	AT2G28890	AT2G21400			AT1G61795
		AT1G62390	AT1G69520	AT2G28940	AT2G21440			AT1G61810
		AT1G62400	AT1G69523	AT2G28950	AT2G21450			AT1G62200
		AT1G62660	AT1G69560	AT2G29125	AT2G21480			AT1G62210
		AT1G62690	AT1G69570	AT2G29130	AT2G21490			AT1G62280
		AT1G62730	AT1G69572	AT2G29140	AT2G21920			AT1G62320
		AT1G62740	AT1G69580	AT2G29650	AT2G22040			AT1G62330
		AT1G62800	AT1G69587	AT2G29654	AT2G22050			AT1G62380
		AT1G62810	AT1G69588	AT2G29660	AT2G22121			AT1G62390
		AT1G62830	AT1G69630	AT2G29970	AT2G22122			AT1G62400
		AT1G62840	AT1G69640	AT2G29980	AT2G22250			AT1G62660
		AT1G62950	AT1G69740	AT2G30240	AT2G22260			AT1G62690
		AT1G62960	AT1G69750	AT2G30250	AT2G22270			AT1G62730
		AT1G62970	AT1G69780	AT2G30260	AT2G22760			AT1G62740
		AT1G62990	AT1G69880	AT2G30370	AT2G22770			AT1G62800
		AT1G63100	AT1G69890	AT2G30480	AT2G22795			AT1G62810
		AT1G63105	AT1G69990	AT2G30490	AT2G22920			AT1G62830
		AT1G63110	AT1G70140	AT2G30580	AT2G22940			AT1G62840
		AT1G63120	AT1G70150	AT2G30590	AT2G22942			AT1G62950
		AT1G63220	AT1G70180	AT2G30600	AT2G22950			AT1G62960
		AT1G63230	AT1G70185	AT2G30890	AT2G23010			AT1G62970
		AT1G63290	AT1G70190	AT2G30900	AT2G23148			AT1G62990
		AT1G63295	AT1G70200	AT2G30960	AT2G23149			AT1G63100
		AT1G63340	AT1G70209	AT2G30970	AT2G23230			AT1G63105
		AT1G63350	AT1G70220	AT2G30980	AT2G23347			AT1G63110
		AT1G63470	AT1G70230	AT2G30990	AT2G23348			AT1G63120
		AT1G63500	AT1G70250	AT2G31005	AT2G23350			AT1G63220
		AT1G63550	AT1G70270	AT2G31010	AT2G23420			AT1G63230
		AT1G63560	AT1G70420	AT2G31160	AT2G23630			AT1G63290
		AT1G63570	AT1G70480	AT2G31180	AT2G23640			AT1G63295
		AT1G63700	AT1G70490	AT2G31370	AT2G23740			AT1G63340
		AT1G63710	AT1G70518	AT2G31410	AT2G23890			AT1G63350
		AT1G63720	AT1G70530	AT2G31420	AT2G23900			AT1G63470
		AT1G63730	AT1G70540	AT2G31425	AT2G23960			AT1G63500
		AT1G63740	AT1G70570	AT2G31430	AT2G23990			AT1G63550
		AT1G63750	AT1G70600	AT2G31432	AT2G24000			AT1G63560
		AT1G63910	AT1G70700	AT2G31570	AT2G24070			AT1G63570
		AT1G63930	AT1G70730	AT2G31580	AT2G24130			AT1G63700
		AT1G63940	AT1G70790	AT2G31740	AT2G24140			AT1G63710
		AT1G63950	AT1G70800	AT2G31800	AT2G24170			AT1G63720
		AT1G64110	AT1G70890	AT2G31810	AT2G24190			AT1G63730
		AT1G64120	AT1G70940	AT2G31985	AT2G24220			AT1G63740
		AT1G64130	AT1G71002	AT2G31990	AT2G24255			AT1G63750
		AT1G64150	AT1G71010	AT2G32000	AT2G24260			AT1G63910
		AT1G64160	AT1G71040	AT2G32020	AT2G24280			AT1G63930
		AT1G64390	AT1G71360	AT2G32080	AT2G24370			AT1G63940
		AT1G64420	AT1G71390	AT2G32090	AT2G24380			AT1G63950
		AT1G64430	AT1G71450	AT2G32100	AT2G24390			AT1G64110
		AT1G64440	AT1G71691	AT2G32110	AT2G24395			AT1G64120
		AT1G64510	AT1G71692	AT2G32120	AT2G24430			AT1G64130
		AT1G64520	AT1G71820	AT2G32290	AT2G24513			AT1G64150
		AT1G64530	AT1G71828	AT2G32430	AT2G24530			AT1G64160
		AT1G64540	AT1G71830	AT2G32440	AT2G24630			AT1G64390
		AT1G64550	AT1G71870	AT2G32450	AT2G24640			AT1G64420
		AT1G64610	AT1G71930	AT2G32460	AT2G24720			AT1G64430
		AT1G64700	AT1G71960	AT2G32530	AT2G24735			AT1G64440
		AT1G64710	AT1G71970	AT2G32680	AT2G24740			AT1G64510
		AT1G64780	AT1G72060	AT2G32760	AT2G24830			AT1G64520
		AT1G64790	AT1G72125	AT2G32790	AT2G24834			AT1G64530
		AT1G64820	AT1G72130	AT2G32930	AT2G24840			AT1G64540
		AT1G64830	AT1G72180	AT2G32960	AT2G25010			AT1G64550
		AT1G64840	AT1G72200	AT2G33040	AT2G25120			AT1G64610
		AT1G64870	AT1G72210	AT2G33050	AT2G25169			AT1G64700
		AT1G64880	AT1G72416	AT2G33051	AT2G25170			AT1G64710
		AT1G64900	AT1G72420	AT2G33320	AT2G25171			AT1G64780
		AT1G64910	AT1G72430	AT2G33350	AT2G25190			AT1G64790
		AT1G64920	AT1G72490	AT2G33360	AT2G25200			AT1G64820
		AT1G64930	AT1G72510	AT2G33410	AT2G25210			AT1G64830
		AT1G65230	AT1G72520	AT2G33420	AT2G25260			AT1G64840
		AT1G65240	AT1G72530	AT2G33509	AT2G25270			AT1G64870
		AT1G65250	AT1G72600	AT2G33510	AT2G25290			AT1G64880
		AT1G65290	AT1G72610	AT2G33520	AT2G25295			AT1G64900
		AT1G65295	AT1G72620	AT2G33580	AT2G25310			AT1G64910
		AT1G65300	AT1G72640	AT2G33585	AT2G25312			AT1G64920
		AT1G65310	AT1G72645	AT2G33590	AT2G25320			AT1G64930
		AT1G65320	AT1G72650	AT2G33600	AT2G25330			AT1G65230
		AT1G65330	AT1G72710	AT2G33820	AT2G25480			AT1G65240
		AT1G65360	AT1G72840	AT2G33830	AT2G25510			AT1G65250
		AT1G65410	AT1G72910	AT2G33860	AT2G25540			AT1G65290
		AT1G65420	AT1G72920	AT2G33890	AT2G25560			AT1G65295
		AT1G65480	AT1G72930	AT2G34040	AT2G25565			AT1G65300
		AT1G65481	AT1G72940	AT2G34050	AT2G25570			AT1G65310
		AT1G65483	AT1G73066	AT2G34060	AT2G25580			AT1G65320
		AT1G65520	AT1G73110	AT2G34070	AT2G25660			AT1G65330
		AT1G65540	AT1G73120	AT2G34090	AT2G25670			AT1G65360
		AT1G65550	AT1G73130	AT2G34100	AT2G25680			AT1G65410
		AT1G65580	AT1G73240	AT2G34110	AT2G25685			AT1G65420
		AT1G65590	AT1G73350	AT2G34123	AT2G25920			AT1G65480
		AT1G65610	AT1G73380	AT2G34320	AT2G26020			AT1G65481
		AT1G65630	AT1G73490	AT2G34330	AT2G26070			AT1G65483
		AT1G65740	AT1G73530	AT2G34470	AT2G26080			AT1G65520
		AT1G65780	AT1G73540	AT2G34480	AT2G26210			AT1G65540
		AT1G65790	AT1G73550	AT2G34510	AT2G26211			AT1G65550
		AT1G65830	AT1G73600	AT2G34780	AT2G26400			AT1G65580
		AT1G65840	AT1G73610	AT2G34820	AT2G26511			AT1G65590
		AT1G65860	AT1G73620	AT2G34920	AT2G26690			AT1G65610
		AT1G65880	AT1G73660	AT2G34925	AT2G26695			AT1G65630
		AT1G66040	AT1G73670	AT2G35060	AT2G26740			AT1G65740
		AT1G66045	AT1G73687	AT2G35260	AT2G26840			AT1G65780
		AT1G66050	AT1G73690	AT2G35280	AT2G26850			AT1G65790
		AT1G66100	AT1G73750	AT2G35612	AT2G26860			AT1G65830
		AT1G66110	AT1G73760	AT2G35700	AT2G26865			AT1G65840
		AT1G66140	AT1G73770	AT2G35720	AT2G26940			AT1G65860
		AT1G66180	AT1G73780	AT2G35730	AT2G26970			AT1G65880
		AT1G66190	AT1G73810	AT2G35733	AT2G26975			AT1G66040
		AT1G66200	AT1G73820	AT2G35736	AT2G27030			AT1G66045
		AT1G66210	AT1G73840	AT2G35738	AT2G27035			AT1G66050
		AT1G66220	AT1G73850	AT2G35840	AT2G27040			AT1G66100
		AT1G66230	AT1G73860	AT2G35850	AT2G27070			AT1G66110
		AT1G66235	AT1G73875	AT2G35860	AT2G27080			AT1G66140
		AT1G66240	AT1G73880	AT2G35950	AT2G27150			AT1G66180
		AT1G66270	AT1G73885	AT2G35960	AT2G27160			AT1G66190
		AT1G66300	AT1G74020	AT2G36000	AT2G27170			AT1G66200
		AT1G66330	AT1G74030	AT2G36050	AT2G27285			AT1G66210
		AT1G66340	AT1G74100	AT2G36053	AT2G27290			AT1G66220
		AT1G66360	AT1G74110	AT2G36070	AT2G27315			AT1G66230
		AT1G66370	AT1G74120	AT2G36080	AT2G27320			AT1G66235
		AT1G66390	AT1G74130	AT2G36090	AT2G27350			AT1G66240
		AT1G66450	AT1G74330	AT2G36270	AT2G27360			AT1G66270
		AT1G66460	AT1G74340	AT2G36340	AT2G27770			AT1G66300
		AT1G66470	AT1G74430	AT2G36350	AT2G27800			AT1G66330
		AT1G66480	AT1G74440	AT2G36380	AT2G27860			AT1G66340
		AT1G66530	AT1G74448	AT2G36420	AT2G28070			AT1G66360
		AT1G66540	AT1G74450	AT2G36430	AT2G28450			AT1G66370
		AT1G66570	AT1G74453	AT2G36440	AT2G28460			AT1G66390
		AT1G66580	AT1G74456	AT2G36500	AT2G28470			AT1G66450
		AT1G66690	AT1G74510	AT2G36510	AT2G28480			AT1G66460
		AT1G66700	AT1G74740	AT2G36520	AT2G28507			AT1G66470
		AT1G66750	AT1G74750	AT2G36530	AT2G28620			AT1G66480
		AT1G66780	AT1G74850	AT2G36610	AT2G28625			AT1G66530
		AT1G66790	AT1G74860	AT2G36660	AT2G28640			AT1G66540
		AT1G66795	AT1G74880	AT2G36670	AT2G28650			AT1G66570
		AT1G66852	AT1G74890	AT2G36680	AT2G28850			AT1G66580
		AT1G66855	AT1G74900	AT2G36690	AT2G28860			AT1G66690
		AT1G66860	AT1G74950	AT2G36740	AT2G29120			AT1G66700
		AT1G66870	AT1G74960	AT2G36750	AT2G29210			AT1G66750
		AT1G66880	AT1G74970	AT2G36850	AT2G29263			AT1G66780
		AT1G66920	AT1G74990	AT2G36860	AT2G29290			AT1G66790
		AT1G66930	AT1G75000	AT2G36910	AT2G29300			AT1G66795
		AT1G66940	AT1G75060	AT2G36950	AT2G29360			AT1G66852
		AT1G66950	AT1G75070	AT2G36960	AT2G29370			AT1G66855
		AT1G66960	AT1G75080	AT2G36990	AT2G29380			AT1G66860
		AT1G66970	AT1G75090	AT2G37000	AT2G29730			AT1G66870
		AT1G67080	AT1G75100	AT2G37010	AT2G29740			AT1G66880
		AT1G67090	AT1G75200	AT2G37020	AT2G29760			AT1G66920
		AT1G67100	AT1G75210	AT2G37025	AT2G29770			AT1G66930
		AT1G67148	AT1G75220	AT2G37035	AT2G29880			AT1G66940
		AT1G67150	AT1G75230	AT2G37040	AT2G29890			AT1G66950
		AT1G67265	AT1G75240	AT2G37060	AT2G29930			AT1G66960
		AT1G67300	AT1G75295	AT2G37070	AT2G29940			AT1G66970
		AT1G67310	AT1G75300	AT2G37080	AT2G29990			AT1G67080
		AT1G67350	AT1G75340	AT2G37090	AT2G29995			AT1G67090
		AT1G67420	AT1G75360	AT2G37100	AT2G30160			AT1G67100
		AT1G67430	AT1G75370	AT2G37110	AT2G30170			AT1G67148
		AT1G67440	AT1G75400	AT2G37200	AT2G30180			AT1G67150
		AT1G67450	AT1G75430	AT2G37210	AT2G30210			AT1G67265
		AT1G67455	AT1G75440	AT2G37430	AT2G30220			AT1G67300
		AT1G67480	AT1G75450	AT2G37435	AT2G30300			AT1G67310
		AT1G67510	AT1G75460	AT2G37520	AT2G30410			AT1G67350
		AT1G67740	AT1G75490	AT2G37530	AT2G30440			AT1G67420
		AT1G67750	AT1G75500	AT2G37540	AT2G30450			AT1G67430
		AT1G67760	AT1G75520	AT2G37600	AT2G30460			AT1G67440
		AT1G67775	AT1G75560	AT2G37610	AT2G30575			AT1G67450
		AT1G67780	AT1G75570	AT2G37620	AT2G30615			AT1G67455
		AT1G67785	AT1G75590	AT2G37630	AT2G30620			AT1G67480
		AT1G67790	AT1G75630	AT2G37640	AT2G30700			AT1G67510
		AT1G67792	AT1G75640	AT2G37940	AT2G30710			AT1G67740
		AT1G67820	AT1G75650	AT2G38060	AT2G30910			AT1G67750
		AT1G67850	AT1G75660	AT2G38070	AT2G31020			AT1G67760
		AT1G67855	AT1G75690	AT2G38110	AT2G31030			AT1G67775
		AT1G67856	AT1G75700	AT2G38120	AT2G31082			AT1G67780
		AT1G67860	AT1G75710	AT2G38325	AT2G31090			AT1G67785
		AT1G67865	AT1G75717	AT2G38370	AT2G31100			AT1G67790
		AT1G67890	AT1G75780	AT2G38380	AT2G31290			AT1G67792
		AT1G68060	AT1G75790	AT2G38465	AT2G31300			AT1G67820
		AT1G68130	AT1G75800	AT2G38470	AT2G31480			AT1G67850
		AT1G68260	AT1G75810	AT2G38500	AT2G31490			AT1G67855
		AT1G68270	AT1G75820	AT2G38510	AT2G31500			AT1G67856
		AT1G68280	AT1G75830	AT2G38540	AT2G31650			AT1G67860
		AT1G68290	AT1G76065	AT2G38544	AT2G31710			AT1G67865
		AT1G68390	AT1G76070	AT2G38550	AT2G31720			AT1G67890
		AT1G68400	AT1G76100	AT2G38940	AT2G31790			AT1G68060
		AT1G68410	AT1G76110	AT2G39010	AT2G31840			AT1G68130
		AT1G68420	AT1G76120	AT2G39020	AT2G31900			AT1G68260
		AT1G68500	AT1G76130	AT2G39130	AT2G31902			AT1G68270
		AT1G68530	AT1G76135	AT2G39140	AT2G31910			AT1G68280
		AT1G68550	AT1G76150	AT2G39200	AT2G31960			AT1G68290
		AT1G68552	AT1G76160	AT2G39220	AT2G32140			AT1G68390
		AT1G68560	AT1G76370	AT2G39250	AT2G32150			AT1G68400
		AT1G68568	AT1G76420	AT2G39260	AT2G32200			AT1G68410
		AT1G68570	AT1G76550	AT2G39270	AT2G32210			AT1G68420
		AT1G68590	AT1G76560	AT2G39350	AT2G32220			AT1G68500
		AT1G68600	AT1G76570	AT2G39410	AT2G32273			AT1G68530
		AT1G68630	AT1G76580	AT2G39415	AT2G32275			AT1G68550
		AT1G68720	AT1G76590	AT2G39420	AT2G32295			AT1G68552
		AT1G68740	AT1G76610	AT2G39550	AT2G32360			AT1G68560
		AT1G68750	AT1G76620	AT2G39560	AT2G32370			AT1G68568
		AT1G68760	AT1G76660	AT2G39570	AT2G32400			AT1G68570
		AT1G68770	AT1G76670	AT2G39580	AT2G32410			AT1G68590
		AT1G68790	AT1G76680	AT2G39650	AT2G32470			AT1G68600
		AT1G68795	AT1G76790	AT2G39675	AT2G32540			AT1G68630
		AT1G68800	AT1G76800	AT2G39681	AT2G32550			AT1G68720
		AT1G68810	AT1G76810	AT2G39690	AT2G32740			AT1G68740
		AT1G68820	AT1G76870	AT2G39705	AT2G32750			AT1G68750
		AT1G68830	AT1G76878	AT2G39720	AT2G32780			AT1G68760
		AT1G68850	AT1G76880	AT2G39725	AT2G32788			AT1G68770
		AT1G68860	AT1G76900	AT2G39980	AT2G32870			AT1G68790
		AT1G68880	AT1G76920	AT2G40070	AT2G32880			AT1G68795
		AT1G68890	AT1G76940	AT2G40113	AT2G32885			AT1G68800
		AT1G68905	AT1G76980	AT2G40116	AT2G32890			AT1G68810
		AT1G68907	AT1G76990	AT2G40230	AT2G32900			AT1G68820
		AT1G68910	AT1G77000	AT2G40233	AT2G32920			AT1G68830
		AT1G68940	AT1G77010	AT2G40270	AT2G33000			AT1G68850
		AT1G68950	AT1G77150	AT2G40330	AT2G33020			AT1G68860
		AT1G68960	AT1G77160	AT2G40400	AT2G33070			AT1G68880
		AT1G68980	AT1G77210	AT2G40410	AT2G33080			AT1G68890
		AT1G68990	AT1G77220	AT2G40520	AT2G33110			AT1G68905
		AT1G69040	AT1G77260	AT2G40540	AT2G33120			AT1G68907
		AT1G69250	AT1G77270	AT2G40630	AT2G33205			AT1G68910
		AT1G69252	AT1G77280	AT2G40730	AT2G33210			AT1G68940
		AT1G69280	AT1G77290	AT2G40750	AT2G33230			AT1G68950
		AT1G69290	AT1G77450	AT2G40802	AT2G33233			AT1G68960
		AT1G69300	AT1G77460	AT2G40810	AT2G33260			AT1G68980
		AT1G69325	AT1G77580	AT2G40830	AT2G33270			AT1G68990
		AT1G69450	AT1G77590	AT2G40840	AT2G33280			AT1G69040
		AT1G69540	AT1G77630	AT2G40860	AT2G33610			AT1G69130
		AT1G69550	AT1G77640	AT2G40890	AT2G33620			AT1G69250
		AT1G69600	AT1G77650	AT2G40970	AT2G33680			AT1G69252
		AT1G69710	AT1G77682	AT2G41310	AT2G33690			AT1G69280
		AT1G69790	AT1G77750	AT2G41312	AT2G33700			AT1G69290
		AT1G69795	AT1G77760	AT2G41342	AT2G33705			AT1G69300
		AT1G69797	AT1G77765	AT2G41350	AT2G33710			AT1G69325
		AT1G69820	AT1G77850	AT2G41370	AT2G33720			AT1G69450
		AT1G69825	AT1G77855	AT2G41380	AT2G33750			AT1G69540
		AT1G69828	AT1G77930	AT2G41440	AT2G33760			AT1G69550
		AT1G69830	AT1G77932	AT2G41510	AT2G33835			AT1G69600
		AT1G69840	AT1G77940	AT2G41530	AT2G33847			AT1G69710
		AT1G69850	AT1G78000	AT2G41540	AT2G33850			AT1G69790
		AT1G69860	AT1G78010	AT2G41820	AT2G33900			AT1G69795
		AT1G69870	AT1G78020	AT2G42280	AT2G33980			AT1G69797
		AT1G69900	AT1G78040	AT2G42290	AT2G34020			AT1G69820
		AT1G69910	AT1G78050	AT2G42300	AT2G34030			AT1G69825
		AT1G69960	AT1G78070	AT2G42310	AT2G34080			AT1G69828
		AT1G69980	AT1G78090	AT2G42365	AT2G34300			AT1G69830
		AT1G70000	AT1G78150	AT2G42380	AT2G34310			AT1G69840
		AT1G70020	AT1G78160	AT2G42420	AT2G34315			AT1G69850
		AT1G70030	AT1G78180	AT2G42500	AT2G34360			AT1G69860
		AT1G70040	AT1G78190	AT2G42510	AT2G34370			AT1G69870
		AT1G70050	AT1G78200	AT2G42580	AT2G34440			AT1G69900
		AT1G70060	AT1G78206	AT2G42790	AT2G34460			AT1G69910
		AT1G70080	AT1G78265	AT2G42800	AT2G34490			AT1G69960
		AT1G70090	AT1G78270	AT2G42820	AT2G34520			AT1G69980
		AT1G70100	AT1G78280	AT2G42830	AT2G34530			AT1G70000
		AT1G70160	AT1G78310	AT2G42880	AT2G34540			AT1G70020
		AT1G70280	AT1G78360	AT2G42885	AT2G34560			AT1G70030
		AT1G70300	AT1G78390	AT2G42960	AT2G34570			AT1G70040
		AT1G70310	AT1G78400	AT2G42970	AT2G34580			AT1G70050
		AT1G70400	AT1G78410	AT2G42975	AT2G34670			AT1G70060
		AT1G70410	AT1G78420	AT2G43000	AT2G34680			AT1G70080
		AT1G70430	AT1G78430	AT2G43010	AT2G34720			AT1G70090
		AT1G70550	AT1G78440	AT2G43018	AT2G34730			AT1G70100
		AT1G70560	AT1G78480	AT2G43020	AT2G34790			AT1G70160
		AT1G70590	AT1G78590	AT2G43120	AT2G34825			AT1G70280
		AT1G70610	AT1G78670	AT2G43320	AT2G34900			AT1G70300
		AT1G70650	AT1G78680	AT2G43330	AT2G34910			AT1G70310
		AT1G70660	AT1G78690	AT2G43430	AT2G35035			AT1G70400
		AT1G70670	AT1G78800	AT2G43440	AT2G35040			AT1G70410
		AT1G70710	AT1G78810	AT2G43820	AT2G35050			AT1G70430
		AT1G70740	AT1G78820	AT2G43920	AT2G35110			AT1G70550
		AT1G70750	AT1G78830	AT2G43930	AT2G35240			AT1G70560
		AT1G70760	AT1G78840	AT2G44080	AT2G35250			AT1G70590
		AT1G70840	AT1G78850	AT2G44120	AT2G35270			AT1G70610
		AT1G70850	AT1G78860	AT2G44130	AT2G35340			AT1G70650
		AT1G70900	AT1G78865	AT2G44140	AT2G35620			AT1G70660
		AT1G70910	AT1G78870	AT2G44350	AT2G35630			AT1G70670
		AT1G70944	AT1G78880	AT2G44460	AT2G35770			AT1G70710
		AT1G71020	AT1G78882	AT2G44490	AT2G35820			AT1G70740
		AT1G71030	AT1G78890	AT2G44730	AT2G35830			AT1G70750
		AT1G71060	AT1G79040	AT2G44735	AT2G35900			AT1G70760
		AT1G71070	AT1G79050	AT2G44798	AT2G35990			AT1G70840
		AT1G71080	AT1G79090	AT2G44850	AT2G36261			AT1G70850
		AT1G71090	AT1G79110	AT2G44900	AT2G36460			AT1G70900
		AT1G71110	AT1G79120	AT2G44910	AT2G36470			AT1G70910
		AT1G71120	AT1G79160	AT2G45070	AT2G36695			AT1G70944
		AT1G71130	AT1G79170	AT2G45080	AT2G36710			AT1G71020
		AT1G71140	AT1G79180	AT2G45120	AT2G36720			AT1G71030
		AT1G71220	AT1G79190	AT2G45160	AT2G37050			AT1G71060
		AT1G71230	AT1G79360	AT2G45161	AT2G37150			AT1G71070
		AT1G71410	AT1G79370	AT2G45400	AT2G37160			AT1G71080
		AT1G71420	AT1G79410	AT2G45420	AT2G37260			AT1G71090
		AT1G71430	AT1G79420	AT2G45450	AT2G37930			AT1G71110
		AT1G71440	AT1G79500	AT2G45460	AT2G38000			AT1G71120
		AT1G71680	AT1G79530	AT2G45470	AT2G38010			AT1G71130
		AT1G71690	AT1G79540	AT2G45480	AT2G38090			AT1G71140
		AT1G71695	AT1G79740	AT2G45600	AT2G38130			AT1G71220
		AT1G71696	AT1G79830	AT2G45610	AT2G38150			AT1G71230
		AT1G71697	AT1G79840	AT2G45620	AT2G38152			AT1G71410
		AT1G71700	AT1G79960	AT2G45640	AT2G38280			AT1G71420
		AT1G71710	AT1G80010	AT2G45650	AT2G38340			AT1G71430
		AT1G71720	AT1G80300	AT2G45660	AT2G38360			AT1G71440
		AT1G71860	AT1G80310	AT2G45670	AT2G38365			AT1G71680
		AT1G71865	AT1G80360	AT2G45685	AT2G38390			AT1G71690
		AT1G71890	AT1G80370	AT2G45840	AT2G38400			AT1G71695
		AT1G71900	AT1G80380	AT2G45850	AT2G38740			AT1G71696
		AT1G71910	AT1G80410	AT2G45900	AT2G38750			AT1G71697
		AT1G71920	AT1G80420	AT2G45970	AT2G38920			AT1G71700
		AT1G71980	AT1G80430	AT2G45980	AT2G38970			AT1G71710
		AT1G71990	AT1G80440	AT2G45990	AT2G39030			AT1G71720
		AT1G72000	AT1G80450	AT2G46000	AT2G39060			AT1G71860
		AT1G72010	AT1G80460	AT2G46020	AT2G39510			AT1G71865
		AT1G72070	AT1G80540	AT2G46090	AT2G39520			AT1G71890
		AT1G72080	AT1G80600	AT2G46100	AT2G39530			AT1G71900
		AT1G72150	AT1G80610	AT2G46110	AT2G39540			AT1G71910
		AT1G72160	AT1G80620	AT2G46120	AT2G39630			AT1G71920
		AT1G72170	AT1G80760	AT2G46320	AT2G39640			AT1G71980
		AT1G72230	AT1G80830	AT2G46400	AT2G39710			AT1G71990
		AT1G72240	AT1G80831	AT2G46410	AT2G39730			AT1G72000
		AT1G72350	AT1G80870	AT2G46420	AT2G39740			AT1G72010
		AT1G72360	AT1G80910	AT2G46660	AT2G39805			AT1G72070
		AT1G72440	AT1G80920	AT2G46685	AT2G39810			AT1G72080
		AT1G72630	AT1G80930	AT2G46700	AT2G39820			AT1G72150
		AT1G72740	AT1G80950	AT2G46710	AT2G39830			AT1G72160
		AT1G72750	AT1G80960	AT2G46780	AT2G39855			AT1G72170
		AT1G72760	AT2G01130	AT2G46860	AT2G39920			AT1G72230
		AT1G72770	AT2G01140	AT2G46990	AT2G39930			AT1G72240
		AT1G72780	AT2G01170	AT2G46995	AT2G39940			AT1G72350
		AT1G72790	AT2G01180	AT2G47000	AT2G39970			AT1G72360
		AT1G72810	AT2G01210	AT2G47010	AT2G39975			AT1G72440
		AT1G72820	AT2G01220	AT2G47170	AT2G40020			AT1G72630
		AT1G72830	AT2G01420	AT2G47180	AT2G40030			AT1G72740
		AT1G72950	AT2G01422	AT2G47190	AT2G40280			AT1G72750
		AT1G72960	AT2G01490	AT2G47275	AT2G40290			AT1G72760
		AT1G72970	AT2G01500	AT2G47280	AT2G40420			AT1G72770
		AT1G73020	AT2G01505	AT2G47480	AT2G40430			AT1G72780
		AT1G73030	AT2G01570	AT2G47485	AT2G40435			AT1G72790
		AT1G73100	AT2G01820	AT2G47490	AT2G40530			AT1G72810
		AT1G73170	AT2G01910	AT2G47500	AT2G40600			AT1G72820
		AT1G73220	AT2G01930	AT2G47560	AT2G40610			AT1G72830
		AT1G73250	AT2G01940	AT2G47580	AT2G40900			AT1G72950
		AT1G73260	AT2G01960	AT2G47680	AT2G40960			AT1G72960
		AT1G73270	AT2G02000	AT2G47690	AT2G41225			AT1G72970
		AT1G73360	AT2G02050	AT3G01060	AT2G41250			AT1G73020
		AT1G73370	AT2G02060	AT3G01100	AT2G41260			AT1G73030
		AT1G73470	AT2G02061	AT3G01120	AT2G41445			AT1G73100
		AT1G73480	AT2G02480	AT3G01130	AT2G41473			AT1G73170
		AT1G73500	AT2G02540	AT3G01140	AT2G41475			AT1G73220
		AT1G73560	AT2G02800	AT3G01270	AT2G41480			AT1G73250
		AT1G73570	AT2G02860	AT3G01280	AT2G41670			AT1G73260
		AT1G73580	AT2G02955	AT3G01460	AT2G41690			AT1G73270
		AT1G73590	AT2G03020	AT3G01470	AT2G41700			AT1G73360
		AT1G73680	AT2G03040	AT3G01472	AT2G41830			AT1G73370
		AT1G73830	AT2G03070	AT3G01480	AT2G41835			AT1G73470
		AT1G73890	AT2G03090	AT3G01490	AT2G41850			AT1G73480
		AT1G73910	AT2G03240	AT3G01513	AT2G41905			AT1G73500
		AT1G73920	AT2G03250	AT3G01516	AT2G41910			AT1G73560
		AT1G73950	AT2G03280	AT3G01540	AT2G42270			AT1G73570
		AT1G74000	AT2G03290	AT3G01620	AT2G42450			AT1G73580
		AT1G74010	AT2G03410	AT3G01630	AT2G42460			AT1G73590
		AT1G74458	AT2G03420	AT3G01640	AT2G42490			AT1G73680
		AT1G74460	AT2G03430	AT3G01690	AT2G42520			AT1G73830
		AT1G74470	AT2G03440	AT3G02040	AT2G42530			AT1G73890
		AT1G74520	AT2G03445	AT3G02050	AT2G42540			AT1G73910
		AT1G74530	AT2G03450	AT3G02120	AT2G42550			AT1G73920
		AT1G74540	AT2G03550	AT3G02125	AT2G42640			AT1G73950
		AT1G74670	AT2G03560	AT3G02130	AT2G43160			AT1G74000
		AT1G74780	AT2G03720	AT3G02140	AT2G43180			AT1G74010
		AT1G74790	AT2G03730	AT3G02250	AT2G43190			AT1G74458
		AT1G74810	AT2G03740	AT3G02540	AT2G43255			AT1G74460
		AT1G74929	AT2G03750	AT3G02870	AT2G43445			AT1G74470
		AT1G74930	AT2G03760	AT3G02875	AT2G44090			AT1G74520
		AT1G74940	AT2G03810	AT3G03270	AT2G44100			AT1G74530
		AT1G75010	AT2G03890	AT3G03540	AT2G44440			AT1G74540
		AT1G75020	AT2G04675	AT3G03550	AT2G44450			AT1G74670
		AT1G75030	AT2G05760	AT3G03620	AT2G44530			AT1G74780
		AT1G75040	AT2G05765	AT3G03680	AT2G44540			AT1G74790
		AT1G75050	AT2G05803	AT3G03690	AT2G44745			AT1G74810
		AT1G75140	AT2G05810	AT3G03700	AT2G44860			AT1G74929
		AT1G75150	AT2G05915	AT3G04050	AT2G44890			AT1G74930
		AT1G75160	AT2G05940	AT3G04090	AT2G44980			AT1G74940
		AT1G75170	AT2G06050	AT3G04100	AT2G44990			AT1G75010
		AT1G75180	AT2G06200	AT3G04110	AT2G45245			AT1G75020
		AT1G75190	AT2G06255	AT3G04290	AT2G45250			AT1G75030
		AT1G75250	AT2G06555	AT3G04420	AT2G45290			AT1G75040
		AT1G75260	AT2G06850	AT3G04500	AT2G45300			AT1G75050
		AT1G75388	AT2G09970	AT3G04580	AT2G45380			AT1G75140
		AT1G75390	AT2G09990	AT3G04590	AT2G45500			AT1G75150
		AT1G75410	AT2G13610	AT3G04780	AT2G45510			AT1G75160
		AT1G75420	AT2G13620	AT3G04790	AT2G45530			AT1G75170
		AT1G75510	AT2G14210	AT3G04800	AT2G45540			AT1G75180
		AT1G75730	AT2G14365	AT3G04810	AT2G45550			AT1G75190
		AT1G75740	AT2G14800	AT3G04855	AT2G45700			AT1G75250
		AT1G75750	AT2G14890	AT3G04860	AT2G45710			AT1G75260
		AT1G75760	AT2G15230	AT3G04870	AT2G45720			AT1G75388
		AT1G75770	AT2G16270	AT3G04930	AT2G46060			AT1G75390
		AT1G75840	AT2G16400	AT3G04940	AT2G46430			AT1G75410
		AT1G75880	AT2G16430	AT3G04943	AT2G46493			AT1G75420
		AT1G75890	AT2G16440	AT3G04945	AT2G46494			AT1G75510
		AT1G75891	AT2G16490	AT3G04950	AT2G46495			AT1G75730
		AT1G75900	AT2G16500	AT3G04960	AT2G46500			AT1G75740
		AT1G75980	AT2G16660	AT3G04970	AT2G46662			AT1G75750
		AT1G75990	AT2G16668	AT3G05110	AT2G46840			AT1G75760
		AT1G76080	AT2G16850	AT3G05120	AT2G46850			AT1G75770
		AT1G76090	AT2G17120	AT3G05140	AT2G47015			AT1G75840
		AT1G76140	AT2G17265	AT3G05150	AT2G47020			AT1G75880
		AT1G76170	AT2G17270	AT3G05165	AT2G47030			AT1G75890
		AT1G76180	AT2G17280	AT3G05170	AT2G47570			AT1G75891
		AT1G76185	AT2G17290	AT3G05180	AT2G47670			AT1G75900
		AT1G76270	AT2G17442	AT3G05190	AT2G47870			AT1G75980
		AT1G76280	AT2G17450	AT3G05193	AT2G47880			AT1G75990
		AT1G76350	AT2G17470	AT3G05200	AT3G01030			AT1G76080
		AT1G76360	AT2G17480	AT3G05210	AT3G01040			AT1G76090
		AT1G76380	AT2G17530	AT3G05320	AT3G01050			AT1G76140
		AT1G76390	AT2G17550	AT3G05327	AT3G01070			AT1G76170
		AT1G76500	AT2G17556	AT3G05610	AT3G01090			AT1G76180
		AT1G76510	AT2G17560	AT3G05670	AT3G01142			AT1G76185
		AT1G76520	AT2G17570	AT3G05690	AT3G01230			AT1G76270
		AT1G76600	AT2G17723	AT3G05720	AT3G01240			AT1G76280
		AT1G76890	AT2G17730	AT3G05725	AT3G01250			AT1G76350
		AT1G76950	AT2G17750	AT3G05727	AT3G01300			AT1G76360
		AT1G76952	AT2G17760	AT3G05730	AT3G01325			AT1G76380
		AT1G77030	AT2G17770	AT3G05740	AT3G01330			AT1G76390
		AT1G77100	AT2G17950	AT3G05770	AT3G01350			AT1G76500
		AT1G77110	AT2G18150	AT3G05810	AT3G01410			AT1G76510
		AT1G77120	AT2G18160	AT3G05910	AT3G01420			AT1G76520
		AT1G77140	AT2G18162	AT3G05920	AT3G01530			AT1G76600
		AT1G77180	AT2G18193	AT3G05930	AT3G01670			AT1G76890
		AT1G77190	AT2G18440	AT3G05932	AT3G01680			AT1G76950
		AT1G77500	AT2G18510	AT3G05990	AT3G01880			AT1G76952
		AT1G77525	AT2G18540	AT3G06000	AT3G01890			AT1G77030
		AT1G77530	AT2G18660	AT3G06120	AT3G02493			AT1G77100
		AT1G77600	AT2G18670	AT3G06125	AT3G02500			AT1G77110
		AT1G77610	AT2G18680	AT3G06130	AT3G02530			AT1G77120
		AT1G77720	AT2G18710	AT3G06140	AT3G02860			AT1G77140
		AT1G77740	AT2G18720	AT3G06142	AT3G03000			AT1G77180
		AT1G77746	AT2G18721	AT3G06145	AT3G03010			AT1G77190
		AT1G77790	AT2G18730	AT3G06210	AT3G03020			AT1G77500
		AT1G77800	AT2G18740	AT3G06260	AT3G03090			AT1G77525
		AT1G77885	AT2G18750	AT3G06270	AT3G03100			AT1G77530
		AT1G77890	AT2G18850	AT3G06440	AT3G03290			AT1G77600
		AT1G78060	AT2G18860	AT3G06450	AT3G03300			AT1G77610
		AT1G78100	AT2G18870	AT3G06460	AT3G03350			AT1G77720
		AT1G78210	AT2G18876	AT3G06470	AT3G03360			AT1G77740
		AT1G78240	AT2G18880	AT3G06480	AT3G03380			AT1G77746
		AT1G78250	AT2G18890	AT3G06483	AT3G03400			AT1G77790
		AT1G78260	AT2G18900	AT3G06490	AT3G03405			AT1G77800
		AT1G78290	AT2G18940	AT3G06500	AT3G03520			AT1G77885
		AT1G78300	AT2G18950	AT3G06510	AT3G03530			AT1G77890
		AT1G78370	AT2G18969	AT3G06660	AT3G03710			AT1G78060
		AT1G78380	AT2G19590	AT3G06750	AT3G03720			AT1G78100
		AT1G78500	AT2G19600	AT3G06830	AT3G03776			AT1G78170
		AT1G78510	AT2G19780	AT3G06840	AT3G03780			AT1G78172
		AT1G78610	AT2G19790	AT3G07010	AT3G03900			AT1G78210
		AT1G78620	AT2G19810	AT3G07020	AT3G03910			AT1G78240
		AT1G78990	AT2G19850	AT3G07270	AT3G03970			AT1G78250
		AT1G78995	AT2G20000	AT3G07340	AT3G03980			AT1G78260
		AT1G79000	AT2G20010	AT3G07350	AT3G04030			AT1G78290
		AT1G79010	AT2G20130	AT3G07540	AT3G04070			AT1G78300
		AT1G79020	AT2G20140	AT3G07560	AT3G04310			AT1G78370
		AT1G79030	AT2G20510	AT3G07565	AT3G04320			AT1G78380
		AT1G79280	AT2G20515	AT3G07650	AT3G04330			AT1G78500
		AT1G79350	AT2G20520	AT3G07700	AT3G04340			AT1G78510
		AT1G79390	AT2G20530	AT3G07770	AT3G04350			AT1G78610
		AT1G79400	AT2G20560	AT3G07780	AT3G04360			AT1G78620
		AT1G79430	AT2G20562	AT3G07820	AT3G04490			AT1G78990
		AT1G79470	AT2G20570	AT3G07830	AT3G05130			AT1G78995
		AT1G79480	AT2G20610	AT3G07980	AT3G05152			AT1G79000
		AT1G79490	AT2G20720	AT3G08530	AT3G05155			AT1G79010
		AT1G79580	AT2G20721	AT3G08590	AT3G05260			AT1G79020
		AT1G79590	AT2G20722	AT3G08600	AT3G05270			AT1G79030
		AT1G79600	AT2G20750	AT3G08660	AT3G05290			AT1G79280
		AT1G79610	AT2G20921	AT3G08670	AT3G05300			AT1G79350
		AT1G79620	AT2G20930	AT3G08730	AT3G05310			AT1G79390
		AT1G79720	AT2G20940	AT3G08762	AT3G05330			AT1G79400
		AT1G79730	AT2G20950	AT3G08770	AT3G05550			AT1G79430
		AT1G79750	AT2G20980	AT3G09000	AT3G05560			AT1G79470
		AT1G79760	AT2G20990	AT3G09010	AT3G05570			AT1G79480
		AT1G79770	AT2G21030	AT3G09030	AT3G05580			AT1G79490
		AT1G79970	AT2G21040	AT3G09032	AT3G05620			AT1G79580
		AT1G79980	AT2G21050	AT3G09035	AT3G05625			AT1G79590
		AT1G79990	AT2G21140	AT3G09510	AT3G05660			AT1G79600
		AT1G80040	AT2G21150	AT3G09520	AT3G05780			AT1G79610
		AT1G80050	AT2G21220	AT3G09530	AT3G05790			AT1G79620
		AT1G80080	AT2G21240	AT3G09780	AT3G05800			AT1G79720
		AT1G80090	AT2G21250	AT3G09830	AT3G06150			AT1G79730
		AT1G80120	AT2G21260	AT3G09970	AT3G06160			AT1G79750
		AT1G80133	AT2G21270	AT3G09975	AT3G06370			AT1G79760
		AT1G80140	AT2G21520	AT3G10010	AT3G06380			AT1G79770
		AT1G80150	AT2G21580	AT3G10015	AT3G06390			AT1G79970
		AT1G80160	AT2G21590	AT3G10040	AT3G06400			AT1G79980
		AT1G80170	AT2G21660	AT3G10050	AT3G06520			AT1G79990
		AT1G80325	AT2G21680	AT3G10180	AT3G06530			AT1G80040
		AT1G80330	AT2G22090	AT3G10190	AT3G06820			AT1G80050
		AT1G80340	AT2G22110	AT3G10200	AT3G07025			AT1G80080
		AT1G80390	AT2G22190	AT3G10340	AT3G07060			AT1G80090
		AT1G80400	AT2G22200	AT3G10525	AT3G07070			AT1G80120
		AT1G80480	AT2G22201	AT3G10526	AT3G07080			AT1G80133
		AT1G80490	AT2G22280	AT3G10530	AT3G07090			AT1G80140
		AT1G80500	AT2G22290	AT3G10770	AT3G07210			AT1G80150
		AT1G80530	AT2G22310	AT3G10780	AT3G07273			AT1G80160
		AT1G80660	AT2G22320	AT3G10915	AT3G07530			AT1G80170
		AT1G80670	AT2G22330	AT3G10920	AT3G07790			AT1G80325
		AT1G80680	AT2G22340	AT3G11120	AT3G07880			AT1G80330
		AT1G80690	AT2G22345	AT3G11130	AT3G08740			AT1G80340
		AT1G80700	AT2G22360	AT3G11330	AT3G08750			AT1G80390
		AT1G80730	AT2G22400	AT3G11340	AT3G08780			AT1G80400
		AT1G80840	AT2G22410	AT3G11350	AT3G08790			AT1G80480
		AT1G80850	AT2G22420	AT3G11420	AT3G08800			AT1G80490
		AT1G80860	AT2G22426	AT3G11430	AT3G08810			AT1G80500
		AT1G80865	AT2G22500	AT3G11690	AT3G08820			AT1G80530
		AT2G01050	AT2G22510	AT3G11930	AT3G08860			AT1G80660
		AT2G01060	AT2G22668	AT3G11940	AT3G08870			AT1G80670
		AT2G01070	AT2G22670	AT3G12050	AT3G08880			AT1G80680
		AT2G01080	AT2G22720	AT3G12060	AT3G09220			AT1G80690
		AT2G01090	AT2G22730	AT3G12200	AT3G09310			AT1G80700
		AT2G01100	AT2G22740	AT3G12203	AT3G09320			AT1G80730
		AT2G01150	AT2G22780	AT3G12440	AT3G09540			AT1G80840
		AT2G01160	AT2G22802	AT3G12460	AT3G09550			AT1G80850
		AT2G01190	AT2G22805	AT3G12840	AT3G09735			AT1G80860
		AT2G01310	AT2G22810	AT3G12915	AT3G09740			AT1G80865
		AT2G01320	AT2G22820	AT3G12977	AT3G09790			AT2G01050
		AT2G01450	AT2G22821	AT3G12980	AT3G09840			AT2G01060
		AT2G01470	AT2G22990	AT3G13040	AT3G09880			AT2G01070
		AT2G01480	AT2G23100	AT3G13050	AT3G09890			AT2G01080
		AT2G01560	AT2G23118	AT3G13080	AT3G09940			AT2G01090
		AT2G01650	AT2G23120	AT3G13120	AT3G09950			AT2G01100
		AT2G01660	AT2G23130	AT3G13130	AT3G09960			AT2G01150
		AT2G01667	AT2G23150	AT3G13140	AT3G09990			AT2G01160
		AT2G01670	AT2G23170	AT3G13150	AT3G10000			AT2G01190
		AT2G01680	AT2G23171	AT3G13175	AT3G10210			AT2G01310
		AT2G01710	AT2G23320	AT3G13180	AT3G10220			AT2G01320
		AT2G01720	AT2G23321	AT3G13190	AT3G10330			AT2G01450
		AT2G01730	AT2G23430	AT3G13200	AT3G10380			AT2G01470
		AT2G01750	AT2G23440	AT3G13380	AT3G10450			AT2G01480
		AT2G01755	AT2G23660	AT3G13460	AT3G10460			AT2G01560
		AT2G01760	AT2G23670	AT3G13470	AT3G10650			AT2G01650
		AT2G01810	AT2G23672	AT3G13600	AT3G11100			AT2G01660
		AT2G01830	AT2G23680	AT3G13682	AT3G11110			AT2G01667
		AT2G01860	AT2G23690	AT3G13686	AT3G11370			AT2G01670
		AT2G01900	AT2G23700	AT3G13790	AT3G11680			AT2G01680
		AT2G01905	AT2G23770	AT3G13800	AT3G11720			AT2G01710
		AT2G01913	AT2G23780	AT3G13810	AT3G11730			AT2G01720
		AT2G01918	AT2G23790	AT3G13898	AT3G11740			AT2G01730
		AT2G01920	AT2G23800	AT3G13950	AT3G11870			AT2G01750
		AT2G01970	AT2G23810	AT3G13960	AT3G11880			AT2G01755
		AT2G01980	AT2G23945	AT3G14090	AT3G11910			AT2G01760
		AT2G01990	AT2G24100	AT3G14210	AT3G11920			AT2G01810
		AT2G02070	AT2G24103	AT3G14220	AT3G11964			AT2G01830
		AT2G02090	AT2G24230	AT3G14240	AT3G12070			AT2G01860
		AT2G02100	AT2G24240	AT3G14270	AT3G12080			AT2G01900
		AT2G02120	AT2G24360	AT3G14310	AT3G12370			AT2G01905
		AT2G02130	AT2G24400	AT3G14370	AT3G12380			AT2G01913
		AT2G02148	AT2G24410	AT3G14380	AT3G12385			AT2G01918
		AT2G02170	AT2G24420	AT3G14390	AT3G12390			AT2G01920
		AT2G02180	AT2G24570	AT3G14440	AT3G12545			AT2G01970
		AT2G02220	AT2G24580	AT3G14560	AT3G12550			AT2G01980
		AT2G02230	AT2G24590	AT3G14570	AT3G12580			AT2G01990
		AT2G02450	AT2G24700	AT3G14620	AT3G12587			AT2G02070
		AT2G02470	AT2G24765	AT3G14690	AT3G12750			AT2G02090
		AT2G02490	AT2G24780	AT3G14700	AT3G12760			AT2G02100
		AT2G02498	AT2G24790	AT3G14710	AT3G12850			AT2G02120
		AT2G02550	AT2G24860	AT3G14720	AT3G13010			AT2G02130
		AT2G02560	AT2G24870	AT3G14740	AT3G13020			AT2G02148
		AT2G02570	AT2G24880	AT3G14750	AT3G13235			AT2G02170
		AT2G02580	AT2G25090	AT3G14760	AT3G13240			AT2G02180
		AT2G02620	AT2G25240	AT3G14770	AT3G13330			AT2G02220
		AT2G02630	AT2G25250	AT3G14810	AT3G13340			AT2G02230
		AT2G02710	AT2G25450	AT3G14830	AT3G13350			AT2G02450
		AT2G02720	AT2G25482	AT3G14840	AT3G13630			AT2G02470
		AT2G02810	AT2G25490	AT3G14860	AT3G13640			AT2G02490
		AT2G02820	AT2G25530	AT3G14870	AT3G13650			AT2G02498
		AT2G02930	AT2G25697	AT3G14880	AT3G13660			AT2G02550
		AT2G02950	AT2G25900	AT3G14890	AT3G13720			AT2G02560
		AT2G03050	AT2G26160	AT3G14980	AT3G13724			AT2G02570
		AT2G03060	AT2G26170	AT3G14990	AT3G13730			AT2G02580
		AT2G03200	AT2G26190	AT3G15095	AT3G13850			AT2G02620
		AT2G03210	AT2G26250	AT3G15160	AT3G13855			AT2G02630
		AT2G03220	AT2G26300	AT3G15220	AT3G13857			AT2G02710
		AT2G03230	AT2G26360	AT3G15240	AT3G13860			AT2G02720
		AT2G03340	AT2G26370	AT3G15355	AT3G13900			AT2G02810
		AT2G03350	AT2G26380	AT3G15480	AT3G13910			AT2G02820
		AT2G03480	AT2G26520	AT3G15500	AT3G13920			AT2G02930
		AT2G03490	AT2G26530	AT3G15518	AT3G14075			AT2G02950
		AT2G03500	AT2G26550	AT3G15570	AT3G14080			AT2G03050
		AT2G03580	AT2G26560	AT3G15578	AT3G14170			AT2G03060
		AT2G03590	AT2G26580	AT3G15585	AT3G14172			AT2G03200
		AT2G03690	AT2G26660	AT3G15610	AT3G14280			AT2G03210
		AT2G03700	AT2G26710	AT3G15620	AT3G14290			AT2G03220
		AT2G03710	AT2G26720	AT3G15700	AT3G14470			AT2G03230
		AT2G03780	AT2G26750	AT3G15710	AT3G14475			AT2G03340
		AT2G03800	AT2G26900	AT3G15720	AT3G14480			AT2G03350
		AT2G03930	AT2G26910	AT3G15840	AT3G14630			AT2G03480
		AT2G03931	AT2G27050	AT3G15850	AT3G14640			AT2G03490
		AT2G03932	AT2G27090	AT3G16170	AT3G14820			AT2G03500
		AT2G03936	AT2G27100	AT3G16175	AT3G14940			AT2G03580
		AT2G03938	AT2G27228	AT3G16180	AT3G14960			AT2G03590
		AT2G03955	AT2G27229	AT3G16360	AT3G14970			AT2G03690
		AT2G03980	AT2G27230	AT3G16380	AT3G14981			AT2G03700
		AT2G04160	AT2G27390	AT3G16390	AT3G15120			AT2G03710
		AT2G04220	AT2G27400	AT3G16420	AT3G15140			AT2G03780
		AT2G04240	AT2G27402	AT3G16430	AT3G15150			AT2G03800
		AT2G04480	AT2G27680	AT3G16432	AT3G15251			AT2G03930
		AT2G04500	AT2G27690	AT3G16480	AT3G15300			AT2G03931
		AT2G04515	AT2G27760	AT3G16490	AT3G15353			AT2G03932
		AT2G04560	AT2G27775	AT3G16560	AT3G15380			AT2G03936
		AT2G04570	AT2G27820	AT3G16910	AT3G15390			AT2G03938
		AT2G04680	AT2G27830	AT3G16920	AT3G15604			AT2G03955
		AT2G04690	AT2G27840	AT3G17040	AT3G15605			AT2G03980
		AT2G04870	AT2G27880	AT3G17060	AT3G15860			AT2G04160
		AT2G04880	AT2G27930	AT3G17070	AT3G15870			AT2G04220
		AT2G05230	AT2G27990	AT3G17330	AT3G15980			AT2G04240
		AT2G05270	AT2G28000	AT3G17340	AT3G16210			AT2G04480
		AT2G05360	AT2G28050	AT3G17390	AT3G16220			AT2G04500
		AT2G05410	AT2G28056	AT3G17410	AT3G16230			AT2G04515
		AT2G05500	AT2G28080	AT3G17580	AT3G16410			AT2G04560
		AT2G05510	AT2G28110	AT3G17590	AT3G16460			AT2G04570
		AT2G05540	AT2G28130	AT3G17600	AT3G16650			AT2G04680
		AT2G05710	AT2G28150	AT3G17609	AT3G16660			AT2G04690
		AT2G05720	AT2G28310	AT3G17800	AT3G16670			AT2G04870
		AT2G05786	AT2G28320	AT3G17810	AT3G16680			AT2G04880
		AT2G05790	AT2G28390	AT3G17850	AT3G17090			AT2G05230
		AT2G05812	AT2G28610	AT3G17930	AT3G17310			AT2G05270
		AT2G05850	AT2G28671	AT3G17940	AT3G17350			AT2G05360
		AT2G05910	AT2G28700	AT3G17950	AT3G17360			AT2G05410
		AT2G05920	AT2G28710	AT3G17970	AT3G17365			AT2G05500
		AT2G06025	AT2G28790	AT3G17998	AT3G17370			AT2G05510
		AT2G06040	AT2G28800	AT3G18000	AT3G17380			AT2G05540
		AT2G06845	AT2G28810	AT3G18010	AT3G17420			AT2G05710
		AT2G06960	AT2G28840	AT3G18020	AT3G17480			AT2G05720
		AT2G06990	AT2G28930	AT3G18050	AT3G17490			AT2G05786
		AT2G07020	AT2G29420	AT3G18060	AT3G17500			AT2G05790
		AT2G07042	AT2G29430	AT3G18080	AT3G17550			AT2G05812
		AT2G07050	AT2G29450	AT3G18220	AT3G17560			AT2G05850
		AT2G07110	AT2G29490	AT3G18230	AT3G17570			AT2G05910
		AT2G07120	AT2G29500	AT3G18640	AT3G17620			AT2G05920
		AT2G07140	AT2G29510	AT3G18650	AT3G17626			AT2G06025
		AT2G07240	AT2G29630	AT3G18660	AT3G17630			AT2G06040
		AT2G07640	AT2G29640	AT3G18690	AT3G18130			AT2G06845
		AT2G10260	AT2G29670	AT3G18930	AT3G18140			AT2G06960
		AT2G10537	AT2G29960	AT3G19020	AT3G18150			AT2G06990
		AT2G10602	AT2G30000	AT3G19140	AT3G18160			AT2G07020
		AT2G10608	AT2G30010	AT3G19150	AT3G18165			AT2G07042
		AT2G10965	AT2G30020	AT3G19180	AT3G18282			AT2G07050
		AT2G10970	AT2G30032	AT3G19270	AT3G18291			AT2G07110
		AT2G10975	AT2G30040	AT3G19274	AT3G18295			AT2G07120
		AT2G11270	AT2G30100	AT3G19280	AT3G18300			AT2G07140
		AT2G11271	AT2G30105	AT3G19290	AT3G18320			AT2G07240
		AT2G11520	AT2G30140	AT3G19490	AT3G18330			AT2G07640
		AT2G11522	AT2G30150	AT3G19500	AT3G18340			AT2G10260
		AT2G12190	AT2G30230	AT3G19540	AT3G18350			AT2G10537
		AT2G12480	AT2G30350	AT3G19570	AT3G18360			AT2G10602
		AT2G12557	AT2G30360	AT3G19580	AT3G18362			AT2G10608
		AT2G12646	AT2G30362	AT3G19590	AT3G18390			AT2G10965
		AT2G12935	AT2G30380	AT3G19680	AT3G18400			AT2G10970
		AT2G12940	AT2G30420	AT3G19960	AT3G18420			AT2G10975
		AT2G12945	AT2G30424	AT3G20090	AT3G18430			AT2G11270
		AT2G13150	AT2G30430	AT3G20110	AT3G18440			AT2G11271
		AT2G13295	AT2G30500	AT3G20120	AT3G18450			AT2G11520
		AT2G13463	AT2G30520	AT3G20260	AT3G18460			AT2G11522
		AT2G13540	AT2G30530	AT3G20270	AT3G18470			AT2G12190
		AT2G13542	AT2G30650	AT3G20300	AT3G18480			AT2G12400
		AT2G13550	AT2G30840	AT3G20310	AT3G18700			AT2G12480
		AT2G13560	AT2G30850	AT3G20620	AT3G18730			AT2G12557
		AT2G13650	AT2G30860	AT3G20630	AT3G18740			AT2G12646
		AT2G13660	AT2G30870	AT3G20840	AT3G18770			AT2G12935
		AT2G13665	AT2G30880	AT3G20870	AT3G18773			AT2G12940
		AT2G13790	AT2G30933	AT3G21090	AT3G19050			AT2G12945
		AT2G13800	AT2G30940	AT3G21100	AT3G19080			AT2G13150
		AT2G14045	AT2G30984	AT3G21270	AT3G19085			AT2G13295
		AT2G14060	AT2G30985	AT3G21330	AT3G19090			AT2G13463
		AT2G14080	AT2G31060	AT3G21338	AT3G19184			AT2G13540
		AT2G14282	AT2G31070	AT3G21540	AT3G19190			AT2G13542
		AT2G14560	AT2G31110	AT3G21560	AT3G19210			AT2G13550
		AT2G14580	AT2G31130	AT3G21690	AT3G19220			AT2G13560
		AT2G14610	AT2G31141	AT3G21700	AT3G19300			AT2G13650
		AT2G14635	AT2G31150	AT3G21740	AT3G19310			AT2G13660
		AT2G14750	AT2G31170	AT3G21750	AT3G19820			AT2G13665
		AT2G14810	AT2G31190	AT3G22104	AT3G20050			AT2G13790
		AT2G14820	AT2G31200	AT3G22110	AT3G20080			AT2G13800
		AT2G14860	AT2G31210	AT3G22120	AT3G20100			AT2G14045
		AT2G14870	AT2G31215	AT3G22121	AT3G20200			AT2G14060
		AT2G14878	AT2G31218	AT3G22142	AT3G20210			AT2G14080
		AT2G14910	AT2G31220	AT3G22170	AT3G20220			AT2G14282
		AT2G14960	AT2G31230	AT3G22180	AT3G20290			AT2G14560
		AT2G15042	AT2G31240	AT3G22190	AT3G20420			AT2G14580
		AT2G15050	AT2G31271	AT3G22200	AT3G20430			AT2G14610
		AT2G15090	AT2G31360	AT3G22275	AT3G20490			AT2G14635
		AT2G15260	AT2G31400	AT3G22290	AT3G20500			AT2G14750
		AT2G15292	AT2G31550	AT3G22380	AT3G20510			AT2G14810
		AT2G15300	AT2G31560	AT3G22410	AT3G20520			AT2G14820
		AT2G15320	AT2G31590	AT3G22420	AT3G20540			AT2G14860
		AT2G15325	AT2G31600	AT3G22750	AT3G20550			AT2G14870
		AT2G15345	AT2G31610	AT3G22830	AT3G20610			AT2G14878
		AT2G15350	AT2G31730	AT3G22886	AT3G20660			AT2G14910
		AT2G15480	AT2G31750	AT3G22890	AT3G20670			AT2G14960
		AT2G15490	AT2G31751	AT3G22961	AT3G20690			AT2G15042
		AT2G15500	AT2G31820	AT3G23030	AT3G20700			AT2G15050
		AT2G15555	AT2G31870	AT3G23040	AT3G20740			AT2G15090
		AT2G15590	AT2G31880	AT3G23130	AT3G20750			AT2G15260
		AT2G15710	AT2G31890	AT3G23165	AT3G20770			AT2G15292
		AT2G15730	AT2G31980	AT3G23167	AT3G20800			AT2G15300
		AT2G15760	AT2G31981	AT3G23170	AT3G20810			AT2G15320
		AT2G16005	AT2G32010	AT3G23280	AT3G20860			AT2G15325
		AT2G16050	AT2G32030	AT3G23290	AT3G20865			AT2G15345
		AT2G16060	AT2G32280	AT3G23380	AT3G21175			AT2G15350
		AT2G16070	AT2G32480	AT3G23480	AT3G21180			AT2G15480
		AT2G16090	AT2G32487	AT3G23570	AT3G21215			AT2G15490
		AT2G16220	AT2G32560	AT3G23580	AT3G21220			AT2G15500
		AT2G16280	AT2G32690	AT3G23633	AT3G21230			AT2G15555
		AT2G16370	AT2G32698	AT3G23635	AT3G21290			AT2G15590
		AT2G16380	AT2G32700	AT3G23650	AT3G21295			AT2G15710
		AT2G16405	AT2G32710	AT3G23830	AT3G21300			AT2G15730
		AT2G16510	AT2G32720	AT3G23930	AT3G21310			AT2G15760
		AT2G16570	AT2G32765	AT3G23940	AT3G21340			AT2G16005
		AT2G16575	AT2G32770	AT3G24010	AT3G21400			AT2G16050
		AT2G16580	AT2G32795	AT3G24020	AT3G21410			AT2G16060
		AT2G16586	AT2G32940	AT3G24440	AT3G21465			AT2G16070
		AT2G16592	AT2G32970	AT3G24450	AT3G21470			AT2G16090
		AT2G16595	AT2G32980	AT3G24517	AT3G21710			AT2G16220
		AT2G16600	AT2G32990	AT3G24518	AT3G21730			AT2G16280
		AT2G16640	AT2G33150	AT3G24520	AT3G22010			AT2G16370
		AT2G16650	AT2G33160	AT3G24542	AT3G22020			AT2G16380
		AT2G16676	AT2G33170	AT3G24550	AT3G22022			AT2G16405
		AT2G16760	AT2G33175	AT3G24740	AT3G22030			AT2G16510
		AT2G16780	AT2G33180	AT3G24750	AT3G22160			AT2G16570
		AT2G16790	AT2G33190	AT3G24800	AT3G22350			AT2G16575
		AT2G16800	AT2G33310	AT3G25165	AT3G22360			AT2G16580
		AT2G16860	AT2G33370	AT3G25170	AT3G22415			AT2G16586
		AT2G16870	AT2G33380	AT3G25230	AT3G22421			AT2G16592
		AT2G16880	AT2G33385	AT3G25233	AT3G22425			AT2G16595
		AT2G16881	AT2G33470	AT3G25240	AT3G22690			AT2G16600
		AT2G16890	AT2G33480	AT3G25250	AT3G22700			AT2G16640
		AT2G16900	AT2G33490	AT3G25260	AT3G22710			AT2G16650
		AT2G16910	AT2G33500	AT3G25570	AT3G22740			AT2G16676
		AT2G16950	AT2G33530	AT3G25572	AT3G22930			AT2G16760
		AT2G17060	AT2G33540	AT3G25700	AT3G22950			AT2G16780
		AT2G17110	AT2G33550	AT3G25900	AT3G22960			AT2G16790
		AT2G17130	AT2G33560	AT3G25905	AT3G23120			AT2G16800
		AT2G17140	AT2G33570	AT3G25910	AT3G23190			AT2G16860
		AT2G17150	AT2G33780	AT3G26090	AT3G23200			AT2G16870
		AT2G17160	AT2G33796	AT3G26100	AT3G23230			AT2G16880
		AT2G17170	AT2G33800	AT3G26115	AT3G23240			AT2G16881
		AT2G17230	AT2G33810	AT3G26120	AT3G23300			AT2G16890
		AT2G17305	AT2G33815	AT3G26790	AT3G23360			AT2G16900
		AT2G17310	AT2G33870	AT3G26812	AT3G23370			AT2G16910
		AT2G17370	AT2G33880	AT3G26813	AT3G23430			AT2G16950
		AT2G17525	AT2G34140	AT3G26990	AT3G23600			AT2G17060
		AT2G17540	AT2G34150	AT3G27020	AT3G23605			AT2G17110
		AT2G17780	AT2G34160	AT3G27050	AT3G23610			AT2G17130
		AT2G17785	AT2G34185	AT3G27060	AT3G23660			AT2G17140
		AT2G17787	AT2G34186	AT3G27210	AT3G23760			AT2G17150
		AT2G17790	AT2G34190	AT3G27270	AT3G23770			AT2G17160
		AT2G17800	AT2G34200	AT3G27280	AT3G23780			AT2G17170
		AT2G17830	AT2G34204	AT3G27390	AT3G23790			AT2G17230
		AT2G17850	AT2G34340	AT3G27460	AT3G23840			AT2G17305
		AT2G17860	AT2G34350	AT3G27470	AT3G23920			AT2G17310
		AT2G17870	AT2G34410	AT3G27770	AT3G24030			AT2G17370
		AT2G17880	AT2G34420	AT3G27785	AT3G24040			AT2G17525
		AT2G18010	AT2G34430	AT3G27960	AT3G24130			AT2G17540
[truncated: 4,766 more rows]

## Sheet: Gene List Fig. S10
DAP-seq SEP3 vs ChIP AG			DAP-seq SEP3 vs ChIP SEP3			DAP-seq SEP3 vs ChIP SEP3AG			DAP-seq SEP3 vs ChIP SEP3AG AG reg			DAP-seq SEP3 vs ChIP SEP3AG SEP3 reg			DAP-seq SEP3 vs ChIP SEP3AG SEP3AG reg
ChIP-seq	Common	DAP-seq	ChIP-seq	Common	DAP-seq	ChIP-seq	Common	DAP-seq	ChIP-seq	Common	DAP-seq	ChIP-seq	Common	DAP-seq	ChIP-seq	Common	DAP-seq
AT1G01110	AT1G01320	AT1G01020	AT1G01040	AT1G01020	AT1G01910	AT1G01110	AT1G01320	AT1G01020	AT1G03300	AT1G05470	AT1G02790	AT1G09260	AT1G02610	AT1G01030	AT1G10220	AT1G08320	AT1G29395
AT1G01115	AT1G01530	AT1G01030	AT1G01090	AT1G01030	AT1G01920	AT1G01115	AT1G01530	AT1G01030	AT1G04150	AT1G08320	AT1G03940	AT1G10220	AT1G07090	AT1G02030	AT1G14760	AT1G12080	AT1G55050
AT1G01183	AT1G01540	AT1G01910	AT1G01100	AT1G01320	AT1G02380	AT1G01183	AT1G01540	AT1G01910	AT1G04160	AT1G12080	AT1G04770	AT1G12780	AT1G08320	AT1G02450	AT1G21460	AT1G21940	AT1G56040
AT1G01360	AT1G02590	AT1G01920	AT1G01110	AT1G01530	AT1G02390	AT1G01360	AT1G02590	AT1G01920	AT1G04400	AT1G12420	AT1G07980	AT1G13260	AT1G12080	AT1G03620	AT1G26770	AT2G19110	AT2G16760
AT1G01720	AT1G02610	AT1G02020	AT1G01115	AT1G01540	AT1G02575	AT1G01720	AT1G02610	AT1G02020	AT1G05950	AT1G14720	AT1G09812	AT1G14760	AT1G21680	AT1G03940	AT1G69180	AT2G36270	AT2G36660
AT1G01725	AT1G02720	AT1G02030	AT1G01120	AT1G02020	AT1G02580	AT1G01725	AT1G02720	AT1G02030	AT1G06080	AT1G19330	AT1G11210	AT1G16510	AT1G21940	AT1G05550	AT1G74130	AT2G40460	AT2G39650
AT1G01730	AT1G04370	AT1G02380	AT1G01130	AT1G02030	AT1G03100	AT1G01730	AT1G04370	AT1G02380	AT1G10220	AT1G21940	AT1G11290	AT1G20620	AT1G25330	AT1G07750	AT2G46455	AT2G42830	AT2G42885
AT1G02060	AT1G04530	AT1G02390	AT1G01140	AT1G02430	AT1G03103	AT1G02060	AT1G04530	AT1G02390	AT1G13245	AT1G29630	AT1G12630	AT1G21460	AT1G49490	AT1G11280	AT3G50330	AT2G45120	AT3G23840
AT1G02065	AT1G04540	AT1G02430	AT1G01150	AT1G02440	AT1G03110	AT1G02065	AT1G04540	AT1G02430	AT1G13290	AT1G32240	AT1G13670	AT1G24260	AT1G56030	AT1G13420	AT3G54490	AT3G04960	AT3G28560
AT1G03180	AT1G04820	AT1G02440	AT1G01160	AT1G02450	AT1G03270	AT1G03180	AT1G04820	AT1G02440	AT1G14600	AT1G35730	AT1G14970	AT1G24600	AT1G68840	AT1G13910	AT3G57380	AT3G23130	AT3G44260
AT1G03300	AT1G04830	AT1G02450	AT1G01170	AT1G02590	AT1G03280	AT1G03300	AT1G04830	AT1G02450	AT1G14760	AT1G47990	AT1G15290	AT1G25550	AT1G69120	AT1G15290	AT3G58780	AT3G55580	AT3G45000
AT1G03310	AT1G05470	AT1G02575	AT1G01180	AT1G02610	AT1G03620	AT1G03310	AT1G05470	AT1G02575	AT1G17420	AT1G49720	AT1G15740	AT1G26590	AT1G80440	AT1G16260	AT3G60580	AT4G02670	AT4G17500
AT1G03860	AT1G07090	AT1G02580	AT1G01183	AT1G02720	AT1G03630	AT1G03860	AT1G07090	AT1G02580	AT1G18590	AT1G60950	AT1G15750	AT1G26770	AT2G18260	AT1G17665	AT3G60670	AT4G17490	AT4G21590
AT1G03870	AT1G07100	AT1G02780	AT1G01190	AT1G02780	AT1G03940	AT1G03870	AT1G07100	AT1G02780	AT1G19920	AT1G67720	AT1G17030	AT1G26790	AT2G19110	AT1G17710	AT4G21690	AT5G07990	AT5G14010
AT1G03880	AT1G08320	AT1G02790	AT1G01200	AT1G02790	AT1G03950	AT1G03880	AT1G08320	AT1G02790	AT1G20650	AT1G67770	AT1G17380	AT1G33430	AT2G19450	AT1G17860	AT4G27330	AT5G13790	AT5G24280
AT1G04150	AT1G09575	AT1G03100	AT1G01210	AT1G03470	AT1G03960	AT1G04150	AT1G09575	AT1G03100	AT1G21460	AT1G68480	AT1G19940	AT1G48960	AT2G36270	AT1G17870	AT4G35070	AT5G61090	AT5G37860
AT1G04160	AT1G09790	AT1G03103	AT1G01250	AT1G03475	AT1G04580	AT1G04160	AT1G09790	AT1G03103	AT1G23380	AT1G80440	AT1G21910	AT1G49230	AT2G40460	AT1G18960	AT5G05810	AT5G61100	AT5G47150
AT1G04400	AT1G10020	AT1G03110	AT1G01260	AT1G04220	AT1G04590	AT1G04400	AT1G10020	AT1G03110	AT1G24260	AT2G02080	AT1G24650	AT1G49620	AT2G42380	AT1G21320	AT5G18000	AT5G67060	AT5G59845
AT1G04410	AT1G10030	AT1G03270	AT1G01290	AT1G04370	AT1G05310	AT1G04410	AT1G10030	AT1G03270	AT1G26770	AT2G19110	AT1G26210	AT1G53080	AT2G42510	AT1G22090	AT5G42630
AT1G05100	AT1G10060	AT1G03280	AT1G01300	AT1G04530	AT1G05320	AT1G05100	AT1G10060	AT1G03280	AT1G30320	AT2G19810	AT1G26540	AT1G69180	AT2G42830	AT1G22650	AT5G57720
AT1G05370	AT1G10070	AT1G03470	AT1G01305	AT1G04540	AT1G05440	AT1G05370	AT1G10070	AT1G03470	AT1G30490	AT2G22540	AT1G27030	AT1G69430	AT2G45120	AT1G22760	AT5G59390
AT1G05700	AT1G10650	AT1G03475	AT1G01310	AT1G04770	AT1G05450	AT1G05700	AT1G10650	AT1G03475	AT1G30950	AT2G33590	AT1G28330	AT1G69630	AT2G46660	AT1G23700	AT5G60142
AT1G05710	AT1G10652	AT1G03620	AT1G01360	AT1G04778	AT1G06925	AT1G05710	AT1G10652	AT1G03620	AT1G31320	AT2G36270	AT1G29395	AT1G74130	AT3G04960	AT1G24140
AT1G05950	AT1G10740	AT1G03630	AT1G01420	AT1G04780	AT1G06930	AT1G05950	AT1G10740	AT1G03630	AT1G31750	AT2G40460	AT1G30900	AT1G75530	AT3G05770	AT1G24220
AT1G05960	AT1G10745	AT1G03940	AT1G01430	AT1G04790	AT1G06980	AT1G05960	AT1G10745	AT1G03940	AT1G33240	AT2G40480	AT1G31290	AT1G76430	AT3G15700	AT1G25400
AT1G06080	AT1G10747	AT1G03950	AT1G01480	AT1G04820	AT1G07640	AT1G06080	AT1G10747	AT1G03950	AT1G53210	AT2G41820	AT1G33720	AT1G77210	AT3G23130	AT1G29395
AT1G06090	AT1G12070	AT1G03960	AT1G01490	AT1G04830	AT1G07980	AT1G06090	AT1G12070	AT1G03960	AT1G55500	AT2G42830	AT1G44790	AT1G77655	AT3G27210	AT1G31710
AT1G06100	AT1G12080	AT1G04220	AT1G01500	AT1G05470	AT1G07985	AT1G06100	AT1G12080	AT1G04220	AT1G62360	AT2G45120	AT1G49830	AT1G78000	AT3G29020	AT1G32450
AT1G07160	AT1G12120	AT1G04580	AT1G01510	AT1G05550	AT1G07990	AT1G07160	AT1G12120	AT1G04580	AT1G63480	AT3G04960	AT1G55050	AT2G01960	AT3G48690	AT1G44800
AT1G07170	AT1G12130	AT1G04590	AT1G01550	AT1G06950	AT1G08340	AT1G07170	AT1G12130	AT1G04590	AT1G69180	AT3G05690	AT1G55600	AT2G18193	AT3G48700	AT1G48400
AT1G07175	AT1G12420	AT1G04770	AT1G01560	AT1G06990	AT1G08450	AT1G07175	AT1G12420	AT1G04770	AT1G71830	AT3G06120	AT1G56040	AT2G23000	AT3G49790	AT1G50040
AT1G07200	AT1G13280	AT1G04778	AT1G01570	AT1G07090	AT1G08460	AT1G07200	AT1G13280	AT1G04778	AT1G72180	AT3G06125	AT1G65970	AT2G23690	AT3G54990	AT1G52155
AT1G07210	AT1G13410	AT1G04780	AT1G01580	AT1G07100	AT1G08590	AT1G07210	AT1G13410	AT1G04780	AT1G73080	AT3G10040	AT1G66210	AT2G26290	AT3G55570	AT1G53180
AT1G07570	AT1G13710	AT1G04790	AT1G01600	AT1G07750	AT1G08592	AT1G07570	AT1G13710	AT1G04790	AT1G74130	AT3G10050	AT1G66230	AT2G27830	AT3G55580	AT1G54790
AT1G07580	AT1G14590	AT1G05310	AT1G01610	AT1G07760	AT1G08600	AT1G07580	AT1G14590	AT1G05310	AT1G74330	AT3G15500	AT1G69600	AT2G36080	AT3G57390	AT1G55050
AT1G07630	AT1G14710	AT1G05320	AT1G01620	AT1G07770	AT1G08800	AT1G07630	AT1G14710	AT1G05320	AT1G74430	AT3G15720	AT1G70080	AT2G38530	AT3G59060	AT1G56040
AT1G07650	AT1G14720	AT1G05440	AT1G01630	AT1G08320	AT1G08810	AT1G07650	AT1G14720	AT1G05440	AT1G75820	AT3G16180	AT1G70090	AT2G38820	AT3G62610	AT1G56410
AT1G07670	AT1G14920	AT1G05450	AT1G01650	AT1G09060	AT1G08820	AT1G07670	AT1G17410	AT1G05450	AT1G76110	AT3G21330	AT1G71230	AT2G41010	AT4G01450	AT1G56660
AT1G07680	AT1G17410	AT1G05550	AT1G01695	AT1G09483	AT1G09040	AT1G07680	AT1G18410	AT1G05550	AT1G80030	AT3G22120	AT1G72070	AT2G41640	AT4G02670	AT1G58340
AT1G08100	AT1G18410	AT1G06925	AT1G01720	AT1G09490	AT1G09050	AT1G08100	AT1G18470	AT1G06925	AT2G01505	AT3G23030	AT1G72830	AT2G44500	AT4G17490	AT1G61340
AT1G08210	AT1G18470	AT1G06930	AT1G01730	AT1G09500	AT1G09540	AT1G08210	AT1G18480	AT1G06930	AT2G01510	AT3G23130	AT1G73590	AT2G45430	AT4G22960	AT1G61890
AT1G08220	AT1G18480	AT1G06950	AT1G01800	AT1G09530	AT1G10180	AT1G08220	AT1G19330	AT1G06950	AT2G24240	AT3G25640	AT1G75730	AT2G46455	AT4G23010	AT1G65110
AT1G08270	AT1G19330	AT1G06980	AT1G01810	AT1G09575	AT1G10390	AT1G08270	AT1G19340	AT1G06980	AT2G27840	AT3G25910	AT1G76590	AT2G46970	AT4G25490	AT1G65342
AT1G08280	AT1G19340	AT1G06990	AT1G01820	AT1G09580	AT1G11280	AT1G08280	AT1G20330	AT1G06990	AT2G27990	AT3G42670	AT1G80920	AT2G47480	AT4G27410	AT1G71030
AT1G08315	AT1G20330	AT1G07640	AT1G01830	AT1G09590	AT1G11290	AT1G08315	AT1G21670	AT1G07640	AT2G34340	AT3G48700	AT2G01913	AT2G47485	AT4G36870	AT1G71140
AT1G09250	AT1G21670	AT1G07750	AT1G01840	AT1G09600	AT1G11300	AT1G09250	AT1G21680	AT1G07750	AT2G34920	AT3G54340	AT2G16760	AT3G04000	AT4G36920	AT1G72230
AT1G09260	AT1G21680	AT1G07760	AT1G02060	AT1G09790	AT1G11790	AT1G09260	AT1G21940	AT1G07760	AT2G34925	AT3G55580	AT2G16880	AT3G14770	AT5G01100	AT1G75030
AT1G09470	AT1G21940	AT1G07770	AT1G02065	AT1G09794	AT1G11800	AT1G09470	AT1G22180	AT1G07770	AT2G38530	AT3G61460	AT2G18700	AT3G15030	AT5G02540	AT1G75050
AT1G09480	AT1G22180	AT1G07980	AT1G02070	AT1G09795	AT1G11915	AT1G09480	AT1G22230	AT1G07980	AT2G41640	AT3G62610	AT2G20300	AT3G16720	AT5G07990	AT1G75790
AT1G09570	AT1G22230	AT1G07985	AT1G02074	AT1G09810	AT1G12411	AT1G09570	AT1G22240	AT1G07985	AT2G43120	AT4G02670	AT2G21150	AT3G17609	AT5G11130	AT1G76360
AT1G09780	AT1G22240	AT1G07990	AT1G02080	AT1G09812	AT1G12590	AT1G09780	AT1G22460	AT1G07990	AT2G45680	AT4G09180	AT2G22800	AT3G18900	AT5G13790	AT1G76590
AT1G09840	AT1G22460	AT1G08340	AT1G02090	AT1G09815	AT1G12630	AT1G09840	AT1G23360	AT1G08340	AT2G46455	AT4G11690	AT2G22840	AT3G20340	AT5G14180	AT1G80920
AT1G09850	AT1G23360	AT1G08450	AT1G02100	AT1G09950	AT1G12700	AT1G09850	AT1G25220	AT1G08450	AT2G46650	AT4G16540	AT2G23900	AT3G50330	AT5G46690	AT2G03200
AT1G10120	AT1G25220	AT1G08460	AT1G02180	AT1G09960	AT1G12710	AT1G10120	AT1G25230	AT1G08460	AT2G47260	AT4G16550	AT2G26690	AT3G51560	AT5G46710	AT2G03210
AT1G10200	AT1G25230	AT1G08590	AT1G02190	AT1G10020	AT1G13080	AT1G10200	AT1G25330	AT1G08590	AT3G02010	AT4G16780	AT2G27060	AT3G54490	AT5G49340	AT2G03590
AT1G10210	AT1G25330	AT1G08592	AT1G02205	AT1G10030	AT1G13100	AT1G10210	AT1G25340	AT1G08592	AT3G03270	AT4G17490	AT2G28056	AT3G57370	AT5G49360	AT2G16760
AT1G10220	AT1G25340	AT1G08600	AT1G02210	AT1G10060	AT1G13420	AT1G10220	AT1G25425	AT1G08600	AT3G04800	AT4G18700	AT2G28085	AT3G57380	AT5G55970	AT2G17170
AT1G10230	AT1G25425	AT1G08800	AT1G02230	AT1G10070	AT1G13470	AT1G10230	AT1G28040	AT1G08800	AT3G05640	AT4G18890	AT2G28640	AT3G58780	AT5G61090	AT2G17880
AT1G10460	AT1G28040	AT1G08810	AT1G02250	AT1G10650	AT1G13480	AT1G10460	AT1G28050	AT1G08810	AT3G07560	AT4G18960	AT2G29730	AT3G60580	AT5G61100	AT2G18600
AT1G10470	AT1G28050	AT1G08820	AT1G02330	AT1G10652	AT1G13485	AT1G10470	AT1G28060	AT1G08820	AT3G10745	AT4G22540	AT2G30590	AT3G60670	AT5G62080	AT2G18700
AT1G10840	AT1G28060	AT1G09040	AT1G02335	AT1G10740	AT1G13570	AT1G10840	AT1G28630	AT1G09040	AT3G14230	AT4G22950	AT2G31090	AT3G61450	AT5G67060	AT2G20800
AT1G10850	AT1G28630	AT1G09050	AT1G02340	AT1G10745	AT1G13630	AT1G10850	AT1G29630	AT1G09050	AT3G14990	AT4G24540	AT2G33260	AT4G00540		AT2G21237
AT1G11112	AT1G29630	AT1G09060	AT1G02350	AT1G10747	AT1G13635	AT1G11112	AT1G29890	AT1G09060	AT3G15170	AT4G25470	AT2G33880	AT4G01170		AT2G22510
AT1G11120	AT1G29890	AT1G09483	AT1G02360	AT1G11190	AT1G13670	AT1G11120	AT1G29900	AT1G09483	AT3G16620	AT4G25480	AT2G35736	AT4G03220		AT2G24000
AT1G11700	AT1G29900	AT1G09490	AT1G02370	AT1G11200	AT1G13860	AT1G11700	AT1G30400	AT1G09490	AT3G17340	AT4G25730	AT2G35742	AT4G03400		AT2G24370
AT1G12240	AT1G30400	AT1G09500	AT1G02400	AT1G11210	AT1G13900	AT1G12240	AT1G32120	AT1G09500	AT3G17609	AT4G25990	AT2G36610	AT4G14690		AT2G24800
AT1G12423	AT1G32120	AT1G09530	AT1G02410	AT1G11608	AT1G13910	AT1G12423	AT1G32240	AT1G09530	AT3G21090	AT4G27410	AT2G36660	AT4G21690		AT2G26940
AT1G12430	AT1G32240	AT1G09540	AT1G02460	AT1G11735	AT1G13970	AT1G12430	AT1G33270	AT1G09540	AT3G21100	AT4G27810	AT2G39650	AT4G22790		AT2G27310
AT1G12780	AT1G33270	AT1G09580	AT1G02475	AT1G11910	AT1G15280	AT1G12780	AT1G33280	AT1G09580	AT3G22104	AT4G34800	AT2G41440	AT4G23720		AT2G28140
AT1G12790	AT1G33280	AT1G09590	AT1G02500	AT1G12070	AT1G15290	AT1G12790	AT1G34200	AT1G09590	AT3G25710	AT4G35900	AT2G41905	AT4G24040		AT2G28200
AT1G13245	AT1G34200	AT1G09600	AT1G02510	AT1G12080	AT1G15510	AT1G13245	AT1G35730	AT1G09600	AT3G27027	AT4G37400	AT2G42885	AT4G27330		AT2G29740
AT1G13260	AT1G35730	AT1G09794	AT1G02520	AT1G12120	AT1G15740	AT1G13260	AT1G35780	AT1G09794	AT3G27809	AT5G02540	AT2G43330	AT4G28130		AT2G29940
AT1G13290	AT1G35780	AT1G09795	AT1G02620	AT1G12130	AT1G16410	AT1G13290	AT1G47490	AT1G09795	AT3G47820	AT5G04490	AT2G43820	AT4G34610		AT2G32750
AT1G13700	AT1G43145	AT1G09810	AT1G02640	AT1G12420	AT1G17020	AT1G13700	AT1G47730	AT1G09810	AT3G49810	AT5G07990	AT2G46310	AT4G35070		AT2G32905
AT1G13755	AT1G47490	AT1G09812	AT1G02650	AT1G12500	AT1G17030	AT1G13755	AT1G47740	AT1G09812	AT3G50330	AT5G13790	AT2G47030	AT4G38420		AT2G33880
AT1G13760	AT1G47730	AT1G09815	AT1G02730	AT1G12580	AT1G17040	AT1G13760	AT1G47990	AT1G09815	AT3G52380	AT5G15110	AT3G01270	AT5G05810		AT2G34100
AT1G13770	AT1G47740	AT1G09950	AT1G02740	AT1G12980	AT1G17590	AT1G13770	AT1G49490	AT1G09950	AT3G52480	AT5G23260	AT3G01420	AT5G06839		AT2G34370
AT1G14600	AT1G47990	AT1G09960	AT1G02770	AT1G13110	AT1G17600	AT1G14600	AT1G49500	AT1G09960	AT3G54490	AT5G25580	AT3G02040	AT5G06980		AT2G36660
AT1G14760	AT1G49490	AT1G10180	AT1G02800	AT1G13280	AT1G17660	AT1G14760	AT1G49630	AT1G10180	AT3G57060	AT5G56260	AT3G02330	AT5G07830		AT2G36970
AT1G14770	AT1G49500	AT1G10390	AT1G02810	AT1G13390	AT1G17665	AT1G14770	AT1G49715	AT1G10390	AT3G57130	AT5G57570	AT3G02870	AT5G10140		AT2G37090
AT1G14900	AT1G49630	AT1G11190	AT1G02880	AT1G13410	AT1G17680	AT1G14900	AT1G49720	AT1G11190	AT3G57380	AT5G57580	AT3G05610	AT5G11320		AT2G38152
AT1G14910	AT1G49715	AT1G11200	AT1G02890	AT1G13430	AT1G17690	AT1G14910	AT1G51460	AT1G11200	AT3G58780	AT5G61090	AT3G06145	AT5G18000		AT2G39650
AT1G15100	AT1G49720	AT1G11210	AT1G02900	AT1G13560	AT1G17700	AT1G15100	AT1G53233	AT1G11210	AT3G60400	AT5G61100	AT3G06210	AT5G42630		AT2G41510
AT1G15110	AT1G51460	AT1G11280	AT1G03020	AT1G13710	AT1G17760	AT1G15110	AT1G55200	AT1G11280	AT3G60580	AT5G62170	AT3G06600	AT5G57720		AT2G42460
AT1G15120	AT1G53233	AT1G11290	AT1G03022	AT1G13870	AT1G17770	AT1G15120	AT1G56030	AT1G11290	AT3G60670	AT5G64320	AT3G06880	AT5G58660		AT2G42540
AT1G15125	AT1G55200	AT1G11300	AT1G03030	AT1G13880	AT1G17780	AT1G15125	AT1G56555	AT1G11300	AT3G61160	AT5G66740	AT3G07060	AT5G59390		AT2G42885
AT1G15690	AT1G56030	AT1G11608	AT1G03080	AT1G13890	AT1G17790	AT1G15690	AT1G56560	AT1G11608	AT3G61897	AT5G67060	AT3G08660	AT5G60140		AT2G43920
AT1G16070	AT1G56555	AT1G11735	AT1G03090	AT1G13950	AT1G17800	AT1G16070	AT1G56580	AT1G11735	AT3G61950	AT5G67180	AT3G11340	AT5G60142		AT2G46290
AT1G16080	AT1G56560	AT1G11790	AT1G03130	AT1G14580	AT1G17810	AT1G16080	AT1G60940	AT1G11790	AT3G63000		AT3G14020	AT5G61950		AT3G02150
AT1G16090	AT1G56580	AT1G11800	AT1G03140	AT1G14590	AT1G18340	AT1G16090	AT1G60950	AT1G11800	AT3G63440		AT3G14810	AT5G62360		AT3G04050
AT1G16510	AT1G60940	AT1G11910	AT1G03150	AT1G14710	AT1G18350	AT1G16510	AT1G61740	AT1G11910	AT4G01480		AT3G16175	AT5G62970		AT3G04070
AT1G17110	AT1G60950	AT1G11915	AT1G03170	AT1G14720	AT1G18530	AT1G17110	AT1G62045	AT1G11915	AT4G03280		AT3G18560	AT5G63130		AT3G04420
AT1G17120	AT1G61740	AT1G12411	AT1G03180	AT1G14880	AT1G18540	AT1G17120	AT1G62050	AT1G12411	AT4G08950		AT3G19270	AT5G63350		AT3G05200
AT1G17130	AT1G62045	AT1G12500	AT1G03220	AT1G14890	AT1G18835	AT1G17130	AT1G63820	AT1G12500	AT4G08980		AT3G19680			AT3G05310
AT1G17400	AT1G62050	AT1G12580	AT1G03230	AT1G14920	AT1G18960	AT1G17400	AT1G63830	AT1G12580	AT4G11140		AT3G20300			AT3G07070
AT1G17420	AT1G63820	AT1G12590	AT1G03300	AT1G14970	AT1G19510	AT1G17420	AT1G66890	AT1G12590	AT4G13530		AT3G21180			AT3G07350
AT1G17940	AT1G63830	AT1G12630	AT1G03310	AT1G14980	AT1G19520	AT1G17940	AT1G66900	AT1G12630	AT4G14690		AT3G21220			AT3G08810
AT1G18070	AT1G66890	AT1G12700	AT1G03350	AT1G15410	AT1G20770	AT1G18070	AT1G67560	AT1G12700	AT4G14695		AT3G23430			AT3G08860
AT1G18075	AT1G66900	AT1G12710	AT1G03360	AT1G15415	AT1G20780	AT1G18075	AT1G67720	AT1G12710	AT4G14700		AT3G23830			AT3G11340
AT1G18080	AT1G67560	AT1G12980	AT1G03365	AT1G15420	AT1G21120	AT1G18080	AT1G67730	AT1G12980	AT4G16140		AT3G23840			AT3G13640
AT1G18400	AT1G67720	AT1G13080	AT1G03440	AT1G15430	AT1G21320	AT1G18400	AT1G67770	AT1G13080	AT4G16750		AT3G24520			AT3G15570
AT1G18590	AT1G67730	AT1G13100	AT1G03457	AT1G15520	AT1G21326	AT1G18590	AT1G68480	AT1G13100	AT4G17486		AT3G25880			AT3G16175
AT1G18600	AT1G67770	AT1G13110	AT1G03590	AT1G15670	AT1G21475	AT1G18600	AT1G68580	AT1G13110	AT4G21690		AT3G25890			AT3G16380
AT1G18720	AT1G68480	AT1G13390	AT1G03600	AT1G15750	AT1G21850	AT1G18720	AT1G68840	AT1G13390	AT4G23713		AT3G28560			AT3G18560
AT1G18730	AT1G68580	AT1G13420	AT1G03610	AT1G15757	AT1G21860	AT1G18730	AT1G69120	AT1G13420	AT4G27330		AT3G28580			AT3G19580
AT1G19050	AT1G68840	AT1G13430	AT1G03720	AT1G15760	AT1G21910	AT1G19050	AT1G69310	AT1G13430	AT4G27980		AT3G28600			AT3G20520
AT1G19100	AT1G69120	AT1G13470	AT1G03730	AT1G15960	AT1G22080	AT1G19100	AT1G69320	AT1G13470	AT4G28330		AT3G28715			AT3G21230
AT1G19110	AT1G69130	AT1G13480	AT1G03740	AT1G16260	AT1G22090	AT1G19110	AT1G69760	AT1G13480	AT4G28560		AT3G30845			AT3G23840
AT1G19640	AT1G69310	AT1G13485	AT1G03800	AT1G16270	AT1G22410	AT1G19640	AT1G69770	AT1G13485	AT4G29080		AT3G36659			AT3G25260
AT1G19800	AT1G69320	AT1G13560	AT1G03810	AT1G16950	AT1G22650	AT1G19800	AT1G70370	AT1G13560	AT4G30090		AT3G42640			AT3G25990
AT1G19870	AT1G69760	AT1G13570	AT1G03850	AT1G16960	AT1G22660	AT1G19870	AT1G70895	AT1G13570	AT4G30200		AT3G43670			AT3G27690
AT1G19920	AT1G69770	AT1G13630	AT1G03860	AT1G17190	AT1G22760	AT1G19920	AT1G72220	AT1G13630	AT4G30930		AT3G44260			AT3G28270
AT1G19930	AT1G70370	AT1G13635	AT1G03870	AT1G17370	AT1G22890	AT1G19930	AT1G72410	AT1G13635	AT4G30940		AT3G45000			AT3G28560
AT1G20370	AT1G70895	AT1G13670	AT1G03880	AT1G17380	AT1G22900	AT1G20370	AT1G72450	AT1G13670	AT4G31380		AT3G48090			AT3G44260
AT1G20375	AT1G72220	AT1G13860	AT1G03920	AT1G17410	AT1G22910	AT1G20375	AT1G72500	AT1G13860	AT4G33990		AT3G49540			AT3G45000
AT1G20620	AT1G72410	AT1G13870	AT1G03930	AT1G17500	AT1G23060	AT1G20620	AT1G73066	AT1G13870	AT4G34620		AT3G55130			AT3G45280
AT1G20650	AT1G72450	AT1G13880	AT1G04000	AT1G17620	AT1G23250	AT1G20650	AT1G73390	AT1G13880	AT4G35070		AT3G55520			AT3G46520
AT1G21080	AT1G72500	AT1G13890	AT1G04050	AT1G17630	AT1G23260	AT1G21080	AT1G73400	AT1G13890	AT4G37740		AT3G56570			AT3G46640
AT1G21090	AT1G73066	AT1G13900	AT1G04070	AT1G17650	AT1G23270	AT1G21090	AT1G73805	AT1G13900	AT4G38410		AT3G57780			AT3G47500
AT1G21380	AT1G73390	AT1G13910	AT1G04080	AT1G17710	AT1G23350	AT1G21380	AT1G74300	AT1G13910	AT4G38420		AT3G59010			AT3G50170
AT1G21390	AT1G73400	AT1G13950	AT1G04120	AT1G17720	AT1G23730	AT1G21390	AT1G75540	AT1G13950	AT4G39790		AT3G60890			AT3G51220
AT1G21395	AT1G73805	AT1G13970	AT1G04130	AT1G17744	AT1G24140	AT1G21395	AT1G75580	AT1G13970	AT5G01520		AT3G61410			AT3G52330
AT1G21460	AT1G74300	AT1G14580	AT1G04150	AT1G17745	AT1G24145	AT1G21460	AT1G75800	AT1G14580	AT5G01820		AT3G61970			AT3G52800
AT1G21738	AT1G75540	AT1G14880	AT1G04160	AT1G17850	AT1G24147	AT1G21738	AT1G75810	AT1G14880	AT5G01840		AT3G62590			AT3G54450
AT1G21740	AT1G75580	AT1G14890	AT1G04240	AT1G17860	AT1G24220	AT1G21740	AT1G76892	AT1G14890	AT5G05810		AT3G62700			AT3G56230
AT1G21830	AT1G75800	AT1G14970	AT1G04250	AT1G17870	AT1G24764	AT1G21830	AT1G78080	AT1G14920	AT5G07280		AT4G00880			AT3G58290
AT1G21835	AT1G75810	AT1G14980	AT1G04260	AT1G18100	AT1G26540	AT1G21835	AT1G78130	AT1G14970	AT5G09445		AT4G01440			AT3G58860
AT1G21840	AT1G76892	AT1G15280	AT1G04270	AT1G18410	AT1G26550	AT1G21840	AT1G78860	AT1G14980	AT5G09800		AT4G03050			AT3G59220
AT1G22040	AT1G78080	AT1G15290	AT1G04280	AT1G18415	AT1G27030	AT1G22040	AT1G78865	AT1G15280	AT5G10946		AT4G03115			AT3G62670
AT1G22190	AT1G78130	AT1G15410	AT1G04295	AT1G18420	AT1G27130	AT1G22190	AT1G78870	AT1G15290	AT5G11060		AT4G11320			AT3G62920
AT1G22600	AT1G78860	AT1G15415	AT1G04310	AT1G18430	AT1G27135	AT1G22600	AT1G79120	AT1G15410	AT5G13220		AT4G13050			AT4G01360
AT1G22810	AT1G78865	AT1G15420	AT1G04320	AT1G18440	AT1G27140	AT1G22810	AT1G79690	AT1G15415	AT5G14470		AT4G13510			AT4G02700
AT1G22830	AT1G78870	AT1G15430	AT1G04400	AT1G18470	AT1G27150	AT1G22830	AT1G79700	AT1G15420	AT5G16230		AT4G13950			AT4G02850
AT1G23110	AT1G79120	AT1G15510	AT1G04410	AT1G18480	AT1G27461	AT1G23380	AT1G80110	AT1G15430	AT5G18000		AT4G14240			AT4G10150
AT1G23120	AT1G79690	AT1G15520	AT1G04420	AT1G19330	AT1G27470	AT1G23390	AT1G80440	AT1G15510	AT5G18670		AT4G14305			AT4G10950
AT1G23130	AT1G79700	AT1G15670	AT1G04425	AT1G19340	AT1G28000	AT1G24260	AT1G80770	AT1G15520	AT5G23730		AT4G14615			AT4G11230
AT1G23380	AT1G80110	AT1G15740	AT1G04430	AT1G19835	AT1G28210	AT1G24265	AT1G80780	AT1G15670	AT5G25460		AT4G14730			AT4G11911
AT1G23390	AT1G80440	AT1G15750	AT1G04470	AT1G19940	AT1G28600	AT1G24590	AT1G80790	AT1G15740	AT5G27680		AT4G15260			AT4G13260
AT1G24260	AT1G80770	AT1G15757	AT1G04480	AT1G20330	AT1G29080	AT1G24600	AT2G01220	AT1G15750	AT5G42630		AT4G15490			AT4G13600
AT1G24265	AT1G80780	AT1G15760	AT1G04500	AT1G20340	AT1G29120	AT1G24620	AT2G01850	AT1G15757	AT5G45310		AT4G16120			AT4G13960
AT1G24590	AT1G80790	AT1G15960	AT1G04501	AT1G20350	AT1G29140	AT1G24625	AT2G01940	AT1G15760	AT5G49615		AT4G16820			AT4G14301
AT1G24600	AT2G01220	AT1G16260	AT1G04510	AT1G20380	AT1G29150	AT1G25540	AT2G02080	AT1G15960	AT5G51120		AT4G17500			AT4G16045
AT1G24620	AT2G01850	AT1G16270	AT1G04520	AT1G20823	AT1G29160	AT1G25550	AT2G04038	AT1G16260	AT5G52440		AT4G17920			AT4G17500
AT1G24625	AT2G01940	AT1G16410	AT1G04550	AT1G20960	AT1G30240	AT1G25560	AT2G04039	AT1G16270	AT5G53660		AT4G17940			AT4G18900
AT1G25540	AT2G02080	AT1G16950	AT1G04555	AT1G20967	AT1G30250	AT1G26590	AT2G11000	AT1G16410	AT5G57660		AT4G18030			AT4G19460
AT1G25550	AT2G04038	AT1G16960	AT1G04680	AT1G20970	AT1G30450	AT1G26600	AT2G11005	AT1G16950	AT5G57720		AT4G18980			AT4G20390
AT1G25560	AT2G04039	AT1G17020	AT1G04684	AT1G21050	AT1G30455	AT1G26610	AT2G18245	AT1G16960	AT5G59390		AT4G19395			AT4G21200
AT1G26590	AT2G11000	AT1G17030	AT1G04690	AT1G21310	AT1G30470	AT1G26770	AT2G18250	AT1G17020	AT5G60142		AT4G19810			AT4G21323
AT1G26600	AT2G11005	AT1G17040	AT1G04730	AT1G21360	AT1G30473	AT1G26771	AT2G18260	AT1G17030	AT5G60400		AT4G19960			AT4G21590
AT1G26610	AT2G18245	AT1G17190	AT1G04750	AT1G21370	AT1G30900	AT1G26773	AT2G18560	AT1G17040	AT5G60910		AT4G21200			AT4G21600
AT1G26770	AT2G18250	AT1G17370	AT1G04760	AT1G21470	AT1G31160	AT1G26780	AT2G19110	AT1G17190	AT5G62230		AT4G21590			AT4G21720
AT1G26771	AT2G18260	AT1G17380	AT1G04800	AT1G21480	AT1G31670	AT1G26790	AT2G19210	AT1G17370	AT5G63350		AT4G21640			AT4G22080
AT1G26773	AT2G18560	AT1G17500	AT1G04810	AT1G21670	AT1G31690	AT1G26795	AT2G19450	AT1G17380	AT5G63720		AT4G21650			AT4G23810
AT1G26780	AT2G19110	AT1G17590	AT1G04930	AT1G21680	AT1G31810	AT1G27350	AT2G19460	AT1G17500	AT5G65910		AT4G21895			AT4G29780
AT1G26790	AT2G19210	AT1G17600	AT1G04940	AT1G21920	AT1G32180	AT1G27360	AT2G19810	AT1G17590			AT4G22090			AT4G29980
AT1G26795	AT2G19450	AT1G17620	AT1G04945	AT1G21940	AT1G32375	AT1G27840	AT2G21060	AT1G17600			AT4G22970			AT4G34650
AT1G27350	AT2G19460	AT1G17630	AT1G04990	AT1G22065	AT1G32380	AT1G27850	AT2G21300	AT1G17620			AT4G26690			AT4G36740
AT1G27360	AT2G19810	AT1G17650	AT1G05000	AT1G22067	AT1G32450	AT1G28290	AT2G22530	AT1G17630			AT4G27240			AT4G37140
AT1G27540	AT2G21060	AT1G17660	AT1G05065	AT1G22100	AT1G32740	AT1G28350	AT2G22540	AT1G17650			AT4G27250			AT4G39700
AT1G27550	AT2G21300	AT1G17665	AT1G05100	AT1G22180	AT1G32770	AT1G28360	AT2G23950	AT1G17660			AT4G29770			AT5G01190
AT1G27565	AT2G22530	AT1G17680	AT1G05120	AT1G22230	AT1G33340	AT1G28440	AT2G26040	AT1G17665			AT4G30270			AT5G03555
AT1G27570	AT2G22540	AT1G17690	AT1G05136	AT1G22240	AT1G33720	AT1G29270	AT2G27550	AT1G17680			AT4G36160			AT5G04500
AT1G27580	AT2G23950	AT1G17700	AT1G05170	AT1G22460	AT1G33850	AT1G30320	AT2G28305	AT1G17690			AT5G05870			AT5G05040
AT1G27590	AT2G26040	AT1G17710	AT1G05190	AT1G22540	AT1G34380	AT1G30330	AT2G28550	AT1G17700			AT5G08430			AT5G07380
AT1G27840	AT2G27550	AT1G17720	AT1G05200	AT1G23050	AT1G36070	AT1G30360	AT2G29970	AT1G17710			AT5G08490			AT5G08600
AT1G27850	AT2G28305	AT1G17744	AT1G05230	AT1G23070	AT1G36942	AT1G30480	AT2G31141	AT1G17720			AT5G09380			AT5G09750
AT1G28110	AT2G28550	AT1G17745	AT1G05270	AT1G23360	AT1G42480	AT1G30490	AT2G31150	AT1G17744			AT5G14010			AT5G11080
AT1G28290	AT2G29970	AT1G17760	AT1G05370	AT1G23700	AT1G43040	AT1G30825	AT2G33580	AT1G17745			AT5G17030			AT5G12940
AT1G28350	AT2G31141	AT1G17770	AT1G05410	AT1G23710	AT1G43145	AT1G30845	AT2G33585	AT1G17760			AT5G23750			AT5G13170
AT1G28360	AT2G31150	AT1G17780	AT1G05420	AT1G23860	AT1G43630	AT1G30950	AT2G33590	AT1G17770			AT5G23930			AT5G14010
AT1G28440	AT2G33580	AT1G17790	AT1G05460	AT1G23870	AT1G44790	AT1G31319	AT2G33600	AT1G17780			AT5G24280			AT5G14740
AT1G29270	AT2G33585	AT1G17800	AT1G05490	AT1G24650	AT1G44800	AT1G31320	AT2G35060	AT1G17790			AT5G25840			AT5G14980
AT1G30320	AT2G33590	AT1G17810	AT1G05500	AT1G25220	AT1G47380	AT1G31330	AT2G35612	AT1G17800			AT5G37860			AT5G15140
AT1G30330	AT2G33600	AT1G17850	AT1G05520	AT1G25230	AT1G47600	AT1G31358	AT2G35860	AT1G17810			AT5G38120			AT5G16360
AT1G30360	AT2G35060	AT1G17860	AT1G05530	AT1G25330	AT1G47780	AT1G31360	AT2G36090	AT1G17850			AT5G39610			AT5G16570
AT1G30480	AT2G35612	AT1G17870	AT1G05540	AT1G25340	AT1G47885	AT1G31750	AT2G36261	AT1G17860			AT5G39960			AT5G22250
AT1G30490	AT2G35860	AT1G18100	AT1G05560	AT1G25400	AT1G47890	AT1G31760	AT2G36270	AT1G17870			AT5G40030			AT5G22260
AT1G30825	AT2G36090	AT1G18340	AT1G05562	AT1G25425	AT1G48070	AT1G32090	AT2G36420	AT1G18100			AT5G40300			AT5G23470
AT1G30845	AT2G36261	AT1G18350	AT1G05570	AT1G25570	AT1G48080	AT1G32540	AT2G36430	AT1G18340			AT5G43290			AT5G24280
AT1G30950	AT2G36270	AT1G18415	AT1G05710	AT1G26200	AT1G48090	AT1G33240	AT2G37260	AT1G18350			AT5G43840			AT5G24920
AT1G31163	AT2G36420	AT1G18420	AT1G05785	AT1G26210	AT1G48200	AT1G33415	AT2G37630	AT1G18415			AT5G44150			AT5G27000
AT1G31170	AT2G36430	AT1G18430	AT1G05800	AT1G26620	AT1G48210	AT1G33420	AT2G37940	AT1G18420			AT5G45880			AT5G35090
AT1G31319	AT2G37260	AT1G18440	AT1G05805	AT1G27210	AT1G48380	AT1G33430	AT2G38070	AT1G18430			AT5G47150			AT5G37650
AT1G31320	AT2G37630	AT1G18530	AT1G05810	AT1G28010	AT1G48390	AT1G33440	AT2G39175	AT1G18440			AT5G48520			AT5G37860
AT1G31330	AT2G37940	AT1G18540	AT1G05830	AT1G28040	AT1G48500	AT1G34210	AT2G39250	AT1G18530			AT5G50030			AT5G39610
AT1G31358	AT2G38070	AT1G18835	AT1G05835	AT1G28050	AT1G48910	AT1G47495	AT2G39260	AT1G18540			AT5G53370			AT5G41080
AT1G31360	AT2G39175	AT1G18960	AT1G05840	AT1G28060	AT1G49430	AT1G47497	AT2G39560	AT1G18835			AT5G54060			AT5G41900
AT1G31750	AT2G39250	AT1G19510	AT1G05850	AT1G28080	AT1G50040	AT1G47500	AT2G39570	AT1G18960			AT5G54540			AT5G42830
AT1G31760	AT2G39260	AT1G19520	AT1G05860	AT1G28135	AT1G50620	AT1G48260	AT2G40460	AT1G19510			AT5G55490			AT5G45840
AT1G32090	AT2G39560	AT1G19835	AT1G05950	AT1G28170	AT1G50630	AT1G48330	AT2G40475	AT1G19520			AT5G55930			AT5G45990
AT1G32540	AT2G39570	AT1G19940	AT1G05960	AT1G28330	AT1G51035	AT1G48410	AT2G40480	AT1G19835			AT5G56460			AT5G47150
AT1G33240	AT2G40460	AT1G20340	AT1G06000	AT1G28335	AT1G51040	AT1G48953	AT2G40540	AT1G19940			AT5G59845			AT5G48850
AT1G33415	AT2G40475	AT1G20350	AT1G06002	AT1G28630	AT1G51240	AT1G48960	AT2G40810	AT1G20340			AT5G61412			AT5G49260
AT1G33420	AT2G40480	AT1G20380	AT1G06010	AT1G29390	AT1G51250	AT1G49230	AT2G41370	AT1G20350						AT5G50030
AT1G33430	AT2G40540	AT1G20770	AT1G06020	AT1G29395	AT1G51820	AT1G49450	AT2G41820	AT1G20380						AT5G51580
AT1G33440	AT2G40810	AT1G20780	AT1G06040	AT1G29530	AT1G51823	AT1G49460	AT2G42365	AT1G20770						AT5G52000
AT1G33840	AT2G41370	AT1G20823	AT1G06050	AT1G29540	AT1G52040	AT1G49600	AT2G42380	AT1G20780						AT5G52760
AT1G34210	AT2G41820	AT1G20960	AT1G06070	AT1G29630	AT1G52050	AT1G49620	AT2G42500	AT1G20823						AT5G52890
AT1G40104	AT2G42365	AT1G20967	AT1G06080	AT1G29750	AT1G52080	AT1G51950	AT2G42510	AT1G20960						AT5G54060
AT1G45160	AT2G42380	AT1G20970	AT1G06090	AT1G29760	AT1G52320	AT1G52325	AT2G42820	AT1G20967						AT5G54400
AT1G45163	AT2G42500	AT1G21050	AT1G06100	AT1G29890	AT1G52990	AT1G52330	AT2G42830	AT1G20970						AT5G55470
AT1G45165	AT2G42510	AT1G21120	AT1G06148	AT1G29900	AT1G53050	AT1G52340	AT2G44900	AT1G21050						AT5G55690
AT1G47495	AT2G42820	AT1G21310	AT1G06149	AT1G30190	AT1G53163	AT1G53080	AT2G45120	AT1G21120						AT5G56860
AT1G47497	AT2G42830	AT1G21320	AT1G06150	AT1G30210	AT1G53620	AT1G53090	AT2G45640	AT1G21310						AT5G57630
AT1G47500	AT2G44900	AT1G21326	AT1G06160	AT1G30220	AT1G53930	AT1G53210	AT2G45650	AT1G21320						AT5G59100
AT1G48260	AT2G45120	AT1G21360	AT1G06170	AT1G30400	AT1G53935	AT1G53220	AT2G45660	AT1G21326						AT5G59490
AT1G48330	AT2G45640	AT1G21370	AT1G06180	AT1G30540	AT1G53940	AT1G53430	AT2G45850	AT1G21360						AT5G59580
AT1G48410	AT2G45650	AT1G21470	AT1G06190	AT1G30550	AT1G54680	AT1G53850	AT2G46000	AT1G21370						AT5G59845
AT1G48953	AT2G45660	AT1G21475	AT1G06200	AT1G30620	AT1G54880	AT1G53860	AT2G46020	AT1G21470						AT5G60090
AT1G48960	AT2G45850	AT1G21480	AT1G06210	AT1G31040	AT1G54890	AT1G53870	AT2G46660	AT1G21475						AT5G60335
AT1G49230	AT2G46000	AT1G21850	AT1G06360	AT1G31070	AT1G55000	AT1G55110	AT2G47275	AT1G21480						AT5G61260
AT1G49450	AT2G46020	AT1G21860	AT1G06380	AT1G31120	AT1G55050	AT1G55120	AT2G47280	AT1G21850						AT5G63750
AT1G49460	AT2G46660	AT1G21910	AT1G06390	AT1G31290	AT1G55175	AT1G55205	AT2G47490	AT1G21860						AT5G65205
AT1G49600	AT2G47275	AT1G21920	AT1G06400	AT1G31710	AT1G55270	AT1G55500	AT3G01120	AT1G21910
AT1G49620	AT2G47280	AT1G22065	AT1G06410	AT1G31875	AT1G55600	AT1G55510	AT3G01130	AT1G21920
AT1G51950	AT2G47490	AT1G22067	AT1G06420	AT1G31880	AT1G55750	AT1G55610	AT3G02120	AT1G22065
AT1G52325	AT3G01120	AT1G22080	AT1G06470	AT1G32120	AT1G56040	AT1G55615	AT3G02125	AT1G22067
AT1G52330	AT3G01130	AT1G22090	AT1G06475	AT1G32240	AT1G56045	AT1G55690	AT3G02320	AT1G22080
AT1G52340	AT3G02120	AT1G22100	AT1G06520	AT1G32330	AT1G56233	AT1G55800	AT3G04580	AT1G22090
AT1G52900	AT3G02125	AT1G22410	AT1G06530	AT1G32337	AT1G56410	AT1G55805	AT3G04590	AT1G22100
AT1G52905	AT3G02320	AT1G22540	AT1G06680	AT1G32340	AT1G56500	AT1G55810	AT3G04930	AT1G22410
AT1G52910	AT3G04580	AT1G22650	AT1G06690	AT1G32385	AT1G56650	AT1G56180	AT3G04940	AT1G22540
AT1G53025	AT3G04590	AT1G22660	AT1G06750	AT1G32600	AT1G57620	AT1G56190	AT3G04950	AT1G22650
AT1G53030	AT3G04930	AT1G22760	AT1G06760	AT1G32630	AT1G57630	AT1G56200	AT3G04960	AT1G22660
AT1G53035	AT3G04940	AT1G22890	AT1G06780	AT1G32700	AT1G57800	AT1G56590	AT3G04970	AT1G22760
AT1G53039	AT3G04950	AT1G22900	AT1G06790	AT1G32860	AT1G58050	AT1G56600	AT3G05690	AT1G22890
AT1G53080	AT3G04960	AT1G22910	AT1G06800	AT1G32870	AT1G58055	AT1G57560	AT3G05770	AT1G22900
AT1G53090	AT3G04970	AT1G23050	AT1G06840	AT1G33060	AT1G58200	AT1G57565	AT3G06120	AT1G22910
AT1G53210	AT3G05690	AT1G23060	AT1G06850	AT1G33270	AT1G58210	AT1G57570	AT3G06125	AT1G23050
AT1G53220	AT3G05770	AT1G23070	AT1G06890	AT1G33280	AT1G58235	AT1G60160	AT3G07270	AT1G23060
AT1G53430	AT3G06120	AT1G23250	AT1G06900	AT1G34200	AT1G58242	AT1G60170	AT3G10010	AT1G23070
AT1G53850	AT3G06125	AT1G23260	AT1G06910	AT1G34370	AT1G58250	AT1G62360	AT3G10015	AT1G23250
AT1G53860	AT3G07270	AT1G23270	AT1G06920	AT1G35333	AT1G59750	AT1G62870	AT3G10040	AT1G23260
AT1G53870	AT3G10010	AT1G23350	AT1G06923	AT1G35510	AT1G59780	AT1G63020	AT3G10050	AT1G23270
AT1G55110	AT3G10015	AT1G23700	AT1G06960	AT1G35730	AT1G60260	AT1G63030	AT3G12440	AT1G23350
AT1G55120	AT3G10040	AT1G23710	AT1G06970	AT1G35750	AT1G60400	AT1G63480	AT3G12460	AT1G23700
AT1G55205	AT3G10050	AT1G23730	AT1G07040	AT1G35780	AT1G60410	AT1G63490	AT3G12977	AT1G23710
AT1G55500	AT3G12440	AT1G23860	AT1G07050	AT1G36940	AT1G60913	AT1G64385	AT3G12980	AT1G23730
AT1G55510	AT3G12460	AT1G23870	AT1G07051	AT1G36970	AT1G60920	AT1G64670	AT3G13898	AT1G23860
AT1G55610	AT3G12977	AT1G24140	AT1G07110	AT1G43000	AT1G60930	AT1G64680	AT3G13950	AT1G23870
AT1G55615	AT3G12980	AT1G24145	AT1G07120	AT1G43765	AT1G61795	AT1G64970	AT3G13960	AT1G24140
AT1G55690	AT3G13898	AT1G24147	AT1G07128	AT1G44010	AT1G62040	AT1G66783	AT3G14220	AT1G24145
AT1G55800	AT3G13950	AT1G24220	AT1G07130	AT1G44350	AT1G62200	AT1G67340	AT3G14380	AT1G24147
AT1G55805	AT3G13960	AT1G24650	AT1G07135	AT1G47330	AT1G62210	AT1G67590	AT3G14390	AT1G24220
AT1G55810	AT3G14220	AT1G24764	AT1G07140	AT1G47490	AT1G62250	AT1G67900	AT3G15500	AT1G24650
AT1G56180	AT3G14380	AT1G25400	AT1G07150	AT1G47610	AT1G62260	AT1G68470	AT3G15610	AT1G24764
AT1G56190	AT3G14390	AT1G25570	AT1G07160	AT1G47730	AT1G62320	AT1G68510	AT3G15620	AT1G25400
AT1G56200	AT3G15500	AT1G26200	AT1G07170	AT1G47740	AT1G62330	AT1G68845	AT3G15700	AT1G25570
AT1G56590	AT3G15610	AT1G26210	AT1G07175	AT1G47990	AT1G62830	AT1G69180	AT3G15710	AT1G26200
AT1G56600	AT3G15620	AT1G26540	AT1G07180	AT1G48400	AT1G62840	AT1G69430	AT3G15720	AT1G26210
AT1G57560	AT3G15700	AT1G26550	AT1G07200	AT1G48490	AT1G62950	AT1G69580	AT3G16180	AT1G26540
AT1G57565	AT3G15710	AT1G26620	AT1G07210	AT1G49050	AT1G62960	AT1G69630	AT3G17998	AT1G26550
AT1G57570	AT3G15720	AT1G27030	AT1G07260	AT1G49490	AT1G63110	AT1G69640	AT3G18000	AT1G26620
AT1G60160	AT3G16180	AT1G27130	AT1G07270	AT1G49500	AT1G63550	AT1G69690	AT3G18050	AT1G27030
AT1G60170	AT3G17998	AT1G27135	AT1G07280	AT1G49520	AT1G63560	AT1G70209	AT3G18220	AT1G27130
AT1G62360	AT3G18000	AT1G27140	AT1G07290	AT1G49530	AT1G63930	AT1G70210	AT3G19280	AT1G27135
AT1G62870	AT3G18050	AT1G27150	AT1G07410	AT1G49610	AT1G64340	AT1G70290	AT3G19290	AT1G27140
AT1G63020	AT3G18220	AT1G27210	AT1G07420	AT1G49630	AT1G64820	AT1G70510	AT3G21330	AT1G27150
AT1G63030	AT3G19280	AT1G27461	AT1G07430	AT1G49640	AT1G64830	AT1G70518	AT3G22120	AT1G27210
AT1G63480	AT3G19290	AT1G27470	AT1G07440	AT1G49650	AT1G64840	AT1G70700	AT3G23030	AT1G27461
AT1G63490	AT3G21330	AT1G28000	AT1G07480	AT1G49715	AT1G64870	AT1G70780	AT3G23130	AT1G27470
AT1G64385	AT3G22120	AT1G28010	AT1G07485	AT1G49720	AT1G64880	AT1G70782	AT3G23290	AT1G28000
AT1G64670	AT3G23030	AT1G28080	AT1G07490	AT1G49830	AT1G64910	AT1G70890	AT3G23650	AT1G28010
AT1G64680	AT3G23130	AT1G28135	AT1G07500	AT1G49832	AT1G64920	AT1G71820	AT3G25640	AT1G28080
AT1G64970	AT3G23290	AT1G28170	AT1G07510	AT1G50020	AT1G65032	AT1G71828	AT3G25905	AT1G28135
AT1G66783	AT3G23650	AT1G28210	AT1G07520	AT1G50030	AT1G65040	AT1G71830	AT3G25910	AT1G28170
AT1G67340	AT3G25640	AT1G28330	AT1G07530	AT1G50050	AT1G65110	AT1G71866	AT3G26115	AT1G28210
AT1G67590	AT3G25727	AT1G28335	AT1G07540	AT1G50740	AT1G65113	AT1G71870	AT3G26120	AT1G28330
AT1G67900	AT3G25730	AT1G28600	AT1G07570	AT1G51080	AT1G65260	AT1G72175	AT3G26180	AT1G28335
AT1G68470	AT3G25905	AT1G29080	AT1G07580	AT1G51090	AT1G65270	AT1G72180	AT3G26812	AT1G28600
AT1G68510	AT3G25910	AT1G29120	AT1G07590	AT1G51100	AT1G65320	AT1G72310	AT3G26813	AT1G29080
AT1G68845	AT3G26115	AT1G29140	AT1G07620	AT1G51110	AT1G65330	AT1G72416	AT3G27210	AT1G29120
AT1G69180	AT3G26120	AT1G29150	AT1G07630	AT1G51140	AT1G65340	AT1G72420	AT3G27460	AT1G29140
AT1G69430	AT3G26180	AT1G29160	AT1G07650	AT1G51460	AT1G65342	AT1G72460	AT3G27470	AT1G29150
AT1G69580	AT3G26812	AT1G29390	AT1G07670	AT1G51520	AT1G65540	AT1G72490	AT3G29020	AT1G29160
AT1G69630	AT3G26813	AT1G29395	AT1G07680	AT1G51530	AT1G65550	AT1G72640	AT3G42670	AT1G29390
AT1G69640	AT3G27210	AT1G29530	AT1G07710	AT1G51680	AT1G65740	AT1G72645	AT3G47710	AT1G29395
AT1G69690	AT3G27460	AT1G29540	AT1G07720	AT1G51690	AT1G65760	AT1G72650	AT3G47720	AT1G29530
AT1G70209	AT3G27470	AT1G29750	AT1G07725	AT1G51790	AT1G65850	AT1G72700	AT3G47790	AT1G29540
AT1G70210	AT3G29020	AT1G29760	AT1G07728	AT1G51930	AT1G65860	AT1G73080	AT3G47800	AT1G29750
AT1G70290	AT3G42670	AT1G30190	AT1G07870	AT1G51940	AT1G65880	AT1G73687	AT3G48690	AT1G29760
AT1G70510	AT3G44950	AT1G30210	AT1G07880	AT1G52000	AT1G65960	AT1G73690	AT3G48700	AT1G30190
AT1G70518	AT3G47710	AT1G30220	AT1G07885	AT1G52155	AT1G65970	AT1G74120	AT3G48710	AT1G30210
AT1G70700	AT3G47720	AT1G30240	AT1G07890	AT1G52290	AT1G65980	AT1G74130	AT3G49530	AT1G30220
AT1G70780	AT3G47790	AT1G30250	AT1G07920	AT1G53180	AT1G66040	AT1G74160	AT3G49550	AT1G30240
AT1G70782	AT3G47800	AT1G30450	AT1G07930	AT1G53230	AT1G66045	AT1G74290	AT3G49560	AT1G30250
AT1G70890	AT3G48690	AT1G30455	AT1G08010	AT1G53233	AT1G66050	AT1G74330	AT3G49790	AT1G30450
AT1G71820	AT3G48700	AT1G30470	AT1G08030	AT1G53920	AT1G66190	AT1G74340	AT3G49796	AT1G30455
AT1G71828	AT3G48710	AT1G30473	AT1G08100	AT1G54410	AT1G66200	AT1G74430	AT3G50620	AT1G30470
AT1G71830	AT3G49530	AT1G30540	AT1G08110	AT1G54420	AT1G66210	AT1G74440	AT3G50650	AT1G30473
AT1G71866	AT3G49550	AT1G30550	AT1G08115	AT1G54790	AT1G66220	AT1G74510	AT3G50730	AT1G30540
AT1G71870	AT3G49560	AT1G30620	AT1G08120	AT1G54820	AT1G66230	AT1G74850	AT3G51650	AT1G30550
AT1G72175	AT3G49790	AT1G30900	AT1G08170	AT1G55010	AT1G66235	AT1G74860	AT3G51670	AT1G30620
AT1G72180	AT3G49796	AT1G31040	AT1G08180	AT1G55180	AT1G66300	AT1G74910	AT3G51850	AT1G30900
AT1G72310	AT3G50620	AT1G31070	AT1G08190	AT1G55190	AT1G66530	AT1G74920	AT3G51950	AT1G31040
AT1G72416	AT3G50650	AT1G31120	AT1G08210	AT1G55200	AT1G66540	AT1G75060	AT3G52100	AT1G31070
AT1G72420	AT3G50730	AT1G31160	AT1G08220	AT1G55475	AT1G66690	AT1G75070	AT3G52105	AT1G31120
AT1G72460	AT3G51650	AT1G31290	AT1G08230	AT1G55480	AT1G66700	AT1G75080	AT3G52110	AT1G31160
AT1G72490	AT3G51670	AT1G31670	AT1G08270	AT1G55840	AT1G66852	AT1G75090	AT3G53610	AT1G31290
AT1G72640	AT3G51850	AT1G31690	AT1G08280	AT1G56030	AT1G66855	AT1G75400	AT3G53611	AT1G31670
AT1G72645	AT3G51950	AT1G31710	AT1G08290	AT1G56230	AT1G66860	AT1G75440	AT3G53620	AT1G31690
AT1G72650	AT3G52100	AT1G31810	AT1G08300	AT1G56555	AT1G66960	AT1G75530	AT3G54340	AT1G31710
AT1G72700	AT3G52105	AT1G31875	AT1G08315	AT1G56560	AT1G66970	AT1G75820	AT3G54990	AT1G31810
AT1G73080	AT3G52110	AT1G31880	AT1G08410	AT1G56580	AT1G67148	AT1G75830	AT3G55000	AT1G31875
AT1G73687	AT3G53610	AT1G32180	AT1G08420	AT1G56660	AT1G67150	AT1G76110	AT3G55560	AT1G31880
AT1G73690	AT3G53611	AT1G32330	AT1G08465	AT1G57610	AT1G68420	AT1G76120	AT3G55570	AT1G32180
AT1G74120	AT3G53620	AT1G32337	AT1G08470	AT1G57613	AT1G68630	AT1G76130	AT3G55573	AT1G32330
AT1G74130	AT3G54340	AT1G32340	AT1G08480	AT1G58110	AT1G68750	AT1G76420	AT3G55580	AT1G32337
AT1G74160	AT3G54990	AT1G32375	AT1G08490	AT1G58120	AT1G68760	AT1G76430	AT3G55880	AT1G32340
AT1G74290	AT3G55000	AT1G32380	AT1G08510	AT1G58122	AT1G68770	AT1G76660	AT3G55890	AT1G32375
AT1G74330	AT3G55560	AT1G32385	AT1G08530	AT1G58340	AT1G69795	AT1G76670	AT3G57030	AT1G32380
AT1G74340	AT3G55570	AT1G32450	AT1G08540	AT1G59640	AT1G69797	AT1G76980	AT3G57220	AT1G32385
AT1G74430	AT3G55573	AT1G32600	AT1G08560	AT1G59910	AT1G69960	AT1G77060	AT3G57230	AT1G32450
AT1G74440	AT3G55580	AT1G32630	AT1G08570	AT1G60270	AT1G70340	AT1G77080	AT3G57390	AT1G32600
AT1G74510	AT3G55880	AT1G32700	AT1G08630	AT1G60940	AT1G70350	AT1G77210	AT3G57400	AT1G32630
AT1G74850	AT3G55890	AT1G32740	AT1G08640	AT1G60950	AT1G70360	AT1G77220	AT3G57920	AT1G32700
AT1G74860	AT3G57030	AT1G32770	AT1G08650	AT1G61130	AT1G70390	AT1G77280	AT3G57930	AT1G32740
AT1G74910	AT3G57220	AT1G32860	AT1G08660	AT1G61340	AT1G70400	AT1G77290	AT3G57940	AT1G32770
AT1G74920	AT3G57230	AT1G32870	AT1G08700	AT1G61740	AT1G70650	AT1G77450	AT3G58676	AT1G32860
AT1G75060	AT3G57390	AT1G33060	AT1G08710	AT1G61810	AT1G70660	AT1G77655	AT3G58680	AT1G32870
AT1G75070	AT3G57400	AT1G33340	AT1G08720	AT1G61870	AT1G70840	AT1G77660	AT3G58690	AT1G33060
AT1G75080	AT3G57920	AT1G33720	AT1G08870	AT1G61880	AT1G70850	AT1G78000	AT3G58700	AT1G33340
AT1G75090	AT3G57930	AT1G33850	AT1G08880	AT1G61890	AT1G71120	AT1G78440	AT3G59050	AT1G33720
AT1G75400	AT3G57940	AT1G34370	AT1G08890	AT1G62045	AT1G71130	AT1G78480	AT3G59052	AT1G33850
AT1G75440	AT3G58676	AT1G34380	AT1G08920	AT1G62050	AT1G71140	AT1G78490	AT3G59060	AT1G34370
AT1G75530	AT3G58680	AT1G35333	AT1G08930	AT1G62690	AT1G71220	AT1G78580	AT3G59068	AT1G34380
AT1G75820	AT3G58690	AT1G35510	AT1G09010	AT1G63010	AT1G71230	AT1G78700	AT3G60110	AT1G35333
AT1G75830	AT3G58700	AT1G35750	AT1G09070	AT1G63120	AT1G71350	AT1G78710	AT3G61460	AT1G35510
AT1G76110	AT3G59050	AT1G36070	AT1G09160	AT1G63290	AT1G72230	AT1G79060	AT3G62600	AT1G35750
AT1G76120	AT3G59052	AT1G36940	AT1G09170	AT1G63295	AT1G72350	AT1G79070	AT3G62610	AT1G36070
AT1G76130	AT3G59060	AT1G36942	AT1G09195	AT1G63820	AT1G72360	AT1G79075	AT3G63430	AT1G36940
AT1G76420	AT3G59068	AT1G36970	AT1G09200	AT1G63830	AT1G72670	AT1G80030	AT4G00450	AT1G36942
AT1G76430	AT3G60110	AT1G42480	AT1G09245	AT1G63840	AT1G72680	AT1G80100	AT4G01060	AT1G36970
AT1G76660	AT3G61460	AT1G43000	AT1G09250	AT1G65630	AT1G72690	AT1G80280	AT4G01450	AT1G42480
AT1G76670	AT3G62600	AT1G43040	AT1G09260	AT1G66360	AT1G73060	AT1G80290	AT4G02480	AT1G43000
AT1G76980	AT3G62610	AT1G43630	AT1G09300	AT1G66370	AT1G73100	AT1G80450	AT4G02482	AT1G43040
AT1G77060	AT3G63430	AT1G43765	AT1G09310	AT1G66780	AT1G75140	AT1G80600	AT4G02670	AT1G43145
AT1G77080	AT4G00450	AT1G44010	AT1G09380	AT1G66790	AT1G75150	AT1G80610	AT4G09180	AT1G43630
AT1G77210	AT4G01060	AT1G44350	AT1G09390	AT1G66890	AT1G75160	AT1G80620	AT4G11670	AT1G43765
AT1G77220	AT4G01450	AT1G44790	AT1G09400	AT1G66900	AT1G75620	AT2G01210	AT4G11680	AT1G44010
AT1G77280	AT4G02480	AT1G44800	AT1G09410	AT1G66950	AT1G75760	AT2G01505	AT4G11690	AT1G44350
AT1G77290	AT4G02482	AT1G47330	AT1G09470	AT1G67560	AT1G75770	AT2G01510	AT4G12420	AT1G44790
AT1G77450	AT4G02670	AT1G47380	AT1G09480	AT1G67630	AT1G76270	AT2G01960	AT4G12430	AT1G44800
AT1G77655	AT4G09180	AT1G47600	AT1G09520	AT1G67635	AT1G76280	AT2G03040	AT4G12432	AT1G47330
AT1G77660	AT4G11670	AT1G47610	AT1G09570	AT1G67720	AT1G77525	AT2G03280	AT4G14723	AT1G47380
AT1G78000	AT4G11680	AT1G47780	AT1G09625	AT1G67730	AT1G77530	AT2G03290	AT4G14900	AT1G47600
AT1G78170	AT4G11690	AT1G47885	AT1G09630	AT1G67750	AT1G78980	AT2G03430	AT4G16390	AT1G47610
AT1G78172	AT4G12420	AT1G47890	AT1G09640	AT1G67760	AT1G79130	AT2G03440	AT4G16400	AT1G47780
AT1G78180	AT4G12430	AT1G48070	AT1G09780	AT1G67770	AT1G79430	AT2G03445	AT4G16540	AT1G47885
AT1G78440	AT4G12432	AT1G48080	AT1G09840	AT1G67850	AT1G80133	AT2G03450	AT4G16550	AT1G47890
AT1G78480	AT4G14720	AT1G48090	AT1G09850	AT1G67855	AT1G80140	AT2G03730	AT4G16748	AT1G48070
AT1G78490	AT4G14723	AT1G48200	AT1G09940	AT1G67856	AT1G80150	AT2G06200	AT4G16780	AT1G48080
AT1G78580	AT4G14900	AT1G48210	AT1G09980	AT1G67890	AT1G80210	AT2G14210	AT4G17360	AT1G48090
AT1G78700	AT4G16390	AT1G48380	AT1G09995	AT1G67950	AT1G80220	AT2G18193	AT4G17370	AT1G48200
AT1G78710	AT4G16400	AT1G48390	AT1G10010	AT1G67960	AT1G80680	AT2G18510	AT4G17380	AT1G48210
AT1G79060	AT4G16540	AT1G48400	AT1G10050	AT1G68060	AT2G01900	AT2G18720	AT4G17490	AT1G48380
AT1G79070	AT4G16550	AT1G48490	AT1G10090	AT1G68400	AT2G02090	AT2G18721	AT4G17870	AT1G48390
AT1G79075	AT4G16748	AT1G48500	AT1G10120	AT1G68410	AT2G02148	AT2G18730	AT4G17930	AT1G48400
AT1G80030	AT4G16780	AT1G48910	AT1G10155	AT1G68480	AT2G02570	AT2G19220	AT4G18700	AT1G48490
AT1G80100	AT4G17360	AT1G49050	AT1G10190	AT1G68560	AT2G02580	AT2G19580	AT4G18890	AT1G48500
AT1G80280	AT4G17370	AT1G49430	AT1G10200	AT1G68568	AT2G03200	AT2G19582	AT4G18960	AT1G48910
AT1G80290	AT4G17380	AT1G49520	AT1G10210	AT1G68570	AT2G03210	AT2G20130	AT4G21350	AT1G49050
AT1G80450	AT4G17490	AT1G49530	AT1G10220	AT1G68580	AT2G03220	AT2G20140	AT4G21870	AT1G49430
AT1G80600	AT4G17870	AT1G49610	AT1G10230	AT1G68590	AT2G03230	AT2G20142	AT4G21880	AT1G49520
AT1G80610	AT4G17930	AT1G49640	AT1G10240	AT1G68600	AT2G03300	AT2G20560	AT4G22540	AT1G49530
AT1G80620	AT4G18700	AT1G49650	AT1G10360	AT1G68720	AT2G03320	AT2G20562	AT4G22840	AT1G49610
AT2G01210	AT4G18890	AT1G49830	AT1G10370	AT1G68740	AT2G03350	AT2G21070	AT4G22850	AT1G49640
AT2G01505	AT4G18960	AT1G49832	AT1G10380	AT1G68830	AT2G03490	AT2G23000	AT4G22860	AT1G49650
AT2G01510	AT4G21350	AT1G50020	AT1G10410	AT1G68840	AT2G03580	AT2G23170	AT4G22950	AT1G49830
AT2G01960	AT4G21870	AT1G50030	AT1G10460	AT1G69120	AT2G03590	AT2G23171	AT4G22960	AT1G49832
AT2G03040	AT4G21880	AT1G50040	AT1G10470	AT1G69130	AT2G03913	AT2G23690	AT4G23010	AT1G50020
AT2G03280	AT4G22540	AT1G50050	AT1G10510	AT1G69250	AT2G03955	AT2G24240	AT4G24020	AT1G50030
AT2G03290	AT4G22840	AT1G50620	AT1G10520	AT1G69252	AT2G04045	AT2G24520	AT4G24540	AT1G50040
AT2G03430	AT4G22850	AT1G50630	AT1G10540	AT1G69310	AT2G04046	AT2G26280	AT4G24550	AT1G50050
AT2G03440	AT4G22860	AT1G50740	AT1G10550	AT1G69320	AT2G04220	AT2G26290	AT4G24660	AT1G50620
AT2G03445	AT4G22950	AT1G51035	AT1G10590	AT1G69600	AT2G04240	AT2G26520	AT4G25450	AT1G50630
AT2G03450	AT4G22960	AT1G51040	AT1G10600	AT1G69760	AT2G04305	AT2G26750	AT4G25470	AT1G50740
AT2G03730	AT4G23010	AT1G51080	AT1G10610	AT1G69770	AT2G04480	AT2G27390	AT4G25480	AT1G51035
AT2G06200	AT4G24020	AT1G51090	AT1G10640	AT1G69850	AT2G06025	AT2G27400	AT4G25490	AT1G51040
AT2G07689	AT4G24540	AT1G51100	AT1G10657	AT1G69870	AT2G07240	AT2G27402	AT4G25640	AT1G51080
AT2G07705	AT4G24550	AT1G51110	AT1G10660	AT1G70050	AT2G07360	AT2G27830	AT4G25650	AT1G51090
AT2G07806	AT4G24660	AT1G51140	AT1G10670	AT1G70060	AT2G07560	AT2G27840	AT4G25720	AT1G51100
AT2G07981	AT4G25450	AT1G51240	AT1G10690	AT1G70080	AT2G10608	AT2G27920	AT4G25730	AT1G51110
AT2G08986	AT4G25470	AT1G51250	AT1G10840	AT1G70090	AT2G11520	AT2G27930	AT4G25840	AT1G51140
AT2G12400	AT4G25480	AT1G51520	AT1G10850	AT1G70160	AT2G11522	AT2G27990	AT4G25990	AT1G51240
AT2G12405	AT4G25490	AT1G51530	AT1G10900	AT1G70300	AT2G12646	AT2G28000	AT4G27410	AT1G51250
AT2G14210	AT4G25640	AT1G51680	AT1G10910	AT1G70370	AT2G13295	AT2G28150	AT4G27415	AT1G51520
AT2G14255	AT4G25650	AT1G51690	AT1G10950	AT1G70550	AT2G13550	AT2G28160	AT4G27800	AT1G51530
AT2G18193	AT4G25720	AT1G51790	AT1G10960	AT1G70560	AT2G13560	AT2G28320	AT4G27810	AT1G51680
AT2G18510	AT4G25730	AT1G51820	AT1G11040	AT1G70895	AT2G13790	AT2G29670	AT4G28730	AT1G51690
AT2G18720	AT4G25840	AT1G51823	AT1G11050	AT1G70900	AT2G13800	AT2G30000	AT4G31340	AT1G51790
AT2G18721	AT4G25990	AT1G51930	AT1G11060	AT1G70944	AT2G14045	AT2G30010	AT4G31960	AT1G51820
AT2G18730	AT4G27410	AT1G51940	AT1G11100	AT1G71020	AT2G14050	AT2G30360	AT4G33945	AT1G51823
AT2G19220	AT4G27415	AT1G52000	AT1G11110	AT1G71030	AT2G14060	AT2G30370	AT4G33950	AT1G51930
AT2G19580	AT4G27800	AT1G52040	AT1G11112	AT1G71360	AT2G14282	AT2G30520	AT4G34780	AT1G51940
AT2G19582	AT4G27810	AT1G52050	AT1G11120	AT1G71696	AT2G15260	AT2G30530	AT4G34790	AT1G52000
AT2G19950	AT4G28730	AT1G52080	AT1G11125	AT1G71697	AT2G15555	AT2G31160	AT4G34800	AT1G52040
AT2G19960	AT4G31340	AT1G52155	AT1G11130	AT1G71700	AT2G15580	AT2G31400	AT4G35230	AT1G52050
AT2G20130	AT4G31960	AT1G52290	AT1G11175	AT1G71900	AT2G15590	AT2G32110	AT4G35830	AT1G52080
AT2G20140	AT4G33945	AT1G52320	AT1G11180	AT1G71910	AT2G15710	AT2G32120	AT4G35837	AT1G52155
AT2G20142	AT4G33950	AT1G52990	AT1G11185	AT1G71920	AT2G15730	AT2G33509	AT4G35840	AT1G52290
AT2G20560	AT4G34780	AT1G53050	AT1G11240	AT1G72070	AT2G16016	AT2G33510	AT4G35900	AT1G52320
AT2G20562	AT4G34790	AT1G53163	AT1G11250	AT1G72080	AT2G16018	AT2G33520	AT4G35905	AT1G52990
AT2G21070	AT4G34800	AT1G53180	AT1G11260	AT1G72220	AT2G16019	AT2G33540	AT4G36750	AT1G53050
AT2G23000	AT4G35230	AT1G53230	AT1G11310	AT1G72410	AT2G16020	AT2G33550	AT4G36870	AT1G53163
AT2G23170	AT4G35830	AT1G53620	AT1G11330	AT1G72440	AT2G16030	AT2G33860	AT4G36910	AT1G53180
AT2G23171	AT4G35837	AT1G53920	AT1G11370	AT1G72450	AT2G16040	AT2G33870	AT4G36920	AT1G53230
AT2G23690	AT4G35840	AT1G53930	AT1G11380	AT1G72500	AT2G16592	AT2G34320	AT4G37400	AT1G53620
AT2G24240	AT4G35900	AT1G53935	AT1G11450	AT1G72630	AT2G16870	AT2G34330	AT4G37950	AT1G53920
AT2G24520	AT4G35905	AT1G53940	AT1G11545	AT1G72830	AT2G16880	AT2G34340	AT5G01100	AT1G53930
AT2G26130	AT4G36750	AT1G54410	AT1G11550	AT1G73066	AT2G17150	AT2G34350	AT5G02530	AT1G53935
AT2G26280	AT4G36870	AT1G54420	AT1G11560	AT1G73390	AT2G17160	AT2G34640	AT5G02540	AT1G53940
AT2G26290	AT4G36910	AT1G54680	AT1G11570	AT1G73400	AT2G17170	AT2G34710	AT5G03280	AT1G54410
AT2G26520	AT4G36920	AT1G54790	AT1G11600	AT1G73590	AT2G17590	AT2G34920	AT5G03690	AT1G54420
AT2G26750	AT4G37400	AT1G54820	AT1G11670	AT1G73805	AT2G17600	AT2G34925	AT5G03700	AT1G54680
AT2G27228	AT4G37950	AT1G54880	AT1G11684	AT1G73830	AT2G17790	AT2G35600	AT5G03760	AT1G54790
AT2G27229	AT5G01100	AT1G54890	AT1G11700	AT1G74300	AT2G17800	AT2G35605	AT5G03837	AT1G54820
AT2G27230	AT5G02530	AT1G55000	AT1G11710	AT1G74520	AT2G17830	AT2G35859	AT5G04490	AT1G54880
AT2G27390	AT5G02540	AT1G55010	AT1G11730	AT1G74530	AT2G18010	AT2G35940	AT5G06060	AT1G54890
AT2G27400	AT5G03280	AT1G55050	AT1G11900	AT1G74670	AT2G18080	AT2G35945	AT5G06125	AT1G55000
AT2G27402	AT5G03690	AT1G55175	AT1G11905	AT1G74950	AT2G18280	AT2G36080	AT5G06130	AT1G55010
AT2G27830	AT5G03700	AT1G55180	AT1G11940	AT1G75010	AT2G18590	AT2G36400	AT5G06140	AT1G55050
AT2G27840	AT5G03760	AT1G55190	AT1G11950	AT1G75020	AT2G18600	AT2G36835	AT5G06250	AT1G55175
AT2G27920	AT5G03837	AT1G55270	AT1G12020	AT1G75030	AT2G18610	AT2G36840	AT5G06370	AT1G55180
AT2G27930	AT5G04490	AT1G55475	AT1G12090	AT1G75040	AT2G18620	AT2G37200	AT5G07630	AT1G55190
AT2G27990	AT5G06060	AT1G55480	AT1G12100	AT1G75050	AT2G19010	AT2G37210	AT5G07940	AT1G55270
AT2G28000	AT5G06125	AT1G55600	AT1G12110	AT1G75250	AT2G19020	AT2G37230	AT5G07980	AT1G55475
AT2G28150	AT5G06130	AT1G55750	AT1G12150	AT1G75370	AT2G19030	AT2G37240	AT5G07990	AT1G55480
AT2G28160	AT5G06140	AT1G55840	AT1G12160	AT1G75510	AT2G19150	AT2G37250	AT5G08000	AT1G55600
AT2G28320	AT5G06250	AT1G56040	AT1G12170	AT1G75540	AT2G19510	AT2G37585	AT5G08720	AT1G55750
AT2G29670	AT5G06370	AT1G56045	AT1G12190	AT1G75580	AT2G19520	AT2G37590	AT5G10740	AT1G55840
AT2G30000	AT5G07630	AT1G56230	AT1G12200	AT1G75630	AT2G19860	AT2G37950	AT5G10745	AT1G56040
AT2G30010	AT5G07675	AT1G56233	AT1G12210	AT1G75730	AT2G19870	AT2G38060	AT5G10750	AT1G56045
AT2G30360	AT5G07680	AT1G56410	AT1G12230	AT1G75740	AT2G20050	AT2G38120	AT5G10960	AT1G56230
AT2G30370	AT5G07940	AT1G56500	AT1G12240	AT1G75790	AT2G20300	AT2G38530	AT5G11000	AT1G56233
AT2G30520	AT5G07980	AT1G56650	AT1G12260	AT1G75800	AT2G20310	AT2G38540	AT5G11130	AT1G56410
AT2G30530	AT5G07990	AT1G56660	AT1G12270	AT1G75810	AT2G20650	AT2G38810	AT5G11140	AT1G56500
AT2G31160	AT5G08000	AT1G57610	AT1G12300	AT1G75880	AT2G20660	AT2G38820	AT5G11700	AT1G56650
AT2G31400	AT5G08720	AT1G57613	AT1G12310	AT1G75890	AT2G20960	AT2G38823	AT5G11970	AT1G56660
AT2G32110	AT5G10740	AT1G57620	AT1G12320	AT1G75891	AT2G21170	AT2G39480	AT5G11977	AT1G57610
AT2G32120	AT5G10745	AT1G57630	AT1G12330	AT1G76170	AT2G21180	AT2G39550	AT5G13780	AT1G57613
AT2G33509	AT5G10750	AT1G57800	AT1G12380	AT1G76180	AT2G21185	AT2G39675	AT5G13790	AT1G57620
AT2G33510	AT5G10960	AT1G58050	AT1G12390	AT1G76185	AT2G21187	AT2G39681	AT5G14180	AT1G57630
AT2G33520	AT5G11000	AT1G58055	AT1G12423	AT1G76360	AT2G21200	AT2G39690	AT5G14490	AT1G57800
AT2G33540	AT5G11130	AT1G58110	AT1G12430	AT1G76380	AT2G21400	AT2G39705	AT5G14495	AT1G58050
AT2G33550	AT5G11140	AT1G58120	AT1G12440	AT1G76390	AT2G21480	AT2G39860	AT5G15110	AT1G58055
AT2G33860	AT5G11700	AT1G58122	AT1G12450	AT1G76590	AT2G21490	AT2G39865	AT5G15120	AT1G58110
AT2G33870	AT5G11970	AT1G58200	AT1G12451	AT1G76620	AT2G21540	AT2G39870	AT5G18640	AT1G58120
AT2G34320	AT5G11977	AT1G58210	AT1G12460	AT1G76800	AT2G22520	AT2G40230	AT5G18650	AT1G58122
AT2G34330	AT5G12060	AT1G58235	AT1G12570	AT1G76810	AT2G22920	AT2G40233	AT5G19050	AT1G58200
AT2G34340	AT5G13780	AT1G58242	AT1G12600	AT1G76892	AT2G23010	AT2G40490	AT5G19060	AT1G58210
AT2G34350	AT5G13790	AT1G58250	AT1G12610	AT1G76952	AT2G23230	AT2G41000	AT5G19510	AT1G58235
AT2G34640	AT5G14180	AT1G58340	AT1G12775	AT1G77460	AT2G23350	AT2G41010	AT5G19520	AT1G58242
AT2G34710	AT5G14490	AT1G59640	AT1G12780	AT1G77500	AT2G23360	AT2G41140	AT5G20225	AT1G58250
AT2G34920	AT5G14495	AT1G59750	AT1G12790	AT1G77930	AT2G23420	AT2G41230	AT5G20230	AT1G58340
AT2G34925	AT5G15110	AT1G59780	AT1G12820	AT1G77932	AT2G23890	AT2G41231	AT5G20240	AT1G59640
AT2G35600	AT5G15120	AT1G59910	AT1G12840	AT1G77940	AT2G23900	AT2G41233	AT5G21280	AT1G59750
AT2G35605	AT5G18640	AT1G60260	AT1G12900	AT1G78080	AT2G23990	AT2G41380	AT5G21950	AT1G59780
AT2G35859	AT5G18650	AT1G60270	AT1G12910	AT1G78090	AT2G24000	AT2G41550	AT5G22310	AT1G59910
AT2G35940	AT5G19050	AT1G60400	AT1G12990	AT1G78130	AT2G24070	AT2G41560	AT5G22420	AT1G60260
AT2G35945	AT5G19060	AT1G60410	AT1G13000	AT1G78280	AT2G24370	AT2G41620	AT5G22430	AT1G60270
AT2G36080	AT5G19510	AT1G60913	AT1G13170	AT1G78290	AT2G24380	AT2G41630	AT5G22740	AT1G60400
AT2G36400	AT5G19520	AT1G60920	AT1G13180	AT1G78610	AT2G24390	AT2G41640	AT5G22990	AT1G60410
AT2G36835	AT5G20225	AT1G60930	AT1G13195	AT1G78620	AT2G24395	AT2G41810	AT5G23000	AT1G60913
AT2G36840	AT5G20230	AT1G61130	AT1G13220	AT1G78860	AT2G24430	AT2G42570	AT5G23020	AT1G60920
AT2G37120	AT5G20240	AT1G61340	AT1G13230	AT1G78865	AT2G24735	AT2G42730	AT5G23260	AT1G60930
AT2G37130	AT5G21280	AT1G61795	AT1G13240	AT1G78870	AT2G24740	AT2G42740	AT5G24530	AT1G61130
AT2G37200	AT5G21950	AT1G61810	AT1G13245	AT1G79000	AT2G25170	AT2G42750	AT5G24890	AT1G61340
AT2G37210	AT5G22310	AT1G61870	AT1G13250	AT1G79010	AT2G25220	AT2G42790	AT5G25570	AT1G61795
AT2G37230	AT5G22420	AT1G61880	AT1G13260	AT1G79120	AT2G25260	AT2G42800	AT5G25580	AT1G61810
AT2G37240	AT5G22430	AT1G61890	AT1G13270	AT1G79420	AT2G25270	AT2G42870	AT5G26146	AT1G61870
AT2G37250	AT5G22740	AT1G62040	AT1G13290	AT1G79690	AT2G25310	AT2G43010	AT5G26147	AT1G61880
AT2G37585	AT5G22990	AT1G62200	AT1G13350	AT1G79700	AT2G25312	AT2G43120	AT5G26740	AT1G61890
AT2G37590	AT5G23000	AT1G62210	AT1G13360	AT1G79750	AT2G25320	AT2G43800	AT5G27930	AT1G62040
AT2G37950	AT5G23020	AT1G62250	AT1G13370	AT1G79760	AT2G25330	AT2G44500	AT5G28490	AT1G62200
AT2G38060	AT5G23260	AT1G62260	AT1G13380	AT1G79770	AT2G25565	AT2G44600	AT5G28491	AT1G62210
AT2G38120	AT5G24530	AT1G62320	AT1G13440	AT1G80110	AT2G25570	AT2G44610	AT5G39635	AT1G62250
AT2G38530	AT5G24890	AT1G62330	AT1G13448	AT1G80120	AT2G25580	AT2G44620	AT5G40540	AT1G62260
AT2G38540	AT5G25570	AT1G62690	AT1G13540	AT1G80420	AT2G25980	AT2G44798	AT5G41315	AT1G62320
AT2G38810	AT5G25580	AT1G62830	AT1G13550	AT1G80440	AT2G25990	AT2G44810	AT5G41380	AT1G62330
AT2G38820	AT5G26146	AT1G62840	AT1G13600	AT1G80690	AT2G26000	AT2G44910	AT5G41390	AT1G62690
AT2G38823	AT5G26147	AT1G62950	AT1G13605	AT1G80700	AT2G26430	AT2G45200	AT5G41400	AT1G62830
AT2G39480	AT5G26740	AT1G62960	AT1G13607	AT1G80770	AT2G26440	AT2G45340	AT5G42210	AT1G62840
AT2G39550	AT5G27930	AT1G63010	AT1G13608	AT1G80780	AT2G26490	AT2G45410	AT5G43270	AT1G62950
AT2G39675	AT5G28490	AT1G63110	AT1G13609	AT1G80790	AT2G26690	AT2G45412	AT5G44590	AT1G62960
AT2G39681	AT5G28491	AT1G63120	AT1G13700	AT1G80920	AT2G26940	AT2G45430	AT5G44600	AT1G63010
AT2G39690	AT5G39635	AT1G63290	AT1G13720	AT1G80930	AT2G26970	AT2G45680	AT5G46150	AT1G63110
AT2G39705	AT5G40540	AT1G63295	AT1G13730	AT2G01080	AT2G26975	AT2G45685	AT5G46690	AT1G63120
AT2G39860	AT5G41315	AT1G63550	AT1G13740	AT2G01090	AT2G27300	AT2G45820	AT5G46710	AT1G63290
AT2G39865	AT5G41380	AT1G63560	AT1G13755	AT2G01100	AT2G27310	AT2G45830	AT5G46790	AT1G63295
AT2G39870	AT5G41390	AT1G63840	AT1G13760	AT2G01150	AT2G27460	AT2G45860	AT5G49340	AT1G63550
AT2G40230	AT5G41400	AT1G63930	AT1G13770	AT2G01160	AT2G27470	AT2G45870	AT5G49350	AT1G63560
AT2G40233	AT5G42210	AT1G64340	AT1G13830	AT2G01220	AT2G27480	AT2G45950	AT5G49360	AT1G63840
AT2G40490	AT5G43270	AT1G64820	AT1G13840	AT2G01670	AT2G27860	AT2G45960	AT5G51451	AT1G63930
AT2G41000	AT5G44590	AT1G64830	AT1G13850	AT2G01850	AT2G28070	AT2G46308	AT5G51460	AT1G64340
AT2G41010	AT5G44600	AT1G64840	AT1G13940	AT2G01860	AT2G28180	AT2G46320	AT5G51795	AT1G64820
AT2G41140	AT5G46150	AT1G64870	AT1G13960	AT2G01913	AT2G28190	AT2G46330	AT5G53010	AT1G64830
AT2G41160	AT5G46690	AT1G64880	AT1G14110	AT2G01918	AT2G28210	AT2G46340	AT5G53020	AT1G64840
AT2G41170	AT5G46710	AT1G64910	AT1G14120	AT2G01920	AT2G28220	AT2G46370	AT5G53160	AT1G64870
AT2G41230	AT5G46790	AT1G64920	AT1G14260	AT2G01930	AT2G28426	AT2G46410	AT5G53200	AT1G64880
AT2G41231	AT5G49340	AT1G65032	AT1G14300	AT2G01940	AT2G28430	AT2G46420	AT5G53220	AT1G64910
AT2G41233	AT5G49350	AT1G65040	AT1G14310	AT2G01970	AT2G28440	AT2G46455	AT5G53940	AT1G64920
AT2G41380	AT5G49360	AT1G65110	AT1G14315	AT2G01980	AT2G28450	AT2G46460	AT5G55170	AT1G65032
AT2G41550	AT5G51451	AT1G65113	AT1G14320	AT2G02080	AT2G28460	AT2G46470	AT5G55180	AT1G65040
AT2G41560	AT5G51460	AT1G65260	AT1G14330	AT2G02100	AT2G28640	AT2G46530	AT5G55960	AT1G65110
AT2G41620	AT5G51795	AT1G65270	AT1G14340	AT2G02170	AT2G28650	AT2G46650	AT5G55970	AT1G65113
AT2G41630	AT5G53010	AT1G65320	AT1G14345	AT2G02180	AT2G29120	AT2G46720	AT5G56260	AT1G65260
AT2G41640	AT5G53020	AT1G65330	AT1G14350	AT2G02220	AT2G29330	AT2G46970	AT5G56270	AT1G65270
AT2G41810	AT5G53160	AT1G65340	AT1G14360	AT2G02230	AT2G29340	AT2G46980	AT5G56360	AT1G65320
AT2G42570	AT5G53200	AT1G65342	AT1G14370	AT2G02470	AT2G29730	AT2G47260	AT5G56680	AT1G65330
AT2G42730	AT5G53220	AT1G65540	AT1G14380	AT2G02800	AT2G29740	AT2G47480	AT5G56690	AT1G65340
AT2G42740	AT5G53940	AT1G65550	AT1G14390	AT2G02810	AT2G29930	AT2G47485	AT5G56700	AT1G65342
AT2G42750	AT5G55170	AT1G65630	AT1G14420	AT2G02950	AT2G29940	AT2G47810	AT5G57350	AT1G65540
AT2G42790	AT5G55180	AT1G65740	AT1G14430	AT2G02955	AT2G30470	AT3G02000	AT5G57390	AT1G65550
AT2G42800	AT5G55960	AT1G65760	AT1G14440	AT2G03480	AT2G30550	AT3G02010	AT5G57567	AT1G65630
AT2G42870	AT5G55970	AT1G65850	AT1G14450	AT2G03710	AT2G30560	AT3G02110	AT5G57570	AT1G65740
AT2G43010	AT5G56260	AT1G65860	AT1G14460	AT2G03980	AT2G30575	AT3G02310	AT5G57580	AT1G65760
AT2G43120	AT5G56270	AT1G65880	AT1G14470	AT2G04038	AT2G31082	AT3G02315	AT5G57710	AT1G65850
AT2G43610	AT5G56360	AT1G65960	AT1G14530	AT2G04039	AT2G31085	AT3G02460	AT5G58850	AT1G65860
AT2G43620	AT5G56680	AT1G65970	AT1G14540	AT2G04560	AT2G31090	AT3G02468	AT5G58900	AT1G65880
AT2G43630	AT5G56690	AT1G65980	AT1G14550	AT2G04570	AT2G31140	AT3G02470	AT5G59710	AT1G65960
AT2G43800	AT5G56700	AT1G66040	AT1G14570	AT2G04675	AT2G31480	AT3G02810	AT5G60710	AT1G65970
AT2G44500	AT5G57350	AT1G66045	AT1G14600	AT2G04680	AT2G31490	AT3G02820	AT5G60920	AT1G65980
AT2G44600	AT5G57390	AT1G66050	AT1G14620	AT2G05760	AT2G31500	AT3G02830	AT5G61090	AT1G66040
AT2G44610	AT5G57567	AT1G66190	AT1G14630	AT2G11000	AT2G31790	AT3G02910	AT5G61100	AT1G66045
AT2G44620	AT5G57570	AT1G66200	AT1G14680	AT2G11005	AT2G31840	AT3G03150	AT5G61840	AT1G66050
AT2G44798	AT5G57580	AT1G66210	AT1G14685	AT2G14750	AT2G31900	AT3G03170	AT5G61850	AT1G66190
AT2G44810	AT5G57710	AT1G66220	AT1G14686	AT2G16640	AT2G31910	AT3G03180	AT5G62070	AT1G66200
AT2G44910	AT5G58850	AT1G66230	AT1G14687	AT2G16650	AT2G32740	AT3G03270	AT5G62080	AT1G66210
AT2G45200	AT5G58900	AT1G66235	AT1G14688	AT2G16760	AT2G32750	AT3G03272	AT5G62090	AT1G66220
AT2G45340	AT5G59710	AT1G66300	AT1G14690	AT2G17370	AT2G32870	AT3G03280	AT5G62170	AT1G66230
AT2G45410	AT5G60710	AT1G66360	AT1G14700	AT2G17480	AT2G32905	AT3G03450	AT5G62560	AT1G66235
AT2G45412	AT5G60920	AT1G66370	AT1G14730	AT2G17540	AT2G32910	AT3G03456	AT5G64320	AT1G66300
AT2G45430	AT5G61090	AT1G66530	AT1G14740	AT2G17850	AT2G33060	AT3G03460	AT5G64330	AT1G66360
AT2G45680	AT5G61100	AT1G66540	AT1G14760	AT2G17860	AT2G33070	AT3G03690	AT5G65650	AT1G66370
AT2G45685	AT5G61840	AT1G66690	AT1G14770	AT2G17870	AT2G33080	AT3G03700	AT5G66730	AT1G66530
AT2G45820	AT5G61850	AT1G66700	AT1G14840	AT2G17880	AT2G33230	AT3G03990	AT5G66740	AT1G66540
AT2G45830	AT5G62070	AT1G66780	AT1G14850	AT2G18245	AT2G33233	AT3G04000	AT5G66910	AT1G66690
AT2G45860	AT5G62080	AT1G66790	AT1G14860	AT2G18250	AT2G33260	AT3G04060	AT5G66920	AT1G66700
AT2G45870	AT5G62090	AT1G66852	AT1G14870	AT2G18260	AT2G33270	AT3G04240	AT5G66930	AT1G66780
AT2G45950	AT5G62170	AT1G66855	AT1G14900	AT2G18530	AT2G33680	AT3G04250	AT5G67060	AT1G66790
AT2G45960	AT5G62560	AT1G66860	AT1G14910	AT2G18560	AT2G33690	AT3G04510	AT5G67070	AT1G66852
AT2G46308	AT5G64320	AT1G66950	AT1G14930	AT2G18700	AT2G33700	AT3G04520	AT5G67180	AT1G66855
AT2G46320	AT5G64330	AT1G66960	AT1G15090	AT2G19110	AT2G33750	AT3G04780		AT1G66860
AT2G46330	AT5G65650	AT1G66970	AT1G15100	AT2G19210	AT2G33760	AT3G04790		AT1G66950
AT2G46340	AT5G66730	AT1G67148	AT1G15110	AT2G19450	AT2G33770	AT3G04800		AT1G66960
AT2G46370	AT5G66740	AT1G67150	AT1G15120	AT2G19460	AT2G34020	AT3G04810		AT1G66970
AT2G46410	AT5G66910	AT1G67630	AT1G15125	AT2G19800	AT2G34030	AT3G05500		AT1G67148
AT2G46420	AT5G66920	AT1G67635	AT1G15340	AT2G19810	AT2G34360	AT3G05510		AT1G67150
AT2G46455	AT5G66930	AT1G67750	AT1G15350	AT2G19980	AT2G34370	AT3G05640		AT1G67630
AT2G46460	AT5G67060	AT1G67760	AT1G15360	AT2G19990	AT2G34520	AT3G05970		AT1G67635
AT2G46470	AT5G67070	AT1G67850	AT1G15370	AT2G20320	AT2G34530	AT3G05975		AT1G67750
AT2G46530	AT5G67180	AT1G67855	AT1G15380	AT2G20800	AT2G34540	AT3G06220		AT1G67760
AT2G46650		AT1G67856	AT1G15385	AT2G20805	AT2G34560	AT3G06230		AT1G67850
AT2G46720		AT1G67890	AT1G15390	AT2G20810	AT2G34570	AT3G06240		AT1G67855
AT2G46970		AT1G67950	AT1G15400	AT2G20815	AT2G34720	AT3G06490		AT1G67856
AT2G46980		AT1G67960	AT1G15490	AT2G21060	AT2G34730	AT3G06930		AT1G67890
AT2G47190		AT1G68060	AT1G15500	AT2G21120	AT2G35040	AT3G07560		AT1G67950
AT2G47200		AT1G68400	AT1G15530	AT2G21130	AT2G35050	AT3G07565		AT1G67960
AT2G47210		AT1G68410	AT1G15550	AT2G21140	AT2G35130	AT3G07700		AT1G68060
AT2G47260		AT1G68420	AT1G15570	AT2G21150	AT2G35140	AT3G07710		AT1G68400
AT2G47480		AT1G68560	AT1G15660	AT2G21210	AT2G36200	AT3G07720		AT1G68410
AT2G47485		AT1G68568	AT1G15690	AT2G21235	AT2G36261	AT3G08590		AT1G68420
AT2G47810		AT1G68570	AT1G15700	AT2G21237	AT2G36980	AT3G08600		AT1G68560
AT3G02000		AT1G68590	AT1G15710	AT2G21300	AT2G37260	AT3G08990		AT1G68568
AT3G02010		AT1G68600	AT1G15790	AT2G21500	AT2G37700	AT3G09000		AT1G68570
AT3G02110		AT1G68630	AT1G15800	AT2G21510	AT2G37930	AT3G09360		AT1G68590
AT3G02310		AT1G68720	AT1G15810	AT2G21650	AT2G38020	AT3G09370		AT1G68600
AT3G02315		AT1G68740	AT1G15850	AT2G22510	AT2G38080	AT3G09560		AT1G68630
AT3G02460		AT1G68750	AT1G15860	AT2G22530	AT2G38150	AT3G09570		AT1G68720
AT3G02468		AT1G68760	AT1G15870	AT2G22540	AT2G38152	AT3G10740		AT1G68740
AT3G02470		AT1G68770	AT1G15950	AT2G22630	AT2G38390	AT3G10745		AT1G68750
AT3G02810		AT1G68830	AT1G16030	AT2G22800	AT2G38400	AT3G10750		AT1G68760
AT3G02820		AT1G69250	AT1G16040	AT2G22840	AT2G38970	AT3G10986		AT1G68770
AT3G02830		AT1G69252	AT1G16060	AT2G22850	AT2G39030	AT3G10990		AT1G68830
AT3G02910		AT1G69600	AT1G16070	AT2G22905	AT2G39060	AT3G11000		AT1G69130
AT3G03150		AT1G69795	AT1G16080	AT2G22910	AT2G39510	AT3G11590		AT1G69250
AT3G03170		AT1G69797	AT1G16090	AT2G22955	AT2G39520	AT3G11690		AT1G69252
AT3G03180		AT1G69850	AT1G16150	AT2G22960	AT2G39630	AT3G11700		AT1G69600
AT3G03270		AT1G69870	AT1G16420	AT2G23050	AT2G39640	AT3G11850		AT1G69795
AT3G03272		AT1G69960	AT1G16430	AT2G23060	AT2G39855	AT3G12920		AT1G69797
AT3G03280		AT1G70050	AT1G16440	AT2G23950	AT2G40530	AT3G12970		AT1G69850
AT3G03450		AT1G70060	AT1G16500	AT2G24210	AT2G41250	AT3G13000		AT1G69870
AT3G03456		AT1G70080	AT1G16510	AT2G24270	AT2G41260	AT3G13080		AT1G69960
AT3G03460		AT1G70090	AT1G16530	AT2G24710	AT2G41445	AT3G13180		AT1G70050
AT3G03690		AT1G70160	AT1G16630	AT2G24800	AT2G41790	AT3G13190		AT1G70060
AT3G03700		AT1G70300	AT1G16635	AT2G24810	AT2G41800	AT3G13200		AT1G70080
AT3G03990		AT1G70340	AT1G16640	AT2G24820	AT2G41905	AT3G13403		AT1G70090
AT3G04000		AT1G70350	AT1G16650	AT2G24990	AT2G41910	AT3G13404		AT1G70160
AT3G04060		AT1G70360	AT1G16700	AT2G25000	AT2G42450	AT3G13405		AT1G70300
AT3G04240		AT1G70390	AT1G16705	AT2G25095	AT2G42460	AT3G13510		AT1G70340
AT3G04250		AT1G70400	AT1G16710	AT2G25180	AT2G42520	AT3G14230		AT1G70350
AT3G04510		AT1G70550	AT1G16840	AT2G26040	AT2G42530	AT3G14770		AT1G70360
AT3G04520		AT1G70560	AT1G16850	AT2G26330	AT2G42540	AT3G14980		AT1G70390
AT3G04780		AT1G70650	AT1G16858	AT2G26340	AT2G42550	AT3G14990		AT1G70400
AT3G04790		AT1G70660	AT1G16860	AT2G26500	AT2G43160	AT3G15000		AT1G70550
AT3G04800		AT1G70840	AT1G16870	AT2G26650	AT2G43180	AT3G15010		AT1G70560
AT3G04810		AT1G70850	AT1G16880	AT2G26670	AT2G43255	AT3G15030		AT1G70650
AT3G05500		AT1G70900	AT1G16890	AT2G26680	AT2G44255	AT3G15040		AT1G70660
AT3G05510		AT1G70944	AT1G16900	AT2G27060	AT2G44260	AT3G15160		AT1G70840
AT3G05640		AT1G71020	AT1G16905	AT2G27550	AT2G44270	AT3G15170		AT1G70850
AT3G05970		AT1G71030	AT1G16910	AT2G27570	AT2G44745	AT3G15180		AT1G70900
AT3G05975		AT1G71120	AT1G16916	AT2G28050	AT2G45290	AT3G15470		AT1G70944
AT3G06220		AT1G71130	AT1G17080	AT2G28056	AT2G45300	AT3G15518		AT1G71020
AT3G06230		AT1G71140	AT1G17090	AT2G28060	AT2G46255	AT3G15840		AT1G71030
AT3G06240		AT1G71220	AT1G17100	AT2G28085	AT2G46260	AT3G15850		AT1G71120
AT3G06490		AT1G71230	AT1G17110	AT2G28140	AT2G46493	AT3G16490		AT1G71130
AT3G06930		AT1G71350	AT1G17120	AT2G28200	AT2G46494	AT3G16620		AT1G71140
AT3G07560		AT1G71360	AT1G17130	AT2G28305	AT2G46495	AT3G16630		AT1G71220
AT3G07565		AT1G71696	AT1G17140	AT2G28510	AT2G47030	AT3G16720		AT1G71230
AT3G07700		AT1G71697	AT1G17145	AT2G28550	AT2G47115	AT3G16730		AT1G71350
AT3G07710		AT1G71700	AT1G17340	AT2G28720	AT2G47120	AT3G16820		AT1G71360
AT3G07720		AT1G71900	AT1G17360	AT2G28830	AT2G47130	AT3G16830		AT1G71696
AT3G08590		AT1G71910	AT1G17400	AT2G28890	AT2G47310	AT3G17330		AT1G71697
AT3G08600		AT1G71920	AT1G17420	AT2G29125	AT2G47320	AT3G17340		AT1G71700
AT3G08990		AT1G72070	AT1G17640	AT2G29130	AT2G47510	AT3G17390		AT1G71900
AT3G09000		AT1G72080	AT1G17830	AT2G29140	AT3G01090	AT3G17400		AT1G71910
AT3G09360		AT1G72230	AT1G17840	AT2G29970	AT3G01230	AT3G17410		AT1G71920
AT3G09370		AT1G72350	AT1G17920	AT2G30480	AT3G01240	AT3G17590		AT1G72070
AT3G09560		AT1G72360	AT1G17930	AT2G30490	AT3G01250	AT3G17600		AT1G72080
AT3G09570		AT1G72440	AT1G17940	AT2G30580	AT3G01260	AT3G17609		AT1G72230
AT3G10740		AT1G72630	AT1G18070	AT2G30590	AT3G01300	AT3G17850		AT1G72350
AT3G10745		AT1G72670	AT1G18075	AT2G30600	AT3G01350	AT3G17890		AT1G72360
AT3G10750		AT1G72680	AT1G18080	AT2G30960	AT3G01420	AT3G17900		AT1G72440
AT3G10986		AT1G72690	AT1G18090	AT2G30970	AT3G01530	AT3G17930		AT1G72630
AT3G10990		AT1G72830	AT1G18150	AT2G31110	AT3G02330	AT3G17940		AT1G72670
AT3G11000		AT1G73060	AT1G18160	AT2G31130	AT3G02493	AT3G17950		AT1G72680
AT3G11590		AT1G73100	AT1G18200	AT2G31141	AT3G02500	AT3G17970		AT1G72690
AT3G11690		AT1G73590	AT1G18210	AT2G31150	AT3G03520	AT3G17980		AT1G72830
AT3G11700		AT1G73830	AT1G18220	AT2G31170	AT3G03530	AT3G18230		AT1G73060
AT3G11850		AT1G74520	AT1G18250	AT2G31180	AT3G03776	AT3G18550		AT1G73100
AT3G12920		AT1G74530	AT1G18260	AT2G31410	AT3G03780	AT3G18895		AT1G73590
AT3G12970		AT1G74670	AT1G18270	AT2G31420	AT3G04070	AT3G18900		AT1G73830
AT3G13000		AT1G74950	AT1G18280	AT2G31425	AT3G04340	AT3G18930		AT1G74520
AT3G13080		AT1G75010	AT1G18300	AT2G31430	AT3G04350	AT3G19120		AT1G74530
AT3G13180		AT1G75020	AT1G18330	AT2G31432	AT3G05290	AT3G19130		AT1G74670
AT3G13190		AT1G75030	AT1G18400	AT2G32680	AT3G05300	AT3G19140		AT1G74950
AT3G13200		AT1G75040	AT1G18450	AT2G32960	AT3G05310	AT3G19150		AT1G75010
AT3G13403		AT1G75050	AT1G18485	AT2G33050	AT3G05550	AT3G19540		AT1G75020
AT3G13404		AT1G75140	AT1G18490	AT2G33051	AT3G05560	AT3G20260		AT1G75030
AT3G13405		AT1G75150	AT1G18500	AT2G33350	AT3G05620	AT3G20270		AT1G75040
AT3G13510		AT1G75160	AT1G18570	AT2G33360	AT3G06250	AT3G20330		AT1G75050
AT3G14230		AT1G75250	AT1G18590	AT2G33500	AT3G06380	AT3G20340		AT1G75140
AT3G14770		AT1G75370	AT1G18600	AT2G33580	AT3G06390	AT3G20350		AT1G75150
AT3G14980		AT1G75510	AT1G18620	AT2G33585	AT3G06400	AT3G20840		AT1G75160
AT3G14990		AT1G75620	AT1G18640	AT2G33590	AT3G06520	AT3G21090		AT1G75250
AT3G15000		AT1G75630	AT1G18650	AT2G33600	AT3G06530	AT3G21100		AT1G75370
AT3G15010		AT1G75730	AT1G18660	AT2G33820	AT3G06600	AT3G22104		AT1G75510
AT3G15030		AT1G75740	AT1G18670	AT2G33830	AT3G07025	AT3G23820		AT1G75620
AT3G15040		AT1G75760	AT1G18680	AT2G33880	AT3G07060	AT3G24010		AT1G75630
AT3G15160		AT1G75770	AT1G18690	AT2G34040	AT3G07070	AT3G24020		AT1G75730
AT3G15170		AT1G75790	AT1G18700	AT2G34050	AT3G07100	AT3G24150		AT1G75740
AT3G15180		AT1G75880	AT1G18720	AT2G34060	AT3G07160	AT3G24160		AT1G75760
AT3G15470		AT1G75890	AT1G18730	AT2G34070	AT3G07210	AT3G24440		AT1G75770
AT3G15518		AT1G75891	AT1G18735	AT2G34100	AT3G07273	AT3G24450		AT1G75790
AT3G15840		AT1G76170	AT1G18740	AT2G34110	AT3G07840	AT3G25710		AT1G75880
AT3G15850		AT1G76180	AT1G18750	AT2G34123	AT3G08810	AT3G25715		AT1G75890
AT3G16490		AT1G76185	AT1G18770	AT2G34510	AT3G08820	AT3G26125		AT1G75891
AT3G16620		AT1G76270	AT1G18773	AT2G34600	AT3G08860	AT3G26700		AT1G76170
AT3G16630		AT1G76280	AT1G18850	AT2G34610	AT3G08870	AT3G26710		AT1G76180
AT3G16720		AT1G76360	AT1G18860	AT2G35060	AT3G08880	AT3G27025		AT1G76185
AT3G16730		AT1G76380	AT1G18870	AT2G35612	AT3G09220	AT3G27027		AT1G76270
AT3G16820		AT1G76390	AT1G18890	AT2G35730	AT3G09960	AT3G27200		AT1G76280
AT3G16830		AT1G76590	AT1G18900	AT2G35733	AT3G10210	AT3G27809		AT1G76360
AT3G16910		AT1G76620	AT1G18990	AT2G35736	AT3G10220	AT3G27920		AT1G76380
AT3G17330		AT1G76800	AT1G19000	AT2G35738	AT3G10330	AT3G28450		AT1G76390
AT3G17340		AT1G76810	AT1G19010	AT2G35740	AT3G10380	AT3G28455		AT1G76590
AT3G17390		AT1G76952	AT1G19050	AT2G35742	AT3G10550	AT3G28860		AT1G76620
AT3G17400		AT1G77460	AT1G19100	AT2G35840	AT3G10560	AT3G46540		AT1G76800
AT3G17410		AT1G77500	AT1G19110	AT2G35850	AT3G10810	AT3G46550		AT1G76810
AT3G17590		AT1G77525	AT1G19160	AT2G35860	AT3G11310	AT3G46560		AT1G76952
AT3G17600		AT1G77530	AT1G19170	AT2G36090	AT3G11370	AT3G47050		AT1G77460
AT3G17609		AT1G77930	AT1G19180	AT2G36270	AT3G11870	AT3G47060		AT1G77500
AT3G17850		AT1G77932	AT1G19190	AT2G36420	AT3G11880	AT3G47490		AT1G77525
AT3G17890		AT1G77940	AT1G19220	AT2G36430	AT3G11920	AT3G47610		AT1G77530
AT3G17900		AT1G78090	AT1G19230	AT2G36490	AT3G12750	AT3G47620		AT1G77930
AT3G17930		AT1G78280	AT1G19300	AT2G36500	AT3G12760	AT3G47630		AT1G77932
AT3G17940		AT1G78290	AT1G19350	AT2G36610	AT3G13330	AT3G47640		AT1G77940
AT3G17950		AT1G78610	AT1G19360	AT2G36660	AT3G13340	AT3G47650		AT1G78090
AT3G17970		AT1G78620	AT1G19370	AT2G36670	AT3G13640	AT3G47810		AT1G78280
AT3G17980		AT1G78980	AT1G19371	AT2G36850	AT3G13650	AT3G47820		AT1G78290
AT3G18230		AT1G79000	AT1G19373	AT2G36860	AT3G13660	AT3G48237		AT1G78610
AT3G18550		AT1G79010	AT1G19376	AT2G36970	AT3G14250	AT3G48240		AT1G78620
AT3G18895		AT1G79130	AT1G19380	AT2G36990	AT3G14470	AT3G49040		AT1G78980
AT3G18900		AT1G79420	AT1G19430	AT2G37000	AT3G14475	AT3G49050		AT1G79000
AT3G18930		AT1G79430	AT1G19440	AT2G37010	AT3G14480	AT3G49551		AT1G79010
AT3G19120		AT1G79750	AT1G19460	AT2G37060	AT3G14820	AT3G49800		AT1G79130
AT3G19130		AT1G79760	AT1G19464	AT2G37070	AT3G15251	AT3G49810		AT1G79420
AT3G19140		AT1G79770	AT1G19570	AT2G37090	AT3G15980	AT3G50070		AT1G79430
AT3G19150		AT1G80120	AT1G19580	AT2G37100	AT3G16660	AT3G50330		AT1G79750
AT3G19540		AT1G80133	AT1G19640	AT2G37110	AT3G17365	AT3G50400		AT1G79760
AT3G20260		AT1G80140	AT1G19650	AT2G37600	AT3G17370	AT3G50410		AT1G79770
AT3G20270		AT1G80150	AT1G19660	AT2G37610	AT3G17380	AT3G50450		AT1G80120
AT3G20330		AT1G80210	AT1G19670	AT2G37620	AT3G17420	AT3G50700		AT1G80133
AT3G20340		AT1G80220	AT1G19680	AT2G37630	AT3G17510	AT3G50740		AT1G80140
AT3G20350		AT1G80420	AT1G19770	AT2G37940	AT3G17620	AT3G50825		AT1G80150
AT3G20820		AT1G80680	AT1G19780	AT2G38070	AT3G17626	AT3G50830		AT1G80210
AT3G20840		AT1G80690	AT1G19790	AT2G38325	AT3G17630	AT3G50835		AT1G80220
AT3G21090		AT1G80700	AT1G19800	AT2G38370	AT3G18090	AT3G50840		AT1G80420
AT3G21100		AT1G80920	AT1G19830	AT2G38380	AT3G18282	AT3G51550		AT1G80680
AT3G22104		AT1G80930	AT1G19840	AT2G38465	AT3G18390	AT3G51560		AT1G80690
AT3G23820		AT2G01080	AT1G19850	AT2G38470	AT3G18400	AT3G51840		AT1G80700
AT3G24010		AT2G01090	AT1G19860	AT2G38500	AT3G18450	AT3G51895		AT1G80920
AT3G24020		AT2G01100	AT1G19870	AT2G38510	AT3G18460	AT3G51940		AT1G80930
AT3G24150		AT2G01150	AT1G19880	AT2G38940	AT3G18710	AT3G52370		AT2G01080
AT3G24160		AT2G01160	AT1G19890	AT2G39010	AT3G18730	AT3G52380		AT2G01090
AT3G24440		AT2G01670	AT1G19920	AT2G39020	AT3G18740	AT3G52480		AT2G01100
AT3G24450		AT2G01860	AT1G19930	AT2G39170	AT3G19210	AT3G52880		AT2G01150
AT3G25710		AT2G01900	AT1G20000	AT2G39175	AT3G19220	AT3G54210		AT2G01160
AT3G25715		AT2G01913	AT1G20010	AT2G39200	AT3G20290	AT3G54220		AT2G01670
AT3G26125		AT2G01918	AT1G20015	AT2G39250	AT3G20510	AT3G54470		AT2G01860
AT3G26700		AT2G01920	AT1G20070	AT2G39260	AT3G20520	AT3G54480		AT2G01900
AT3G26710		AT2G01930	AT1G20080	AT2G39410	AT3G20610	AT3G54490		AT2G01913
AT3G27025		AT2G01970	AT1G20090	AT2G39415	AT3G20740	AT3G55512		AT2G01918
AT3G27027		AT2G01980	AT1G20100	AT2G39420	AT3G20750	AT3G55566		AT2G01920
AT3G27200		AT2G02090	AT1G20110	AT2G39560	AT3G20770	AT3G56370		AT2G01930
AT3G27809		AT2G02100	AT1G20290	AT2G39570	AT3G20860	AT3G56380		AT2G01970
AT3G27920		AT2G02148	AT1G20300	AT2G39650	AT3G20865	AT3G57060		AT2G01980
AT3G27980		AT2G02170	AT1G20310	AT2G40130	AT3G21175	AT3G57062		AT2G02090
AT3G27990		AT2G02180	AT1G20370	AT2G40450	AT3G21180	AT3G57070		AT2G02100
AT3G28450		AT2G02220	AT1G20375	AT2G40460	AT3G21215	AT3G57072		AT2G02148
AT3G28455		AT2G02230	AT1G20450	AT2G40475	AT3G21220	AT3G57080		AT2G02170
AT3G28860		AT2G02470	AT1G20530	AT2G40480	AT3G21230	AT3G57090		AT2G02180
AT3G41761		AT2G02570	AT1G20540	AT2G40540	AT3G22930	AT3G57130		AT2G02220
AT3G41762		AT2G02580	AT1G20550	AT2G40730	AT3G22940	AT3G57260		AT2G02230
AT3G41768		AT2G02800	AT1G20560	AT2G40750	AT3G23120	AT3G57270		AT2G02470
AT3G44210		AT2G02810	AT1G20570	AT2G40802	AT3G23230	AT3G57280		AT2G02570
AT3G46540		AT2G02950	AT1G20575	AT2G40810	AT3G23270	AT3G57370		AT2G02580
AT3G46550		AT2G02955	AT1G20580	AT2G40830	AT3G23430	AT3G57380		AT2G02800
AT3G46560		AT2G03200	AT1G20610	AT2G40840	AT3G23450	AT3G57800		AT2G02810
AT3G47050		AT2G03210	AT1G20620	AT2G40860	AT3G23810	AT3G58040		AT2G02950
AT3G47060		AT2G03220	AT1G20630	AT2G40890	AT3G23840	AT3G58070		AT2G02955
AT3G47490		AT2G03230	AT1G20640	AT2G41370	AT3G24170	AT3G58080		AT2G03200
AT3G47610		AT2G03300	AT1G20650	AT2G41440	AT3G24225	AT3G58760		AT2G03210
AT3G47620		AT2G03320	AT1G20691	AT2G41510	AT3G24460	AT3G58770		AT2G03220
AT3G47630		AT2G03350	AT1G20693	AT2G41530	AT3G24465	AT3G58780		AT2G03230
AT3G47640		AT2G03480	AT1G20696	AT2G41540	AT3G24540	AT3G60120		AT2G03300
AT3G47650		AT2G03490	AT1G20700	AT2G41740	AT3G24715	AT3G60130		AT2G03320
AT3G47810		AT2G03580	AT1G20710	AT2G41820	AT3G24730	AT3G60390		AT2G03350
AT3G47820		AT2G03590	AT1G20840	AT2G42200	AT3G24790	AT3G60400		AT2G03480
AT3G48115		AT2G03710	AT1G20870	AT2G42365	AT3G25420	AT3G60580		AT2G03490
AT3G48120		AT2G03913	AT1G20875	AT2G42380	AT3G25430	AT3G60670		AT2G03580
AT3G48131		AT2G03955	AT1G20880	AT2G42500	AT3G25640	AT3G60740		AT2G03590
AT3G48140		AT2G03980	AT1G20890	AT2G42510	AT3G25727	AT3G60750		AT2G03710
AT3G48237		AT2G04045	AT1G20980	AT2G42820	AT3G25730	AT3G61140		AT2G03913
AT3G48240		AT2G04046	AT1G21000	AT2G42830	AT3G25880	AT3G61150		AT2G03955
AT3G49040		AT2G04220	AT1G21060	AT2G42880	AT3G25882	AT3G61160		AT2G03980
AT3G49050		AT2G04240	AT1G21065	AT2G42885	AT3G25890	AT3G61240		AT2G04045
AT3G49551		AT2G04305	AT1G21070	AT2G42890	AT3G25990	AT3G61250		AT2G04046
AT3G49800		AT2G04480	AT1G21080	AT2G42920	AT3G26000	AT3G61450		AT2G04220
AT3G49810		AT2G04560	AT1G21090	AT2G42930	AT3G26610	AT3G61897		AT2G04240
AT3G50070		AT2G04570	AT1G21100	AT2G42940	AT3G26910	AT3G61898		AT2G04305
AT3G50330		AT2G04675	AT1G21140	AT2G42950	AT3G26920	AT3G61947		AT2G04480
AT3G50400		AT2G04680	AT1G21150	AT2G43320	AT3G27325	AT3G61950		AT2G04560
AT3G50410		AT2G05760	AT1G21327	AT2G43330	AT3G27380	AT3G62988		AT2G04570
AT3G50450		AT2G06025	AT1G21380	AT2G43810	AT3G27680	AT3G62990		AT2G04675
AT3G50700		AT2G07240	AT1G21390	AT2G43820	AT3G27690	AT3G63000		AT2G04680
AT3G50740		AT2G07360	AT1G21395	AT2G43920	AT3G27831	AT3G63003		AT2G05760
AT3G50825		AT2G07560	AT1G21400	AT2G43930	AT3G27835	AT3G63006		AT2G06025
AT3G50830		AT2G10608	AT1G21410	AT2G44830	AT3G27840	AT3G63010		AT2G07240
AT3G50835		AT2G11520	AT1G21420	AT2G44900	AT3G27845	AT3G63020		AT2G07360
AT3G50840		AT2G11522	AT1G21430	AT2G45120	AT3G27850	AT3G63060		AT2G07560
AT3G51550		AT2G12646	AT1G21460	AT2G45160	AT3G28260	AT3G63070		AT2G10608
AT3G51560		AT2G13295	AT1G21500	AT2G45161	AT3G28270	AT3G63200		AT2G11520
AT3G51840		AT2G13550	AT1G21510	AT2G45420	AT3G28550	AT3G63220		AT2G11522
AT3G51895		AT2G13560	AT1G21520	AT2G45600	AT3G28560	AT3G63230		AT2G12646
AT3G51940		AT2G13790	AT1G21528	AT2G45610	AT3G28600	AT3G63233		AT2G13295
AT3G52370		AT2G13800	AT1G21540	AT2G45620	AT3G28710	AT3G63440		AT2G13550
AT3G52380		AT2G14045	AT1G21560	AT2G45640	AT3G28715	AT3G63445		AT2G13560
AT3G52480		AT2G14050	AT1G21590	AT2G45650	AT3G28770	AT3G63530		AT2G13790
AT3G52880		AT2G14060	AT1G21600	AT2G45660	AT3G28830	AT3G63540		AT2G13800
AT3G54210		AT2G14282	AT1G21690	AT2G45850	AT3G28870	AT4G00530		AT2G14045
AT3G54220		AT2G14750	AT1G21738	AT2G46000	AT3G28880	AT4G00540		AT2G14050
AT3G54470		AT2G15260	AT1G21740	AT2G46020	AT3G29160	AT4G01160		AT2G14060
AT3G54480		AT2G15555	AT1G21750	AT2G46100	AT3G29200	AT4G01170		AT2G14282
AT3G54490		AT2G15580	AT1G21810	AT2G46110	AT3G30210	AT4G01460		AT2G14750
AT3G55512		AT2G15590	AT1G21830	AT2G46120	AT3G30320	AT4G01480		AT2G15260
AT3G55566		AT2G15710	AT1G21835	AT2G46270	AT3G30845	AT4G03210		AT2G15555
AT3G56370		AT2G15730	AT1G21840	AT2G46290	AT3G32040	AT4G03220		AT2G15580
AT3G56380		AT2G16016	AT1G21870	AT2G46300	AT3G32940	AT4G03280		AT2G15590
AT3G57060		AT2G16018	AT1G21880	AT2G46310	AT3G42630	AT4G03400		AT2G15710
AT3G57062		AT2G16019	AT1G21970	AT2G46660	AT3G42640	AT4G03405		AT2G15730
AT3G57070		AT2G16020	AT1G21975	AT2G46995	AT3G42800	AT4G03410		AT2G16016
AT3G57072		AT2G16030	AT1G21980	AT2G47000	AT3G42940	AT4G04630		AT2G16018
AT3G57080		AT2G16040	AT1G22030	AT2G47240	AT3G43083	AT4G08949		AT2G16019
AT3G57090		AT2G16592	AT1G22040	AT2G47275	AT3G43110	AT4G08950		AT2G16020
AT3G57130		AT2G16640	AT1G22050	AT2G47280	AT3G43120	AT4G08980		AT2G16030
AT3G57260		AT2G16650	AT1G22060	AT2G47490	AT3G43280	AT4G09160		AT2G16040
AT3G57270		AT2G16760	AT1G22110	AT2G47500	AT3G43291	AT4G10070		AT2G16592
AT3G57280		AT2G16870	AT1G22160	AT2G47680	AT3G43583	AT4G10080		AT2G16640
AT3G57370		AT2G16880	AT1G22220	AT2G47690	AT3G43590	AT4G10090		AT2G16650
AT3G57380		AT2G17150	AT1G22250	AT3G01100	AT3G43810	AT4G10390		AT2G16760
AT3G57800		AT2G17160	AT1G22275	AT3G01120	AT3G43960	AT4G11140		AT2G16870
AT3G58040		AT2G17170	AT1G22280	AT3G01130	AT3G43970	AT4G11820		AT2G16880
AT3G58070		AT2G17370	AT1G22330	AT3G01270	AT3G44140	AT4G12910		AT2G17150
AT3G58080		AT2G17480	AT1G22360	AT3G01280	AT3G44150	AT4G13530		AT2G17160
AT3G58760		AT2G17540	AT1G22370	AT3G01470	AT3G44700	AT4G13540		AT2G17170
AT3G58770		AT2G17590	AT1G22380	AT3G01472	AT3G44710	AT4G13710		AT2G17370
AT3G58780		AT2G17600	AT1G22400	AT3G01480	AT3G44950	AT4G14690		AT2G17480
AT3G60120		AT2G17790	AT1G22480	AT3G01540	AT3G45000	AT4G14695		AT2G17540
AT3G60130		AT2G17800	AT1G22490	AT3G02040	AT3G45200	AT4G14700		AT2G17590
AT3G60390		AT2G17830	AT1G22510	AT3G02050	AT3G45280	AT4G14740		AT2G17600
AT3G60400		AT2G17850	AT1G22520	AT3G02120	AT3G45490	AT4G14770		AT2G17790
AT3G60580		AT2G17860	AT1G22530	AT3G02125	AT3G45500	AT4G16140		AT2G17800
AT3G60670		AT2G17870	AT1G22570	AT3G02150	AT3G45673	AT4G16750		AT2G17830
AT3G60740		AT2G17880	AT1G22590	AT3G02320	AT3G45680	AT4G17330		AT2G17850
AT3G60750		AT2G18010	AT1G22600	AT3G02870	AT3G45940	AT4G17340		AT2G17860
AT3G61140		AT2G18080	AT1G22610	AT3G02875	AT3G45950	AT4G17350		AT2G17870
AT3G61150		AT2G18280	AT1G22620	AT3G04050	AT3G45955	AT4G17486		AT2G17880
AT3G61160		AT2G18530	AT1G22640	AT3G04080	AT3G45960	AT4G17765		AT2G18010
AT3G61240		AT2G18590	AT1G22810	AT3G04090	AT3G45965	AT4G17770		AT2G18080
AT3G61250		AT2G18600	AT1G22830	AT3G04100	AT3G46120	AT4G17860		AT2G18280
AT3G61450		AT2G18610	AT1G22880	AT3G04110	AT3G46206	AT4G18880		AT2G18530
AT3G61897		AT2G18620	AT1G22882	AT3G04290	AT3G46300	AT4G19150		AT2G18590
AT3G61898		AT2G18700	AT1G22930	AT3G04420	AT3G46310	AT4G19160		AT2G18600
AT3G61947		AT2G19010	AT1G22970	AT3G04580	AT3G46420	AT4G19230		AT2G18610
AT3G61950		AT2G19020	AT1G22980	AT3G04590	AT3G47370	AT4G19420		AT2G18620
AT3G62528		AT2G19030	AT1G22985	AT3G04930	AT3G47980	AT4G20880		AT2G18700
AT3G62530		AT2G19150	AT1G22990	AT3G04940	AT3G47990	AT4G20890		AT2G19010
AT3G62988		AT2G19510	AT1G23000	AT3G04950	AT3G48010	AT4G20930		AT2G19020
AT3G62990		AT2G19520	AT1G23010	AT3G04960	AT3G48480	AT4G20940		AT2G19030
AT3G63000		AT2G19800	AT1G23040	AT3G04970	AT3G48720	AT4G21340		AT2G19150
AT3G63003		AT2G19860	AT1G23074	AT3G05110	AT3G48730	AT4G21560		AT2G19510
AT3G63006		AT2G19870	AT1G23080	AT3G05120	AT3G48780	AT4G21570		AT2G19520
AT3G63010		AT2G19980	AT1G23100	AT3G05140	AT3G48790	AT4G21690		AT2G19800
AT3G63020		AT2G19990	AT1G23330	AT3G05150	AT3G49190	AT4G22790		AT2G19860
AT3G63060		AT2G20050	AT1G23380	AT3G05170	AT3G49200	AT4G22800		AT2G19870
AT3G63070		AT2G20300	AT1G23390	AT3G05180	AT3G49210	AT4G23050		AT2G19980
AT3G63200		AT2G20310	AT1G23400	AT3G05190	AT3G49450	AT4G23520		AT2G19990
AT3G63220		AT2G20320	AT1G23420	AT3G05193	AT3G49460	AT4G23530		AT2G20050
AT3G63230		AT2G20650	AT1G23480	AT3G05200	AT3G49470	AT4G23710		AT2G20300
AT3G63233		AT2G20660	AT1G23490	AT3G05210	AT3G49560	AT4G23713		AT2G20310
AT3G63440		AT2G20800	AT1G23500	AT3G05610	AT3G49630	AT4G23720		AT2G20320
AT3G63445		AT2G20805	AT1G23540	AT3G05690	AT3G50300	AT4G23750		AT2G20650
AT3G63530		AT2G20810	AT1G23550	AT3G05720	AT3G50710	AT4G23760		AT2G20660
AT3G63540		AT2G20815	AT1G23720	AT3G05725	AT3G50720	AT4G24025		AT2G20800
AT4G00525		AT2G20960	AT1G23800	AT3G05727	AT3G51200	AT4G24030		AT2G20805
AT4G00530		AT2G21120	AT1G23810	AT3G05730	AT3G51210	AT4G24040		AT2G20810
AT4G00540		AT2G21130	AT1G23820	AT3G05770	AT3G51220	AT4G24970		AT2G20815
AT4G01000		AT2G21140	AT1G23850	AT3G05990	AT3G51650	AT4G24972		AT2G20960
AT4G01010		AT2G21150	AT1G23970	AT3G06000	AT3G51680	AT4G25500		AT2G21120
AT4G01160		AT2G21170	AT1G23980	AT3G06120	AT3G51780	AT4G25635		AT2G21130
AT4G01170		AT2G21180	AT1G24070	AT3G06125	AT3G52040	AT4G25835		AT2G21140
AT4G01460		AT2G21185	AT1G24095	AT3G06140	AT3G52050	AT4G27330		AT2G21150
AT4G01480		AT2G21187	AT1G24100	AT3G06142	AT3G52790	AT4G27340		AT2G21170
AT4G03210		AT2G21200	AT1G24110	AT3G06145	AT3G52980	AT4G27500		AT2G21180
AT4G03220		AT2G21210	AT1G24150	AT3G06210	AT3G53040	AT4G27970		AT2G21185
AT4G03280		AT2G21235	AT1G24160	AT3G06260	AT3G53050	AT4G27980		AT2G21187
AT4G03400		AT2G21237	AT1G24170	AT3G06270	AT3G53060	AT4G28080		AT2G21200
AT4G03405		AT2G21400	AT1G24256	AT3G06310	AT3G53200	AT4G28085		AT2G21210
AT4G03410		AT2G21480	AT1G24260	AT3G06320	AT3G53220	AT4G28110		AT2G21235
AT4G04630		AT2G21490	AT1G24265	AT3G06330	AT3G53960	AT4G28130		AT2G21237
AT4G04890		AT2G21500	AT1G24267	AT3G06480	AT3G53965	AT4G28180		AT2G21400
AT4G08949		AT2G21510	AT1G24270	AT3G06483	AT3G53970	AT4G28181		AT2G21480
AT4G08950		AT2G21540	AT1G24280	AT3G06500	AT3G54450	AT4G28190		AT2G21490
AT4G08980		AT2G21650	AT1G24510	AT3G06510	AT3G54510	AT4G28200		AT2G21500
AT4G09160		AT2G22510	AT1G24520	AT3G06590	AT3G54770	AT4G28230		AT2G21510
AT4G09430		AT2G22520	AT1G24530	AT3G06660	AT3G54780	AT4G28240		AT2G21540
AT4G10070		AT2G22630	AT1G24540	AT3G06790	AT3G54960	AT4G28320		AT2G21650
AT4G10080		AT2G22800	AT1G24590	AT3G06810	AT3G55520	AT4G28330		AT2G22510
AT4G10090		AT2G22840	AT1G24600	AT3G06880	AT3G55810	AT4G28560		AT2G22520
AT4G10390		AT2G22850	AT1G24620	AT3G06890	AT3G55820	AT4G28564		AT2G22630
AT4G11140		AT2G22905	AT1G24625	AT3G06895	AT3G55830	AT4G28570		AT2G22800
AT4G11820		AT2G22910	AT1G25250	AT3G07010	AT3G55940	AT4G29080		AT2G22840
AT4G12910		AT2G22920	AT1G25275	AT3G07020	AT3G56230	AT4G29220		AT2G22850
AT4G13530		AT2G22955	AT1G25280	AT3G07270	AT3G56240	AT4G29670		AT2G22905
AT4G13540		AT2G22960	AT1G25290	AT3G07340	AT3G56250	AT4G29680		AT2G22910
AT4G13710		AT2G23010	AT1G25320	AT3G07350	AT3G56590	AT4G30080		AT2G22920
AT4G14480		AT2G23050	AT1G25375	AT3G08660	AT3G56600	AT4G30090		AT2G22955
AT4G14490		AT2G23060	AT1G25380	AT3G08670	AT3G56640	AT4G30200		AT2G22960
AT4G14500		AT2G23230	AT1G25390	AT3G08762	AT3G56700	AT4G30250		AT2G23010
AT4G14504		AT2G23350	AT1G25420	AT3G08770	AT3G56705	AT4G30260		AT2G23050
AT4G14690		AT2G23360	AT1G25422	AT3G09510	AT3G57940	AT4G30490		AT2G23060
AT4G14695		AT2G23420	AT1G25440	AT3G09520	AT3G58240	AT4G30500		AT2G23230
AT4G14700		AT2G23890	AT1G25450	AT3G09530	AT3G58250	AT4G30520		AT2G23350
AT4G14740		AT2G23900	AT1G25460	AT3G09830	AT3G58290	AT4G30930		AT2G23360
AT4G14770		AT2G23990	AT1G25470	AT3G09970	AT3G58300	AT4G30935		AT2G23420
AT4G15755		AT2G24000	AT1G25472	AT3G10010	AT3G58310	AT4G30940		AT2G23890
AT4G15760		AT2G24070	AT1G25500	AT3G10015	AT3G58500	AT4G31380		AT2G23900
AT4G16140		AT2G24210	AT1G25510	AT3G10040	AT3G58510	AT4G31390		AT2G23990
AT4G16610		AT2G24270	AT1G25520	AT3G10050	AT3G58860	AT4G31550		AT2G24000
AT4G16620		AT2G24370	AT1G25540	AT3G10200	AT3G59010	AT4G31820		AT2G24070
AT4G16750		AT2G24380	AT1G25550	AT3G10340	AT3G59220	AT4G31877		AT2G24210
AT4G17330		AT2G24390	AT1G25560	AT3G11325	AT3G59250	AT4G32290		AT2G24270
AT4G17340		AT2G24395	AT1G26100	AT3G11330	AT3G59260	AT4G32295		AT2G24370
AT4G17350		AT2G24430	AT1G26110	AT3G11340	AT3G59450	AT4G32300		AT2G24380
AT4G17486		AT2G24710	AT1G26120	AT3G11350	AT3G59455	AT4G32390		AT2G24390
AT4G17765		AT2G24735	AT1G26130	AT3G11420	AT3G59680	AT4G32400		AT2G24395
AT4G17770		AT2G24740	AT1G26150	AT3G11430	AT3G60340	AT4G32800		AT2G24430
AT4G17860		AT2G24800	AT1G26160	AT3G11930	AT3G60350	AT4G32980		AT2G24710
AT4G18880		AT2G24810	AT1G26190	AT3G11940	AT3G60460	AT4G32990		AT2G24735
AT4G19150		AT2G24820	AT1G26208	AT3G12200	AT3G60470	AT4G33240		AT2G24740
AT4G19160		AT2G24990	AT1G26270	AT3G12440	AT3G60620	AT4G33250		AT2G24800
AT4G19230		AT2G25000	AT1G26290	AT3G12460	AT3G60890	AT4G33430		AT2G24810
AT4G19240		AT2G25095	AT1G26300	AT3G12977	AT3G60897	AT4G33440		AT2G24820
AT4G19250		AT2G25170	AT1G26310	AT3G12980	AT3G61380	AT4G33990		AT2G24990
AT4G19420		AT2G25180	AT1G26320	AT3G13040	AT3G61410	AT4G34000		AT2G25000
AT4G19520		AT2G25220	AT1G26350	AT3G13050	AT3G61415	AT4G34250		AT2G25095
AT4G19530		AT2G25260	AT1G26355	AT3G13140	AT3G61650	AT4G34610		AT2G25170
AT4G20880		AT2G25270	AT1G26360	AT3G13150	AT3G61660	AT4G34620		AT2G25180
AT4G20890		AT2G25310	AT1G26558	AT3G13820	AT3G61700	AT4G35060		AT2G25220
AT4G20930		AT2G25312	AT1G26560	AT3G13898	AT3G62590	AT4G35070		AT2G25260
AT4G20940		AT2G25320	AT1G26590	AT3G13950	AT3G62910	AT4G35080		AT2G25270
AT4G21340		AT2G25330	AT1G26600	AT3G13960	AT3G62920	AT4G35240		AT2G25310
AT4G21362		AT2G25565	AT1G26610	AT3G14020	AT3G62930	AT4G35550		AT2G25312
AT4G21560		AT2G25570	AT1G26630	AT3G14220	AT3G62940	AT4G35600		AT2G25320
AT4G21570		AT2G25580	AT1G26640	AT3G14260	AT3G63270	AT4G35780		AT2G25330
AT4G21690		AT2G25980	AT1G26650	AT3G14380	AT3G63280	AT4G35783		AT2G25565
AT4G22790		AT2G25990	AT1G26770	AT3G14390	AT4G00380	AT4G36240		AT2G25570
AT4G22800		AT2G26000	AT1G26771	AT3G14810	AT4G00490	AT4G36250		AT2G25580
AT4G22920		AT2G26330	AT1G26773	AT3G15220	AT4G00500	AT4G36830		AT2G25980
AT4G22930		AT2G26340	AT1G26780	AT3G15240	AT4G00752	AT4G36840		AT2G25990
AT4G23050		AT2G26430	AT1G26790	AT3G15500	AT4G00950	AT4G36925		AT2G26000
AT4G23520		AT2G26440	AT1G26795	AT3G15540	AT4G01350	AT4G36970		AT2G26330
AT4G23530		AT2G26490	AT1G26930	AT3G15548	AT4G01355	AT4G37040		AT2G26340
AT4G23710		AT2G26500	AT1G26940	AT3G15550	AT4G01360	AT4G37050		AT2G26430
AT4G23713		AT2G26650	AT1G26960	AT3G15570	AT4G01520	AT4G37432		AT2G26440
AT4G23720		AT2G26670	AT1G26970	AT3G15578	AT4G02850	AT4G37440		AT2G26490
AT4G23750		AT2G26680	AT1G27090	AT3G15585	AT4G02860	AT4G37740		AT2G26500
AT4G23760		AT2G26690	AT1G27100	AT3G15610	AT4G03050	AT4G37810		AT2G26650
AT4G24025		AT2G26940	AT1G27190	AT3G15620	AT4G03270	AT4G37820		AT2G26670
AT4G24030		AT2G26970	AT1G27200	AT3G15700	AT4G03565	AT4G37890		AT2G26680
AT4G24040		AT2G26975	AT1G27213	AT3G15710	AT4G04450	AT4G37895		AT2G26690
AT4G24970		AT2G27060	AT1G27290	AT3G15720	AT4G04700	AT4G37970		AT2G26940
AT4G24972		AT2G27300	AT1G27300	AT3G16170	AT4G05150	AT4G38400		AT2G26970
AT4G25500		AT2G27310	AT1G27320	AT3G16175	AT4G05160	AT4G38401		AT2G26975
AT4G25635		AT2G27460	AT1G27330	AT3G16180	AT4G08330	AT4G38405		AT2G27060
AT4G25835		AT2G27470	AT1G27340	AT3G16380	AT4G08520	AT4G38410		AT2G27300
AT4G27330		AT2G27480	AT1G27350	AT3G16390	AT4G08590	AT4G38420		AT2G27310
AT4G27340		AT2G27570	AT1G27360	AT3G16420	AT4G08630	AT4G38640		AT2G27460
AT4G27500		AT2G27860	AT1G27390	AT3G16430	AT4G08640	AT4G38650		AT2G27470
AT4G27970		AT2G28050	AT1G27400	AT3G16432	AT4G08685	AT4G38670		AT2G27480
AT4G27980		AT2G28056	AT1G27410	AT3G17998	AT4G08691	AT4G38680		AT2G27570
AT4G28080		AT2G28060	AT1G27420	AT3G18000	AT4G08870	AT4G39070		AT2G27860
AT4G28085		AT2G28070	AT1G27530	AT3G18050	AT4G08900	AT4G39080		AT2G28050
AT4G28110		AT2G28085	AT1G27640	AT3G18060	AT4G09012	AT4G39390		AT2G28056
AT4G28130		AT2G28140	AT1G27670	AT3G18080	AT4G09090	AT4G39460		AT2G28060
AT4G28180		AT2G28180	AT1G27680	AT3G18217	AT4G09100	AT4G39470		AT2G28070
AT4G28181		AT2G28190	AT1G27720	AT3G18220	AT4G09110	AT4G39480		AT2G28085
AT4G28190		AT2G28200	AT1G27730	AT3G18560	AT4G09820	AT4G39790		AT2G28140
AT4G28200		AT2G28210	AT1G27770	AT3G18570	AT4G09880	AT4G39795		AT2G28180
AT4G28230		AT2G28220	AT1G27840	AT3G18690	AT4G09890	AT4G40060		AT2G28190
AT4G28240		AT2G28426	AT1G27850	AT3G19020	AT4G10140	AT5G01040		AT2G28200
AT4G28320		AT2G28430	AT1G27890	AT3G19270	AT4G10150	AT5G01170		AT2G28210
AT4G28330		AT2G28440	AT1G27900	AT3G19274	AT4G10210	AT5G01510		AT2G28220
AT4G28560		AT2G28450	AT1G27921	AT3G19280	AT4G10310	AT5G01520		AT2G28426
AT4G28564		AT2G28460	AT1G27930	AT3G19290	AT4G10320	AT5G01530		AT2G28430
AT4G28570		AT2G28510	AT1G27940	AT3G19570	AT4G10330	AT5G01590		AT2G28440
AT4G28703		AT2G28640	AT1G27950	AT3G19580	AT4G10507	AT5G01595		AT2G28450
AT4G29080		AT2G28650	AT1G28007	AT3G19680	AT4G10510	AT5G01810		AT2G28460
AT4G29220		AT2G28720	AT1G28110	AT3G20300	AT4G10590	AT5G01820		AT2G28510
AT4G29670		AT2G28830	AT1G28140	AT3G20310	AT4G10595	AT5G01830		AT2G28640
AT4G29680		AT2G28890	AT1G28180	AT3G20620	AT4G10610	AT5G01840		AT2G28650
AT4G30080		AT2G29120	AT1G28190	AT3G20870	AT4G10650	AT5G03140		AT2G28720
AT4G30090		AT2G29125	AT1G28280	AT3G21070	AT4G10767	AT5G03285		AT2G28830
AT4G30200		AT2G29130	AT1G28281	AT3G21270	AT4G10770	AT5G03290		AT2G28890
AT4G30250		AT2G29140	AT1G28290	AT3G21330	AT4G11220	AT5G03530		AT2G29120
AT4G30260		AT2G29330	AT1G28300	AT3G21338	AT4G11230	AT5G03540		AT2G29125
AT4G30490		AT2G29340	AT1G28310	AT3G21550	AT4G11270	AT5G03610		AT2G29130
AT4G30500		AT2G29730	AT1G28320	AT3G21560	AT4G11420	AT5G03620		AT2G29140
AT4G30520		AT2G29740	AT1G28360	AT3G21690	AT4G11430	AT5G03670		AT2G29330
AT4G30930		AT2G29930	AT1G28380	AT3G21700	AT4G11485	AT5G03890		AT2G29340
AT4G30935		AT2G29940	AT1G28390	AT3G21890	AT4G11790	AT5G04480		AT2G29730
AT4G30940		AT2G30470	AT1G28395	AT3G22120	AT4G11800	AT5G05800		AT2G29740
AT4G31380		AT2G30480	AT1G28400	AT3G22142	AT4G11910	AT5G05810		AT2G29930
AT4G31390		AT2G30490	AT1G28410	AT3G22170	AT4G11911	AT5G05820		AT2G29940
AT4G31550		AT2G30550	AT1G28430	AT3G22180	AT4G11940	AT5G05980		AT2G30470
AT4G31820		AT2G30560	AT1G28440	AT3G22275	AT4G11960	AT5G05985		AT2G30480
AT4G31877		AT2G30575	AT1G28480	AT3G22290	AT4G11970	AT5G05987		AT2G30490
AT4G32290		AT2G30580	AT1G28490	AT3G23030	AT4G12150	AT5G06390		AT2G30550
AT4G32295		AT2G30590	AT1G28670	AT3G23130	AT4G12530	AT5G06839		AT2G30560
AT4G32300		AT2G30600	AT1G28680	AT3G23165	AT4G12820	AT5G06860		AT2G30575
AT4G32390		AT2G30960	AT1G28685	AT3G23167	AT4G12825	AT5G06865		AT2G30580
AT4G32400		AT2G30970	AT1G29050	AT3G23170	AT4G13040	AT5G06870		AT2G30590
AT4G32800		AT2G31082	AT1G29070	AT3G23280	AT4G13050	AT5G06890		AT2G30600
AT4G32980		AT2G31085	AT1G29071	AT3G23290	AT4G13200	AT5G06970		AT2G30960
AT4G32990		AT2G31090	AT1G29240	AT3G23460	AT4G13210	AT5G06980		AT2G30970
AT4G33240		AT2G31110	AT1G29270	AT3G23470	AT4G13260	AT5G06990		AT2G31082
AT4G33250		AT2G31130	AT1G29300	AT3G23530	AT4G13290	AT5G07180		AT2G31085
AT4G33430		AT2G31140	AT1G29310	AT3G23630	AT4G13610	AT5G07190		AT2G31090
AT4G33440		AT2G31170	AT1G29340	AT3G23650	AT4G13620	AT5G07270		AT2G31110
AT4G33990		AT2G31180	AT1G29400	AT3G23830	AT4G13920	AT5G07280		AT2G31130
AT4G34000		AT2G31410	AT1G29410	AT3G24517	AT4G13960	AT5G07290		AT2G31140
AT4G34250		AT2G31420	AT1G29418	AT3G24518	AT4G14070	AT5G07620		AT2G31170
AT4G34610		AT2G31425	AT1G29420	AT3G24520	AT4G14240	AT5G07625		AT2G31180
AT4G34620		AT2G31430	AT1G29660	AT3G24542	AT4G14301	AT5G07820		AT2G31410
AT4G35060		AT2G31432	AT1G29670	AT3G24670	AT4G14305	AT5G07830		AT2G31420
AT4G35070		AT2G31480	AT1G29680	AT3G24740	AT4G14310	AT5G07930		AT2G31425
AT4G35080		AT2G31490	AT1G29785	AT3G24750	AT4G14650	AT5G08075		AT2G31430
AT4G35240		AT2G31500	AT1G29790	AT3G25233	AT4G15053	AT5G08080		AT2G31432
AT4G35550		AT2G31790	AT1G29930	AT3G25240	AT4G15236	AT5G08130		AT2G31480
AT4G35600		AT2G31840	AT1G29940	AT3G25250	AT4G15500	AT5G08520		AT2G31490
AT4G35780		AT2G31900	AT1G29950	AT3G25260	AT4G15700	AT5G08530		AT2G31500
AT4G35783		AT2G31910	AT1G29951	AT3G25905	AT4G15710	AT5G08535		AT2G31790
AT4G36240		AT2G32680	AT1G29952	AT3G25910	AT4G15900	AT5G08630		AT2G31840
AT4G36250		AT2G32740	AT1G29980	AT3G26115	AT4G16040	AT5G08640		AT2G31900
AT4G36830		AT2G32750	AT1G29990	AT3G26120	AT4G16045	AT5G08650		AT2G31910
AT4G36840		AT2G32870	AT1G30016	AT3G26180	AT4G16110	AT5G08710		AT2G32680
AT4G36925		AT2G32905	AT1G30040	AT3G26790	AT4G16340	AT5G08712		AT2G32740
AT4G36970		AT2G32910	AT1G30050	AT3G26810	AT4G16400	AT5G08717		AT2G32750
AT4G37040		AT2G32960	AT1G30080	AT3G26812	AT4G16451	AT5G08770		AT2G32870
AT4G37050		AT2G33050	AT1G30090	AT3G26813	AT4G16820	AT5G08780		AT2G32905
AT4G37432		AT2G33051	AT1G30100	AT3G26934	AT4G17790	AT5G09300		AT2G32910
AT4G37440		AT2G33060	AT1G30160	AT3G27020	AT4G17998	AT5G09310		AT2G32960
AT4G37740		AT2G33070	AT1G30320	AT3G27210	AT4G18000	AT5G09440		AT2G33050
AT4G37810		AT2G33080	AT1G30330	AT3G27390	AT4G18150	AT5G09443		AT2G33051
AT4G37820		AT2G33230	AT1G30350	AT3G27460	AT4G18900	AT5G09445		AT2G33060
AT4G37890		AT2G33233	AT1G30360	AT3G27470	AT4G18980	AT5G09450		AT2G33070
AT4G37895		AT2G33260	AT1G30370	AT3G27770	AT4G19460	AT5G09620		AT2G33080
AT4G37970		AT2G33270	AT1G30380	AT3G27785	AT4G19740	AT5G09630		AT2G33230
AT4G38400		AT2G33350	AT1G30490	AT3G28100	AT4G19800	AT5G09640		AT2G33233
AT4G38401		AT2G33360	AT1G30500	AT3G28580	AT4G19810	AT5G09800		AT2G33260
AT4G38405		AT2G33500	AT1G30520	AT3G28920	AT4G19985	AT5G09805		AT2G33270
AT4G38410		AT2G33680	AT1G30530	AT3G28940	AT4G19990	AT5G10140		AT2G33350
AT4G38420		AT2G33690	AT1G30600	AT3G29020	AT4G20000	AT5G10150		AT2G33360
AT4G38640		AT2G33700	AT1G30610	AT3G30380	AT4G20150	AT5G10160		AT2G33500
AT4G38650		AT2G33750	AT1G30650	AT3G36659	AT4G20160	AT5G10290		AT2G33680
AT4G38670		AT2G33760	AT1G30660	AT3G42670	AT4G20190	AT5G10300		AT2G33690
AT4G38680		AT2G33770	AT1G30690	AT3G43660	AT4G20290	AT5G10310		AT2G33700
AT4G38930		AT2G33820	AT1G30700	AT3G43670	AT4G20300	AT5G10510		AT2G33750
AT4G38932		AT2G33830	AT1G30710	AT3G44080	AT4G20390	AT5G10550		AT2G33760
AT4G38940		AT2G33880	AT1G30720	AT3G44160	AT4G20400	AT5G10560		AT2G33770
AT4G39070		AT2G34020	AT1G30730	AT3G44260	AT4G20410	AT5G10945		AT2G33820
AT4G39080		AT2G34030	AT1G30740	AT3G44261	AT4G21323	AT5G10946		AT2G33830
AT4G39390		AT2G34040	AT1G30755	AT3G44810	AT4G21326	AT5G10970		AT2G33880
AT4G39460		AT2G34050	AT1G30757	AT3G44820	AT4G21595	AT5G10990		AT2G34020
AT4G39470		AT2G34060	AT1G30820	AT3G45210	AT4G21600	AT5G11060		AT2G34030
AT4G39480		AT2G34070	AT1G30825	AT3G45780	AT4G21630	AT5G11150		AT2G34040
AT4G39790		AT2G34100	AT1G30840	AT3G45810	AT4G21640	AT5G11160		AT2G34050
AT4G39795		AT2G34110	AT1G30845	AT3G46510	AT4G21650	AT5G11170		AT2G34060
AT4G39950		AT2G34123	AT1G30950	AT3G46520	AT4G21710	AT5G11320		AT2G34070
AT4G39952		AT2G34360	AT1G31010	AT3G46630	AT4G21720	AT5G11710		AT2G34100
AT4G40060		AT2G34370	AT1G31020	AT3G46640	AT4G21860	AT5G11790		AT2G34110
AT5G01040		AT2G34510	AT1G31130	AT3G46670	AT4G21895	AT5G11890		AT2G34123
AT5G01170		AT2G34520	AT1G31220	AT3G46680	AT4G21900	AT5G11900		AT2G34360
AT5G01510		AT2G34530	AT1G31310	AT3G46690	AT4G22080	AT5G11950		AT2G34370
AT5G01520		AT2G34540	AT1G31319	AT3G47380	AT4G22090	AT5G12080		AT2G34510
AT5G01530		AT2G34560	AT1G31320	AT3G47390	AT4G22233	AT5G12440		AT2G34520
AT5G01590		AT2G34570	AT1G31330	AT3G47500	AT4G22235	AT5G12450		AT2G34530
AT5G01595		AT2G34600	AT1G31350	AT3G47710	AT4G22285	AT5G13090		AT2G34540
AT5G01810		AT2G34610	AT1G31358	AT3G47720	AT4G22290	AT5G13100		AT2G34560
AT5G01820		AT2G34720	AT1G31360	AT3G47790	AT4G22350	AT5G13110		AT2G34570
AT5G01830		AT2G34730	AT1G31750	AT3G47800	AT4G22360	AT5G13220		AT2G34600
AT5G01840		AT2G35040	AT1G31760	AT3G48000	AT4G22470	AT5G13225		AT2G34610
AT5G03140		AT2G35050	AT1G31770	AT3G48090	AT4G22810	AT5G13230		AT2G34720
AT5G03285		AT2G35130	AT1G31780	AT3G48100	AT4G23200	AT5G13400		AT2G34730
AT5G03290		AT2G35140	AT1G31830	AT3G48460	AT4G23210	AT5G13410		AT2G35040
AT5G03530		AT2G35730	AT1G31835	AT3G48470	AT4G23250	AT5G13740		AT2G35050
AT5G03540		AT2G35733	AT1G31840	AT3G48690	AT4G23260	AT5G13750		AT2G35130
AT5G03610		AT2G35736	AT1G31850	AT3G48700	AT4G23270	AT5G13760		AT2G35140
AT5G03620		AT2G35738	AT1G31885	AT3G48710	AT4G23271	AT5G13770		AT2G35730
AT5G03670		AT2G35740	AT1G31940	AT3G49220	AT4G23280	AT5G13800		AT2G35733
AT5G03890		AT2G35742	AT1G31950	AT3G49530	AT4G23300	AT5G14200		AT2G35736
AT5G04347		AT2G35840	AT1G32090	AT3G49540	AT4G23310	AT5G14230		AT2G35738
AT5G04350		AT2G35850	AT1G32190	AT3G49550	AT4G23570	AT5G14470		AT2G35740
AT5G04360		AT2G36200	AT1G32200	AT3G49610	AT4G24250	AT5G14480		AT2G35742
AT5G04480		AT2G36490	AT1G32210	AT3G49620	AT4G25520	AT5G14640		AT2G35840
AT5G05800		AT2G36500	AT1G32220	AT3G49790	AT4G25530	AT5G14650		AT2G35850
AT5G05810		AT2G36610	AT1G32230	AT3G49796	AT4G26890	AT5G14700		AT2G36200
AT5G05820		AT2G36660	AT1G32290	AT3G49870	AT4G27110	AT5G14710		AT2G36490
AT5G05980		AT2G36670	AT1G32300	AT3G49880	AT4G27430	AT5G14770		AT2G36500
AT5G05985		AT2G36850	AT1G32310	AT3G49900	AT4G28500	AT5G14780		AT2G36610
AT5G05987		AT2G36860	AT1G32360	AT3G49910	AT4G28680	AT5G15340		AT2G36660
AT5G06390		AT2G36970	AT1G32361	AT3G50170	AT4G28850	AT5G15350		AT2G36670
AT5G06839		AT2G36980	AT1G32460	AT3G50180	AT4G28860	AT5G15600		AT2G36850
AT5G06860		AT2G36990	AT1G32530	AT3G50190	AT4G28910	AT5G15610		AT2G36860
AT5G06865		AT2G37000	AT1G32540	AT3G50290	AT4G28915	AT5G16000		AT2G36970
AT5G06870		AT2G37010	AT1G32550	AT3G50530	AT4G28940	AT5G16010		AT2G36980
AT5G06890		AT2G37060	AT1G32640	AT3G50620	AT4G28950	AT5G16020		AT2G36990
AT5G06970		AT2G37070	AT1G32650	AT3G50650	AT4G28980	AT5G16230		AT2G37000
AT5G06980		AT2G37090	AT1G32660	AT3G50730	AT4G28990	AT5G16235		AT2G37010
AT5G06990		AT2G37100	AT1G32710	AT3G51050	AT4G29000	AT5G16240		AT2G37060
AT5G07180		AT2G37110	AT1G32780	AT3G51450	AT4G29630	AT5G17070		AT2G37070
AT5G07190		AT2G37600	AT1G32790	AT3G51460	AT4G29790	AT5G17073		AT2G37090
AT5G07270		AT2G37610	AT1G32900	AT3G51660	AT4G29960	AT5G17080		AT2G37100
AT5G07280		AT2G37620	AT1G32910	AT3G51670	AT4G29970	AT5G17750		AT2G37110
AT5G07290		AT2G37700	AT1G32920	AT3G51800	AT4G29980	AT5G17760		AT2G37600
AT5G07620		AT2G37930	AT1G32928	AT3G51810	AT4G30770	AT5G17770		AT2G37610
AT5G07625		AT2G38020	AT1G32930	AT3G51850	AT4G30780	AT5G17780		AT2G37620
AT5G07820		AT2G38080	AT1G33100	AT3G51950	AT4G30890	AT5G18000		AT2G37700
AT5G07830		AT2G38150	AT1G33102	AT3G52100	AT4G30900	AT5G18005		AT2G37930
AT5G07930		AT2G38152	AT1G33110	AT3G52105	AT4G31050	AT5G18010		AT2G38020
AT5G08075		AT2G38325	AT1G33170	AT3G52110	AT4G31060	AT5G18260		AT2G38080
AT5G08080		AT2G38370	AT1G33240	AT3G52320	AT4G31170	AT5G18661		AT2G38150
AT5G08130		AT2G38380	AT1G33250	AT3G52330	AT4G31180	AT5G18670		AT2G38152
AT5G08520		AT2G38390	AT1G33415	AT3G52340	AT4G31660	AT5G19070		AT2G38325
AT5G08530		AT2G38400	AT1G33420	AT3G52800	AT4G32342	AT5G19080		AT2G38370
AT5G08535		AT2G38465	AT1G33430	AT3G52810	AT4G32410	AT5G19095		AT2G38380
AT5G08630		AT2G38470	AT1G33440	AT3G52820	AT4G32720	AT5G19100		AT2G38390
AT5G08640		AT2G38500	AT1G33590	AT3G52930	AT4G32730	AT5G19140		AT2G38400
AT5G08650		AT2G38510	AT1G33600	AT3G52940	AT4G34320	AT5G19150		AT2G38465
AT5G08710		AT2G38940	AT1G33710	AT3G52960	AT4G34640	AT5G19430		AT2G38470
AT5G08712		AT2G38970	AT1G33790	AT3G52970	AT4G34650	AT5G19440		AT2G38500
AT5G08717		AT2G39010	AT1G33980	AT3G53210	AT4G34770	AT5G20160		AT2G38510
AT5G08770		AT2G39020	AT1G33990	AT3G53270	AT4G35905	AT5G20165		AT2G38940
AT5G08780		AT2G39030	AT1G34210	AT3G53280	AT4G35980	AT5G20170		AT2G38970
AT5G09300		AT2G39060	AT1G34245	AT3G53380	AT4G37160	AT5G20180		AT2G39010
AT5G09310		AT2G39170	AT1G34418	AT3G53390	AT4G37295	AT5G20181		AT2G39020
AT5G09440		AT2G39200	AT1G34419	AT3G53610	AT4G37300	AT5G20190		AT2G39030
AT5G09443		AT2G39410	AT1G34420	AT3G53611	AT4G38190	AT5G21105		AT2G39060
AT5G09445		AT2G39415	AT1G35430	AT3G53620	AT4G38200	AT5G22315		AT2G39170
AT5G09450		AT2G39420	AT1G35515	AT3G54000	AT4G39150	AT5G23250		AT2G39200
AT5G09620		AT2G39510	AT1G35545	AT3G54020	AT4G39180	AT5G23730		AT2G39410
AT5G09630		AT2G39520	AT1G35560	AT3G54030	AT4G39240	AT5G24000		AT2G39415
AT5G09640		AT2G39630	AT1G35710	AT3G54340	AT4G39250	AT5G24010		AT2G39420
AT5G09800		AT2G39640	AT1G35720	AT3G54350	AT4G39690	AT5G24830		AT2G39510
AT5G09805		AT2G39650	AT1G35910	AT3G54680	AT4G39700	AT5G24970		AT2G39520
AT5G10140		AT2G39855	AT1G36160	AT3G54690	AT4G39900	AT5G24980		AT2G39630
AT5G10150		AT2G40130	AT1G37140	AT3G54990	AT5G01250	AT5G24990		AT2G39640
AT5G10160		AT2G40450	AT1G42470	AT3G55000	AT5G01260	AT5G25460		AT2G39650
AT5G10290		AT2G40530	AT1G42980	AT3G55130	AT5G02290	AT5G25800		AT2G39855
AT5G10300		AT2G40730	AT1G44110	AT3G55140	AT5G02310	AT5G26731		AT2G40130
AT5G10310		AT2G40750	AT1G44760	AT3G55450	AT5G03770	AT5G26780		AT2G40450
AT5G10510		AT2G40802	AT1G44830	AT3G55460	AT5G03800	AT5G26790		AT2G40530
AT5G10550		AT2G40830	AT1G45130	AT3G55515	AT5G03810	AT5G26800		AT2G40730
AT5G10560		AT2G40840	AT1G45230	AT3G55550	AT5G03820	AT5G27320		AT2G40750
AT5G10945		AT2G40860	AT1G45249	AT3G55560	AT5G03830	AT5G27680		AT2G40802
AT5G10946		AT2G40890	AT1G46264	AT3G55570	AT5G04160	AT5G35770		AT2G40830
AT5G10970		AT2G41250	AT1G46768	AT3G55573	AT5G04170	AT5G39785		AT2G40840
AT5G10990		AT2G41260	AT1G46840	AT3G55580	AT5G04386	AT5G40470		AT2G40860
AT5G11060		AT2G41440	AT1G47128	AT3G55620	AT5G04390	AT5G40800		AT2G40890
AT5G11150		AT2G41445	AT1G47270	AT3G55840	AT5G04960	AT5G40810		AT2G41250
AT5G11160		AT2G41510	AT1G47271	AT3G55880	AT5G05040	AT5G41100		AT2G41260
AT5G11170		AT2G41530	AT1G47495	AT3G55890	AT5G05050	AT5G41110		AT2G41440
AT5G11320		AT2G41540	AT1G47497	AT3G56040	AT5G06160	AT5G42630		AT2G41445
AT5G11710		AT2G41740	AT1G47500	AT3G56060	AT5G06165	AT5G42635		AT2G41510
AT5G11790		AT2G41790	AT1G47530	AT3G56070	AT5G06170	AT5G42770		AT2G41530
AT5G11890		AT2G41800	AT1G47540	AT3G56570	AT5G06360	AT5G42780		AT2G41540
AT5G11900		AT2G41905	AT1G47550	AT3G56580	AT5G06560	AT5G43700		AT2G41740
AT5G11950		AT2G41910	AT1G47655	AT3G57020	AT5G06570	AT5G43755		AT2G41790
AT5G12080		AT2G42200	AT1G47670	AT3G57030	AT5G06580	AT5G43760		AT2G41800
AT5G12440		AT2G42450	AT1G47680	AT3G57220	AT5G06590	AT5G44620		AT2G41905
AT5G12450		AT2G42460	AT1G47750	AT3G57230	AT5G06620	AT5G44630		AT2G41910
AT5G13090		AT2G42520	AT1G47760	AT3G57390	AT5G06670	AT5G45307		AT2G42200
AT5G13100		AT2G42530	AT1G47870	AT3G57400	AT5G06680	AT5G45310		AT2G42450
AT5G13110		AT2G42540	AT1G47900	AT3G57410	AT5G06685	AT5G46160		AT2G42460
AT5G13220		AT2G42550	AT1G47980	AT3G57520	AT5G07640	AT5G46570		AT2G42520
AT5G13225		AT2G42880	AT1G48260	AT3G57540	AT5G07700	AT5G46760		AT2G42530
AT5G13230		AT2G42885	AT1G48267	AT3G57550	AT5G07710	AT5G46770		AT2G42540
AT5G13400		AT2G42890	AT1G48310	AT3G57680	AT5G07950	AT5G46780		AT2G42550
AT5G13410		AT2G42920	AT1G48315	AT3G57780	AT5G07960	AT5G47060		AT2G42880
AT5G13740		AT2G42930	AT1G48320	AT3G57920	AT5G08430	AT5G47180		AT2G42885
AT5G13750		AT2G42940	AT1G48325	AT3G57930	AT5G08440	AT5G47190		AT2G42890
AT5G13760		AT2G42950	AT1G48330	AT3G58010	AT5G08490	AT5G47200		AT2G42920
AT5G13770		AT2G43160	AT1G48350	AT3G58020	AT5G08500	AT5G48360		AT2G42930
AT5G13800		AT2G43180	AT1G48360	AT3G58676	AT5G08580	AT5G48500		AT2G42940
AT5G14200		AT2G43255	AT1G48370	AT3G58680	AT5G08590	AT5G49470		AT2G42950
AT5G14230		AT2G43320	AT1G48405	AT3G58690	AT5G08600	AT5G49610		AT2G43160
AT5G14470		AT2G43330	AT1G48410	AT3G58700	AT5G09360	AT5G49615		AT2G43180
AT5G14480		AT2G43810	AT1G48480	AT3G58710	AT5G09370	AT5G50250		AT2G43255
AT5G14640		AT2G43820	AT1G48620	AT3G59050	AT5G09380	AT5G50260		AT2G43320
AT5G14650		AT2G43920	AT1G48630	AT3G59052	AT5G09390	AT5G50360		AT2G43330
AT5G14700		AT2G43930	AT1G48635	AT3G59060	AT5G09530	AT5G50361		AT2G43810
AT5G14710		AT2G44255	AT1G48640	AT3G59068	AT5G09540	AT5G51110		AT2G43820
AT5G14770		AT2G44260	AT1G48740	AT3G59926	AT5G09550	AT5G51120		AT2G43920
AT5G14780		AT2G44270	AT1G48742	AT3G59930	AT5G09710	AT5G51130		AT2G43930
AT5G15340		AT2G44745	AT1G48745	AT3G59940	AT5G09711	AT5G51760		AT2G44255
AT5G15350		AT2G44830	AT1G48750	AT3G60110	AT5G09720	AT5G52060		AT2G44260
AT5G15600		AT2G45160	AT1G48760	AT3G61460	AT5G09750	AT5G52430		AT2G44270
AT5G15610		AT2G45161	AT1G48870	AT3G61670	AT5G10620	AT5G52440		AT2G44745
AT5G16000		AT2G45290	AT1G48920	AT3G61690	AT5G10625	AT5G53660		AT2G44830
AT5G16010		AT2G45300	AT1G48930	AT3G61880	AT5G10630	AT5G53900		AT2G45160
AT5G16020		AT2G45420	AT1G48953	AT3G61970	AT5G11080	AT5G53930		AT2G45161
AT5G16230		AT2G45600	AT1G48960	AT3G62270	AT5G11400	AT5G54390		AT2G45290
AT5G16235		AT2G45610	AT1G49040	AT3G62600	AT5G11520	AT5G56530		AT2G45300
AT5G16240		AT2G45620	AT1G49130	AT3G62610	AT5G11610	AT5G57020		AT2G45420
AT5G17070		AT2G46100	AT1G49140	AT3G62670	AT5G11760	AT5G57030		AT2G45600
AT5G17073		AT2G46110	AT1G49150	AT3G62700	AT5G11770	AT5G57130		AT2G45610
AT5G17080		AT2G46120	AT1G49230	AT3G63410	AT5G11800	AT5G57140		AT2G45620
AT5G17750		AT2G46255	AT1G49240	AT3G63420	AT5G11810	AT5G57170		AT2G46100
AT5G17760		AT2G46260	AT1G49405	AT3G63430	AT5G12180	AT5G57180		AT2G46110
AT5G17770		AT2G46270	AT1G49410	AT3G66656	AT5G13550	AT5G57391		AT2G46120
AT5G17780		AT2G46290	AT1G49435	AT3G66658	AT5G13780	AT5G57660		AT2G46255
AT5G18000		AT2G46300	AT1G49450	AT4G00370	AT5G14170	AT5G57720		AT2G46260
AT5G18005		AT2G46310	AT1G49460	AT4G00450	AT5G14320	AT5G57730		AT2G46270
AT5G18010		AT2G46493	AT1G49510	AT4G00872	AT5G14330	AT5G57735		AT2G46290
AT5G18260		AT2G46494	AT1G49600	AT4G00880	AT5G14340	AT5G58530		AT2G46300
AT5G18661		AT2G46495	AT1G49620	AT4G01060	AT5G14500	AT5G58540		AT2G46310
AT5G18670		AT2G46995	AT1G49660	AT4G01440	AT5G14730	AT5G58550		AT2G46493
AT5G19070		AT2G47000	AT1G49670	AT4G01450	AT5G14740	AT5G58560		AT2G46494
AT5G19080		AT2G47030	AT1G49730	AT4G01700	AT5G14960	AT5G58640		AT2G46495
AT5G19095		AT2G47115	AT1G49740	AT4G01703	AT5G14970	AT5G58650		AT2G46995
AT5G19100		AT2G47120	AT1G49760	AT4G01710	AT5G14980	AT5G58660		AT2G47000
AT5G19140		AT2G47130	AT1G49780	AT4G02290	AT5G15080	AT5G58840		AT2G47030
AT5G19150		AT2G47240	AT1G49820	AT4G02480	AT5G15100	AT5G59380		AT2G47115
AT5G19170		AT2G47310	AT1G49840	AT4G02482	AT5G15110	AT5G59385		AT2G47120
AT5G19430		AT2G47320	AT1G49850	AT4G02500	AT5G15280	AT5G59390		AT2G47130
AT5G19440		AT2G47500	AT1G50055	AT4G02620	AT5G15290	AT5G59700		AT2G47240
AT5G20160		AT2G47510	AT1G50060	AT4G02630	AT5G15300	AT5G59740		AT2G47310
AT5G20165		AT2G47680	AT1G50070	AT4G02640	AT5G16350	AT5G59750		AT2G47320
AT5G20170		AT2G47690	AT1G50280	AT4G02670	AT5G16360	AT5G60140		AT2G47500
AT5G20180		AT3G01090	AT1G50290	AT4G02690	AT5G16570	AT5G60142		AT2G47510
AT5G20181		AT3G01100	AT1G50300	AT4G02700	AT5G16580	AT5G60150		AT2G47680
AT5G20190		AT3G01230	AT1G50390	AT4G02810	AT5G16990	AT5G60400		AT2G47690
AT5G21105		AT3G01240	AT1G50400	AT4G02940	AT5G18480	AT5G60408		AT3G01090
AT5G22315		AT3G01250	AT1G50420	AT4G03070	AT5G18490	AT5G60410		AT3G01100
AT5G22555		AT3G01260	AT1G50450	AT4G03110	AT5G18500	AT5G60530		AT3G01230
AT5G22560		AT3G01270	AT1G50460	AT4G03113	AT5G18640	AT5G60540		AT3G01240
AT5G23250		AT3G01280	AT1G50470	AT4G03115	AT5G18860	AT5G60548		AT3G01250
AT5G23730		AT3G01300	AT1G50480	AT4G03390	AT5G18980	AT5G60550		AT3G01260
AT5G24000		AT3G01350	AT1G50570	AT4G03505	AT5G18990	AT5G60690		AT3G01270
AT5G24010		AT3G01420	AT1G50575	AT4G03510	AT5G19450	AT5G60850		AT3G01280
AT5G24830		AT3G01470	AT1G50580	AT4G03560	AT5G19460	AT5G60910		AT3G01300
AT5G24970		AT3G01472	AT1G50600	AT4G04710	AT5G19590	AT5G61950		AT3G01350
AT5G24980		AT3G01480	AT1G50603	AT4G08500	AT5G19600	AT5G61960		AT3G01420
AT5G24990		AT3G01530	AT1G50610	AT4G09010	AT5G20320	AT5G62162		AT3G01470
AT5G25460		AT3G01540	AT1G50640	AT4G09020	AT5G20330	AT5G62165		AT3G01472
AT5G25800		AT3G02040	AT1G50750	AT4G09180	AT5G20340	AT5G62230		AT3G01480
AT5G26731		AT3G02050	AT1G50954	AT4G09560	AT5G20350	AT5G62350		AT3G01530
AT5G26780		AT3G02150	AT1G51055	AT4G09950	AT5G20390	AT5G62360		AT3G01540
AT5G26790		AT3G02330	AT1G51060	AT4G10050	AT5G20400	AT5G62550		AT3G02040
AT5G26800		AT3G02493	AT1G51070	AT4G10060	AT5G20410	AT5G62650		AT3G02050
AT5G27320		AT3G02500	AT1G51130	AT4G10380	AT5G20680	AT5G62660		AT3G02150
AT5G27680		AT3G02870	AT1G51150	AT4G10640	AT5G22420	AT5G62670		AT3G02330
AT5G35770		AT3G02875	AT1G51160	AT4G10930	AT5G22900	AT5G62960		AT3G02493
AT5G39785		AT3G03520	AT1G51170	AT4G10940	AT5G22910	AT5G62970		AT3G02500
AT5G40470		AT3G03530	AT1G51350	AT4G10950	AT5G22990	AT5G63090		AT3G02870
AT5G40800		AT3G03776	AT1G51355	AT4G11300	AT5G23450	AT5G63120		AT3G02875
AT5G40810		AT3G03780	AT1G51360	AT4G11320	AT5G23460	AT5G63130		AT3G03520
AT5G41100		AT3G04050	AT1G51370	AT4G11330	AT5G23470	AT5G63350		AT3G03530
AT5G41110		AT3G04070	AT1G51390	AT4G11660	AT5G23740	AT5G63370		AT3G03776
AT5G42630		AT3G04080	AT1G51400	AT4G11670	AT5G23920	AT5G63520		AT3G03780
AT5G42635		AT3G04090	AT1G51402	AT4G11680	AT5G23980	AT5G63530		AT3G04050
AT5G42770		AT3G04100	AT1G51500	AT4G11690	AT5G23989	AT5G63710		AT3G04070
AT5G42780		AT3G04110	AT1G51510	AT4G11880	AT5G24110	AT5G63715		AT3G04080
AT5G43700		AT3G04290	AT1G51538	AT4G11920	AT5G24140	AT5G63720		AT3G04090
AT5G43755		AT3G04340	AT1G51540	AT4G11930	AT5G24280	AT5G63860		AT3G04100
AT5G43760		AT3G04350	AT1G51640	AT4G12030	AT5G24355	AT5G64550		AT3G04110
AT5G44620		AT3G04420	AT1G51650	AT4G12040	AT5G24360	AT5G64552		AT3G04290
AT5G44630		AT3G05110	AT1G51660	AT4G12300	AT5G24580	AT5G64810		AT3G04340
AT5G45307		AT3G05120	AT1G51670	AT4G12310	AT5G24920	AT5G64813		AT3G04350
AT5G45310		AT3G05140	AT1G51700	AT4G12420	AT5G24940	AT5G65050		AT3G04420
AT5G46160		AT3G05150	AT1G51710	AT4G12430	AT5G24950	AT5G65110		AT3G05110
AT5G46570		AT3G05170	AT1G51730	AT4G12432	AT5G25060	AT5G65120		AT3G05120
AT5G46760		AT3G05180	AT1G51740	AT4G13190	AT5G25110	AT5G65170		AT3G05140
AT5G46770		AT3G05190	AT1G51745	AT4G13195	AT5G25415	AT5G65180		AT3G05150
AT5G46780		AT3G05193	AT1G51770	AT4G13500	AT5G25422	AT5G65310		AT3G05170
AT5G47060		AT3G05200	AT1G51780	AT4G13505	AT5G25425	AT5G65430		AT3G05180
AT5G47180		AT3G05210	AT1G51800	AT4G13510	AT5G25520	AT5G65440		AT3G05190
AT5G47190		AT3G05290	AT1G51950	AT4G13600	AT5G25625	AT5G65910		AT3G05193
AT5G47200		AT3G05300	AT1G51960	AT4G13840	AT5G25630	AT5G65920		AT3G05200
AT5G48360		AT3G05310	AT1G52150	AT4G13950	AT5G25757	AT5G66440		AT3G05210
AT5G48500		AT3G05550	AT1G52185	AT4G13955	AT5G25760	AT5G66450		AT3G05290
AT5G49470		AT3G05560	AT1G52190	AT4G14455	AT5G25840	AT5G66550		AT3G05300
AT5G49610		AT3G05610	AT1G52300	AT4G14615	AT5G25850	AT5G66560		AT3G05310
AT5G49615		AT3G05620	AT1G52325	AT4G14720	AT5G25920	AT5G66607		AT3G05550
AT5G50250		AT3G05720	AT1G52330	AT4G14723	AT5G25930	AT5G66610		AT3G05560
AT5G50260		AT3G05725	AT1G52340	AT4G14730	AT5G26100	AT5G66720		AT3G05610
AT5G50360		AT3G05727	AT1G52400	AT4G14900	AT5G26110	AT5G66770		AT3G05620
AT5G50361		AT3G05730	AT1G52560	AT4G15240	AT5G26250	AT5G66780		AT3G05720
AT5G51110		AT3G05990	AT1G52565	AT4G15250	AT5G26260	AT5G66790		AT3G05725
AT5G51120		AT3G06000	AT1G52710	AT4G15260	AT5G26630	AT5G66800		AT3G05727
AT5G51130		AT3G06140	AT1G52720	AT4G15490	AT5G26670	AT5G66940		AT3G05730
AT5G51760		AT3G06142	AT1G52730	AT4G16120	AT5G26742	AT5G66950		AT3G05990
AT5G52060		AT3G06145	AT1G52760	AT4G16130	AT5G27000	AT5G67260		AT3G06000
AT5G52430		AT3G06210	AT1G52770	AT4G16380	AT5G27330	AT5G67290		AT3G06140
AT5G52440		AT3G06250	AT1G52855	AT4G16390	AT5G27340	AT5G67300		AT3G06142
AT5G53660		AT3G06260	AT1G52857	AT4G16444	AT5G27520	AT5G67410		AT3G06145
AT5G53900		AT3G06270	AT1G52870	AT4G16447	AT5G27530	AT5G67411		AT3G06210
AT5G53930		AT3G06310	AT1G52890	AT4G16450	AT5G28180	AT5G67470		AT3G06250
AT5G54390		AT3G06320	AT1G53025	AT4G16490	AT5G28510	AT5G67480		AT3G06260
AT5G54450		AT3G06330	AT1G53030	AT4G16540	AT5G28530			AT3G06270
AT5G54460		AT3G06380	AT1G53035	AT4G16550	AT5G28540			AT3G06310
AT5G56530		AT3G06390	AT1G53039	AT4G16748	AT5G28680			AT3G06320
AT5G56740		AT3G06400	AT1G53040	AT4G16780	AT5G28690			AT3G06330
AT5G56750		AT3G06480	AT1G53070	AT4G17360	AT5G28820			AT3G06380
AT5G57020		AT3G06483	AT1G53080	AT4G17370	AT5G28821			AT3G06390
AT5G57030		AT3G06500	AT1G53090	AT4G17380	AT5G33290			AT3G06400
AT5G57130		AT3G06510	AT1G53160	AT4G17490	AT5G34829			AT3G06480
AT5G57140		AT3G06520	AT1G53165	AT4G17500	AT5G35370			AT3G06483
AT5G57170		AT3G06530	AT1G53170	AT4G17870	AT5G35375			AT3G06500
AT5G57180		AT3G06590	AT1G53190	AT4G17920	AT5G35390			AT3G06510
AT5G57391		AT3G06600	AT1G53200	AT4G17930	AT5G35400			AT3G06520
AT5G57660		AT3G06660	AT1G53210	AT4G17940	AT5G35570			AT3G06530
AT5G57720		AT3G06790	AT1G53240	AT4G18010	AT5G35580			AT3G06590
AT5G57730		AT3G06810	AT1G53250	AT4G18030	AT5G35610			AT3G06600
AT5G57735		AT3G06880	AT1G53280	AT4G18140	AT5G35620			AT3G06660
AT5G58412		AT3G06890	AT1G53282	AT4G18250	AT5G35690			AT3G06790
AT5G58420		AT3G06895	AT1G53300	AT4G18700	AT5G35695			AT3G06810
AT5G58530		AT3G07010	AT1G53310	AT4G18890	AT5G35698			AT3G06880
AT5G58540		AT3G07020	AT1G53340	AT4G18910	AT5G36930			AT3G06890
AT5G58550		AT3G07025	AT1G53345	AT4G18920	AT5G37250			AT3G06895
AT5G58560		AT3G07060	AT1G53350	AT4G18930	AT5G37550			AT3G07010
AT5G58640		AT3G07070	AT1G53380	AT4G18960	AT5G37560			AT3G07020
AT5G58650		AT3G07100	AT1G53390	AT4G18970	AT5G37630			AT3G07025
AT5G58660		AT3G07160	AT1G53430	AT4G19395	AT5G37640			AT3G07060
AT5G58840		AT3G07210	AT1G53440	AT4G19440	AT5G37650			AT3G07070
AT5G59380		AT3G07273	AT1G53500	AT4G19450	AT5G37667			AT3G07100
AT5G59385		AT3G07340	AT1G53510	AT4G19960	AT5G37680			AT3G07160
AT5G59390		AT3G07350	AT1G53520	AT4G21200	AT5G37860			AT3G07210
AT5G59700		AT3G07840	AT1G53530	AT4G21350	AT5G37870			AT3G07273
AT5G59740		AT3G08660	AT1G53541	AT4G21500	AT5G37900			AT3G07340
AT5G59750		AT3G08670	AT1G53542	AT4G21590	AT5G38000			AT3G07350
AT5G60140		AT3G08762	AT1G53543	AT4G21870	AT5G38120			AT3G07840
AT5G60142		AT3G08770	AT1G53550	AT4G21880	AT5G38170			AT3G08660
AT5G60150		AT3G08810	AT1G53580	AT4G21910	AT5G38180			AT3G08670
AT5G60400		AT3G08820	AT1G53590	AT4G21920	AT5G39280			AT3G08762
AT5G60408		AT3G08860	AT1G53635	AT4G21926	AT5G39310			AT3G08770
AT5G60410		AT3G08870	AT1G53640	AT4G21930	AT5G39320			AT3G08810
AT5G60530		AT3G08880	AT1G53700	AT4G21940	AT5G39430			AT3G08820
AT5G60540		AT3G09220	AT1G53705	AT4G22200	AT5G39440			AT3G08860
AT5G60548		AT3G09510	AT1G53708	AT4G22540	AT5G39610			AT3G08870
AT5G60550		AT3G09520	AT1G53830	AT4G22570	AT5G39830			AT3G08880
AT5G60690		AT3G09530	AT1G53840	AT4G22840	AT5G39840			AT3G09220
AT5G60850		AT3G09830	AT1G53850	AT4G22850	AT5G39870			AT3G09510
AT5G60910		AT3G09960	AT1G53860	AT4G22860	AT5G39880			AT3G09520
AT5G61950		AT3G09970	AT1G53870	AT4G22950	AT5G40300			AT3G09530
AT5G61960		AT3G10200	AT1G53910	AT4G22960	AT5G40310			AT3G09830
AT5G62162		AT3G10210	AT1G54080	AT4G22970	AT5G40570			AT3G09960
AT5G62165		AT3G10220	AT1G54090	AT4G23010	AT5G40580			AT3G09970
AT5G62230		AT3G10330	AT1G54095	AT4G23810	AT5G41663			AT3G10200
AT5G62350		AT3G10340	AT1G54115	AT4G23920	AT5G41765			AT3G10210
AT5G62360		AT3G10380	AT1G54120	AT4G23980	AT5G41770			AT3G10220
AT5G62550		AT3G10550	AT1G54160	AT4G24020	AT5G41900			AT3G10330
AT5G62650		AT3G10560	AT1G54170	AT4G24240	AT5G42020			AT3G10340
AT5G62660		AT3G10810	AT1G54180	AT4G24540	AT5G42400			AT3G10380
AT5G62670		AT3G11310	AT1G54200	AT4G24550	AT5G42510			AT3G10550
AT5G62960		AT3G11325	AT1G54210	AT4G24660	AT5G42520			AT3G10560
AT5G62970		AT3G11330	AT1G54215	AT4G25090	AT5G42830			AT3G10810
AT5G63090		AT3G11340	AT1G54260	AT4G25100	AT5G42840			AT3G11310
AT5G63120		AT3G11350	AT1G54270	AT4G25450	AT5G42930			AT3G11325
AT5G63130		AT3G11370	AT1G54340	AT4G25470	AT5G43290			AT3G11330
AT5G63350		AT3G11420	AT1G54350	AT4G25480	AT5G43350			AT3G11340
AT5G63370		AT3G11430	AT1G54570	AT4G25490	AT5G43400			AT3G11350
AT5G63520		AT3G11870	AT1G54575	AT4G25610	AT5G43401			AT3G11370
AT5G63530		AT3G11880	AT1G54710	AT4G25620	AT5G43610			AT3G11420
AT5G63710		AT3G11920	AT1G54720	AT4G25640	AT5G44140			AT3G11430
AT5G63715		AT3G11930	AT1G54730	AT4G25650	AT5G44150			AT3G11870
AT5G63720		AT3G11940	AT1G54740	AT4G25720	AT5G44575			AT3G11880
AT5G63860		AT3G12200	AT1G54760	AT4G25730	AT5G44578			AT3G11920
AT5G64550		AT3G12750	AT1G54770	AT4G25840	AT5G44894			AT3G11930
AT5G64552		AT3G12760	AT1G54780	AT4G25845	AT5G45060			AT3G11940
AT5G64810		AT3G13040	AT1G54990	AT4G25850	AT5G45070			AT3G12200
AT5G64813		AT3G13050	AT1G55020	AT4G25870	AT5G45090			AT3G12750
AT5G65050		AT3G13140	AT1G55070	AT4G25880	AT5G45095			AT3G12760
AT5G65110		AT3G13150	AT1G55110	AT4G25885	AT5G45380			AT3G13040
AT5G65120		AT3G13330	AT1G55120	AT4G25990	AT5G45428			AT3G13050
AT5G65170		AT3G13340	AT1G55150	AT4G26260	AT5G45430			AT3G13140
AT5G65180		AT3G13640	AT1G55152	AT4G26620	AT5G45590			AT3G13150
AT5G65310		AT3G13650	AT1G55160	AT4G26690	AT5G45600			AT3G13330
AT5G65430		AT3G13660	AT1G55170	AT4G27240	AT5G45870			AT3G13340
AT5G65440		AT3G13820	AT1G55205	AT4G27250	AT5G45875			AT3G13640
AT5G65683		AT3G14020	AT1G55207	AT4G27320	AT5G45880			AT3G13650
AT5G65910		AT3G14250	AT1G55210	AT4G27410	AT5G46140			AT3G13660
AT5G65920		AT3G14260	AT1G55250	AT4G27415	AT5G46510			AT3G13820
AT5G66440		AT3G14470	AT1G55260	AT4G27800	AT5G46520			AT3G14020
AT5G66450		AT3G14475	AT1G55265	AT4G27810	AT5G46600			AT3G14250
AT5G66550		AT3G14480	AT1G55350	AT4G27860	AT5G46650			AT3G14260
AT5G66560		AT3G14810	AT1G55360	AT4G27870	AT5G46660			AT3G14470
AT5G66607		AT3G14820	AT1G55500	AT4G27950	AT5G46820			AT3G14475
AT5G66610		AT3G15220	AT1G55510	AT4G28590	AT5G46900			AT3G14480
AT5G66720		AT3G15240	AT1G55550	AT4G28600	AT5G47150			AT3G14810
AT5G66770		AT3G15251	AT1G55580	AT4G28730	AT5G47400			AT3G14820
AT5G66780		AT3G15540	AT1G55590	AT4G29150	AT5G47430			AT3G15220
AT5G66790		AT3G15548	AT1G55591	AT4G29160	AT5G47435			AT3G15240
AT5G66800		AT3G15550	AT1G55610	AT4G29190	AT5G47980			AT3G15251
AT5G66940		AT3G15570	AT1G55615	AT4G29620	AT5G48150			AT3G15540
AT5G66950		AT3G15578	AT1G55650	AT4G29710	AT5G48210			AT3G15548
AT5G67260		AT3G15585	AT1G55660	AT4G29770	AT5G48370			AT3G15550
AT5G67290		AT3G15980	AT1G55690	AT4G29780	AT5G48510			AT3G15570
AT5G67300		AT3G16170	AT1G55800	AT4G29950	AT5G48515			AT3G15578
AT5G67310		AT3G16175	AT1G55805	AT4G30020	AT5G48520			AT3G15585
AT5G67320		AT3G16380	AT1G55810	AT4G30150	AT5G49230			AT3G15980
AT5G67410		AT3G16390	AT1G55830	AT4G30210	AT5G49620			AT3G16170
AT5G67411		AT3G16420	AT1G55850	AT4G30270	AT5G49750			AT3G16175
AT5G67470		AT3G16430	AT1G55920	AT4G30810	AT5G49950			AT3G16380
AT5G67480		AT3G16432	AT1G56020	AT4G30820	AT5G49960			AT3G16390
		AT3G16660	AT1G56060	AT4G30910	AT5G50830			AT3G16420
		AT3G17365	AT1G56070	AT4G30920	AT5G50840			AT3G16430
		AT3G17370	AT1G56145	AT4G30990	AT5G51580			AT3G16432
		AT3G17380	AT1G56150	AT4G31030	AT5G51590			AT3G16660
		AT3G17420	AT1G56180	AT4G31040	AT5G51660			AT3G17365
		AT3G17510	AT1G56190	AT4G31340	AT5G52120			AT3G17370
		AT3G17620	AT1G56200	AT4G31670	AT5G52390			AT3G17380
		AT3G17626	AT1G56210	AT4G31830	AT5G52760			AT3G17420
		AT3G17630	AT1G56220	AT4G31840	AT5G52890			AT3G17510
		AT3G18060	AT1G56300	AT4G31850	AT5G53440			AT3G17620
		AT3G18080	AT1G56310	AT4G31960	AT5G54060			AT3G17626
		AT3G18090	AT1G56590	AT4G31970	AT5G54062			AT3G17630
		AT3G18217	AT1G56600	AT4G32340	AT5G54090			AT3G18060
		AT3G18282	AT1G56670	AT4G32350	AT5G54250			AT3G18080
		AT3G18390	AT1G56690	AT4G32480	AT5G54550			AT3G18090
		AT3G18400	AT1G56700	AT4G33080	AT5G54990			AT3G18217
		AT3G18450	AT1G56720	AT4G33150	AT5G55000			AT3G18282
		AT3G18460	AT1G57560	AT4G33160	AT5G55260			AT3G18390
		AT3G18560	AT1G57565	AT4G33565	AT5G55490			AT3G18400
		AT3G18570	AT1G57570	AT4G33580	AT5G55500			AT3G18450
		AT3G18690	AT1G57680	AT4G33830	AT5G55505			AT3G18460
		AT3G18710	AT1G57980	AT4G33840	AT5G55507			AT3G18560
		AT3G18730	AT1G57990	AT4G33945	AT5G55508			AT3G18570
		AT3G18740	AT1G58080	AT4G33950	AT5G55510			AT3G18690
		AT3G19020	AT1G58180	AT4G34040	AT5G55630			AT3G18710
		AT3G19210	AT1G58190	AT4G34050	AT5G56080			AT3G18730
		AT3G19220	AT1G58360	AT4G34060	AT5G56090			AT3G18740
		AT3G19270	AT1G58440	AT4G34131	AT5G56470			AT3G19020
		AT3G19274	AT1G58450	AT4G34135	AT5G56730			AT3G19210
		AT3G19570	AT1G58470	AT4G34360	AT5G57360			AT3G19220
		AT3G19580	AT1G58520	AT4G34370	AT5G57370			AT3G19270
		AT3G19680	AT1G59500	AT4G34390	AT5G57760			AT3G19274
		AT3G20290	AT1G59510	AT4G34400	AT5G57880			AT3G19570
		AT3G20300	AT1G59520	AT4G34530	AT5G57885			AT3G19580
		AT3G20310	AT1G59560	AT4G34540	AT5G57887			AT3G19680
		AT3G20510	AT1G59570	AT4G34780	AT5G57930			AT3G20290
		AT3G20520	AT1G59580	AT4G34790	AT5G57940			AT3G20300
		AT3G20610	AT1G59990	AT4G34800	AT5G58980			AT3G20310
		AT3G20620	AT1G60000	AT4G34900	AT5G58990			AT3G20510
		AT3G20740	AT1G60010	AT4G34910	AT5G59000			AT3G20520
		AT3G20750	AT1G60160	AT4G34980	AT5G59055			AT3G20610
		AT3G20770	AT1G60170	AT4G35100	AT5G59060			AT3G20620
		AT3G20860	AT1G60190	AT4G35230	AT5G59070			AT3G20740
		AT3G20865	AT1G60200	AT4G35510	AT5G59720			AT3G20750
		AT3G20870	AT1G60280	AT4G35830	AT5G60000			AT3G20770
		AT3G21070	AT1G60440	AT4G35837	AT5G60010			AT3G20860
		AT3G21175	AT1G60545	AT4G35840	AT5G60060			AT3G20865
		AT3G21180	AT1G60550	AT4G35900	AT5G60070			AT3G20870
		AT3G21215	AT1G60590	AT4G35985	AT5G60090			AT3G21070
		AT3G21220	AT1G60790	AT4G35987	AT5G60100			AT3G21175
		AT3G21230	AT1G60800	AT4G36110	AT5G60330			AT3G21180
		AT3G21270	AT1G60860	AT4G36160	AT5G60335			AT3G21215
		AT3G21338	AT1G60870	AT4G36170	AT5G60340			AT3G21220
		AT3G21550	AT1G60880	AT4G36268	AT5G60350			AT3G21230
		AT3G21560	AT1G60900	AT4G36270	AT5G60440			AT3G21270
		AT3G21690	AT1G61100	AT4G36520	AT5G61250			AT3G21338
		AT3G21700	AT1G61105	AT4G36700	AT5G61260			AT3G21550
		AT3G21890	AT1G61110	AT4G36740	AT5G61570			AT3G21560
		AT3G22142	AT1G61120	AT4G36750	AT5G61900			AT3G21690
		AT3G22170	AT1G61170	AT4G36850	AT5G61910			AT3G21700
		AT3G22180	AT1G61180	AT4G36860	AT5G61980			AT3G21890
		AT3G22275	AT1G61460	AT4G36870	AT5G61990			AT3G22142
		AT3G22290	AT1G61470	AT4G36900	AT5G62040			AT3G22170
		AT3G22930	AT1G61667	AT4G36910	AT5G62050			AT3G22180
		AT3G22940	AT1G61670	AT4G36920	AT5G62420			AT3G22275
		AT3G23120	AT1G61780	AT4G36930	AT5G63040			AT3G22290
		AT3G23165	AT1G61790	AT4G37140	AT5G63740			AT3G22930
		AT3G23167	AT1G61800	AT4G37150	AT5G63750			AT3G22940
		AT3G23170	AT1G61930	AT4G37190	AT5G65160			AT3G23120
		AT3G23230	AT1G62030	AT4G37200	AT5G65240			AT3G23165
		AT3G23270	AT1G62301	AT4G37320	AT5G66930			AT3G23167
		AT3G23280	AT1G62360	AT4G37330				AT3G23170
		AT3G23430	AT1G62370	AT4G37400				AT3G23230
		AT3G23450	AT1G62380	AT4G37470				AT3G23270
		AT3G23460	AT1G62490	AT4G37480				AT3G23280
		AT3G23470	AT1G62500	AT4G37580				AT3G23430
		AT3G23530	AT1G62660	AT4G37660				AT3G23450
		AT3G23630	AT1G62680	AT4G37840				AT3G23460
		AT3G23810	AT1G62870	AT4G37880				AT3G23470
		AT3G23830	AT1G62880	AT4G37940				AT3G23530
		AT3G23840	AT1G62981	AT4G37950				AT3G23630
		AT3G24170	AT1G62990	AT4G38710				AT3G23810
		AT3G24225	AT1G63020	AT4G38730				AT3G23830
		AT3G24460	AT1G63030	AT4G39160				AT3G23840
		AT3G24465	AT1G63090	AT4G39260				AT3G24170
		AT3G24517	AT1G63130	AT4G39270				AT3G24225
		AT3G24518	AT1G63160	AT5G01100				AT3G24460
		AT3G24520	AT1G63170	AT5G01190				AT3G24465
		AT3G24540	AT1G63180	AT5G01200				AT3G24517
		AT3G24542	AT1G63190	AT5G01849				AT3G24518
		AT3G24670	AT1G63420	AT5G01850				AT3G24520
		AT3G24715	AT1G63480	AT5G01860				AT3G24540
		AT3G24730	AT1G63490	AT5G01870				AT3G24542
		AT3G24740	AT1G63500	AT5G02260				AT3G24670
		AT3G24750	AT1G63640	AT5G02435				AT3G24715
		AT3G24790	AT1G63650	AT5G02440				AT3G24730
		AT3G25233	AT1G63670	AT5G02450				AT3G24740
		AT3G25240	AT1G63690	AT5G02500				AT3G24750
		AT3G25250	AT1G63710	AT5G02530				AT3G24790
		AT3G25260	AT1G63720	AT5G02540				AT3G25233
		AT3G25420	AT1G63940	AT5G03180				AT3G25240
		AT3G25430	AT1G63950	AT5G03190				AT3G25250
		AT3G25880	AT1G64060	AT5G03280				AT3G25260
		AT3G25882	AT1G64080	AT5G03330				AT3G25420
		AT3G25890	AT1G64090	AT5G03380				AT3G25430
		AT3G25990	AT1G64100	AT5G03555				AT3G25727
		AT3G26000	AT1G64105	AT5G03560				AT3G25730
		AT3G26610	AT1G64140	AT5G03630				AT3G25880
		AT3G26790	AT1G64142	AT5G03690				AT3G25882
		AT3G26810	AT1G64170	AT5G03700				AT3G25890
		AT3G26910	AT1G64180	AT5G03760				AT3G25990
		AT3G26920	AT1G64280	AT5G03780				AT3G26000
		AT3G26934	AT1G64355	AT5G03837				AT3G26610
		AT3G27020	AT1G64360	AT5G03880				AT3G26790
		AT3G27325	AT1G64370	AT5G03995				AT3G26810
		AT3G27380	AT1G64380	AT5G04000				AT3G26910
		AT3G27390	AT1G64385	AT5G04490				AT3G26920
		AT3G27680	AT1G64390	AT5G04500				AT3G26934
		AT3G27690	AT1G64450	AT5G04860				AT3G27020
		AT3G27770	AT1G64460	AT5G04950				AT3G27325
		AT3G27785	AT1G64470	AT5G05230				AT3G27380
		AT3G27831	AT1G64610	AT5G05320				AT3G27390
		AT3G27835	AT1G64618	AT5G05330				AT3G27680
		AT3G27840	AT1G64620	AT5G05850				AT3G27690
		AT3G27845	AT1G64625	AT5G05860				AT3G27770
		AT3G27850	AT1G64640	AT5G05870				AT3G27785
		AT3G28100	AT1G64650	AT5G05930				AT3G27831
		AT3G28260	AT1G64670	AT5G05940				AT3G27835
		AT3G28270	AT1G64680	AT5G06060				AT3G27840
		AT3G28550	AT1G64710	AT5G06125				AT3G27845
		AT3G28560	AT1G64720	AT5G06130				AT3G27850
		AT3G28580	AT1G64740	AT5G06140				AT3G28100
		AT3G28600	AT1G64750	AT5G06250				AT3G28260
		AT3G28710	AT1G64760	AT5G06370				AT3G28270
		AT3G28715	AT1G64770	AT5G06380				AT3G28550
		AT3G28770	AT1G64970	AT5G06600				AT3G28560
		AT3G28830	AT1G65480	AT5G06610				AT3G28580
		AT3G28870	AT1G65590	AT5G06690				AT3G28600
		AT3G28880	AT1G65610	AT5G06700				AT3G28710
		AT3G28920	AT1G65620	AT5G07160				AT3G28715
		AT3G28940	AT1G65720	AT5G07170				AT3G28770
		AT3G29160	AT1G65730	AT5G07310				AT3G28830
		AT3G29200	AT1G65810	AT5G07360				AT3G28870
		AT3G30210	AT1G65830	AT5G07370				AT3G28880
		AT3G30320	AT1G65840	AT5G07380				AT3G28920
		AT3G30380	AT1G65930	AT5G07630				AT3G28940
		AT3G30845	AT1G66140	AT5G07675				AT3G29160
		AT3G32040	AT1G66180	AT5G07680				AT3G29200
		AT3G32940	AT1G66260	AT5G07940				AT3G30210
		AT3G36659	AT1G66350	AT5G07980				AT3G30320
		AT3G42630	AT1G66400	AT5G07990				AT3G30380
		AT3G42640	AT1G66480	AT5G08000				AT3G30845
		AT3G42800	AT1G66553	AT5G08139				AT3G32040
		AT3G42940	AT1G66560	AT5G08150				AT3G32940
		AT3G43083	AT1G66600	AT5G08720				AT3G36659
		AT3G43110	AT1G66660	AT5G09740				AT3G42630
		AT3G43120	AT1G66670	AT5G09810				AT3G42640
		AT3G43280	AT1G66680	AT5G09820				AT3G42800
		AT3G43291	AT1G66760	AT5G09840				AT3G42940
		AT3G43583	AT1G66770	AT5G10740				AT3G43083
		AT3G43590	AT1G66783	AT5G10745				AT3G43110
		AT3G43660	AT1G66795	AT5G10750				AT3G43120
		AT3G43670	AT1G66840	AT5G10890				AT3G43280
		AT3G43810	AT1G66850	AT5G10900				AT3G43291
		AT3G43960	AT1G66880	AT5G10950				AT3G43583
		AT3G43970	AT1G66940	AT5G10960				AT3G43590
		AT3G44080	AT1G67040	AT5G11000				AT3G43660
		AT3G44140	AT1G67050	AT5G11010				AT3G43670
		AT3G44150	AT1G67060	AT5G11100				AT3G43810
		AT3G44160	AT1G67070	AT5G11130				AT3G43960
		AT3G44260	AT1G67080	AT5G11140				AT3G43970
		AT3G44261	AT1G67090	AT5G11390				AT3G44080
		AT3G44700	AT1G67120	AT5G11600				AT3G44140
		AT3G44710	AT1G67265	AT5G11700				AT3G44150
		AT3G44810	AT1G67300	AT5G11970				AT3G44160
		AT3G44820	AT1G67340	AT5G11977				AT3G44260
		AT3G45000	AT1G67360	AT5G12010				AT3G44261
		AT3G45200	AT1G67365	AT5G12060				AT3G44700
		AT3G45210	AT1G67410	AT5G12170				AT3G44710
		AT3G45280	AT1G67420	AT5G12920				AT3G44810
		AT3G45490	AT1G67460	AT5G12930				AT3G44820
		AT3G45500	AT1G67470	AT5G12940				AT3G44950
		AT3G45673	AT1G67480	AT5G13170				AT3G45000
		AT3G45680	AT1G67500	AT5G13180				AT3G45200
		AT3G45780	AT1G67510	AT5G13340				AT3G45210
		AT3G45810	AT1G67520	AT5G13350				AT3G45280
		AT3G45940	AT1G67530	AT5G13360				AT3G45490
		AT3G45950	AT1G67590	AT5G13460				AT3G45500
		AT3G45955	AT1G67740	AT5G13790				AT3G45673
		AT3G45960	AT1G67780	AT5G14010				AT3G45680
		AT3G45965	AT1G67820	AT5G14180				AT3G45780
		AT3G46120	AT1G67830	AT5G14490				AT3G45810
		AT3G46206	AT1G67840	AT5G14495				AT3G45940
		AT3G46300	AT1G67870	AT5G14880				AT3G45950
		AT3G46310	AT1G67875	AT5G14920				AT3G45955
		AT3G46420	AT1G67880	AT5G14930				AT3G45960
		AT3G46510	AT1G67900	AT5G15120				AT3G45965
		AT3G46520	AT1G68050	AT5G15140				AT3G46120
		AT3G46630	AT1G68090	AT5G15230				AT3G46206
		AT3G46640	AT1G68100	AT5G15240				AT3G46300
		AT3G46670	AT1G68120	AT5G15310				AT3G46310
		AT3G46680	AT1G68130	AT5G15740				AT3G46420
		AT3G46690	AT1G68140	AT5G15750				AT3G46510
		AT3G47370	AT1G68280	AT5G15940				AT3G46520
		AT3G47380	AT1G68290	AT5G15948				AT3G46630
		AT3G47390	AT1G68340	AT5G15950				AT3G46640
		AT3G47500	AT1G68350	AT5G15980				AT3G46670
		AT3G47980	AT1G68360	AT5G16715				AT3G46680
		AT3G47990	AT1G68390	AT5G17000				AT3G46690
		AT3G48000	AT1G68430	AT5G17010				AT3G47370
		AT3G48010	AT1G68440	AT5G17030				AT3G47380
		AT3G48090	AT1G68450	AT5G17040				AT3G47390
		AT3G48100	AT1G68460	AT5G17130				AT3G47500
		AT3G48460	AT1G68470	AT5G17140				AT3G47980
		AT3G48470	AT1G68490	AT5G17150				AT3G47990
		AT3G48480	AT1G68500	AT5G17430				AT3G48000
		AT3G48720	AT1G68510	AT5G18650				AT3G48010
		AT3G48730	AT1G68520	AT5G18690				AT3G48090
		AT3G48780	AT1G68526	AT5G19050				AT3G48100
		AT3G48790	AT1G68530	AT5G19060				AT3G48460
		AT3G49190	AT1G68550	AT5G19280				AT3G48470
		AT3G49200	AT1G68552	AT5G19290				AT3G48480
		AT3G49210	AT1G68620	AT5G19300				AT3G48720
		AT3G49220	AT1G68640	AT5G19510				AT3G48730
		AT3G49450	AT1G68650	AT5G19520				AT3G48780
		AT3G49460	AT1G68660	AT5G20140				AT3G48790
		AT3G49470	AT1G68670	AT5G20150				AT3G49190
		AT3G49540	AT1G68680	AT5G20220				AT3G49200
		AT3G49610	AT1G68690	AT5G20225				AT3G49210
		AT3G49620	AT1G68710	AT5G20230				AT3G49220
		AT3G49630	AT1G68780	AT5G20240				AT3G49450
		AT3G49870	AT1G68790	AT5G20250				AT3G49460
		AT3G49880	AT1G68800	AT5G20380				AT3G49470
		AT3G49900	AT1G68810	AT5G21274				AT3G49540
		AT3G49910	AT1G68820	AT5G21280				AT3G49610
		AT3G50170	AT1G68825	AT5G21326				AT3G49620
		AT3G50180	AT1G68845	AT5G21950				AT3G49630
		AT3G50190	AT1G68862	AT5G21960				AT3G49870
		AT3G50290	AT1G68870	AT5G22250				AT3G49880
		AT3G50300	AT1G68920	AT5G22260				AT3G49900
		AT3G50530	AT1G69030	AT5G22310				AT3G49910
		AT3G50710	AT1G69040	AT5G22430				AT3G50170
		AT3G50720	AT1G69150	AT5G22450				AT3G50180
		AT3G51050	AT1G69180	AT5G22460				AT3G50190
		AT3G51200	AT1G69240	AT5G22470				AT3G50290
		AT3G51210	AT1G69260	AT5G22570				AT3G50300
		AT3G51220	AT1G69270	AT5G22740				AT3G50530
		AT3G51450	AT1G69295	AT5G22930				AT3G50710
		AT3G51460	AT1G69325	AT5G22940				AT3G50720
		AT3G51660	AT1G69400	AT5G22950				AT3G51050
		AT3G51680	AT1G69410	AT5G23000				AT3G51200
		AT3G51780	AT1G69420	AT5G23020				AT3G51210
		AT3G51800	AT1G69430	AT5G23080				AT3G51220
		AT3G51810	AT1G69440	AT5G23090				AT3G51450
		AT3G52040	AT1G69450	AT5G23100				AT3G51460
		AT3G52050	AT1G69485	AT5G23260				AT3G51660
		AT3G52320	AT1G69490	AT5G23280				AT3G51680
		AT3G52330	AT1G69510	AT5G23290				AT3G51780
		AT3G52340	AT1G69520	AT5G23750				AT3G51800
		AT3G52790	AT1G69523	AT5G23930				AT3G51810
		AT3G52800	AT1G69540	AT5G24150				AT3G52040
		AT3G52810	AT1G69550	AT5G24380				AT3G52050
		AT3G52820	AT1G69560	AT5G24430				AT3G52320
		AT3G52930	AT1G69570	AT5G24530				AT3G52330
		AT3G52940	AT1G69572	AT5G24710				AT3G52340
		AT3G52960	AT1G69580	AT5G24735				AT3G52790
		AT3G52970	AT1G69587	AT5G24890				AT3G52800
		AT3G52980	AT1G69588	AT5G25050				AT3G52810
		AT3G53040	AT1G69630	AT5G25160				AT3G52820
		AT3G53050	AT1G69640	AT5G25340				AT3G52930
		AT3G53060	AT1G69690	AT5G25350				AT3G52940
		AT3G53200	AT1G69740	AT5G25440				AT3G52960
		AT3G53210	AT1G69750	AT5G25450				AT3G52970
		AT3G53220	AT1G69780	AT5G25570				AT3G52980
		AT3G53270	AT1G69830	AT5G25580				AT3G53040
		AT3G53280	AT1G69840	AT5G25770				AT3G53050
		AT3G53380	AT1G69880	AT5G26000				AT3G53060
		AT3G53390	AT1G69890	AT5G26146				AT3G53200
		AT3G53960	AT1G69900	AT5G26147				AT3G53210
		AT3G53965	AT1G69910	AT5G26740				AT3G53220
		AT3G53970	AT1G69990	AT5G26910				AT3G53270
		AT3G54000	AT1G70000	AT5G26912				AT3G53280
		AT3G54020	AT1G70040	AT5G27150				AT3G53380
		AT3G54030	AT1G70100	AT5G27210				AT3G53390
		AT3G54350	AT1G70140	AT5G27220				AT3G53960
		AT3G54450	AT1G70150	AT5G27930				AT3G53965
		AT3G54510	AT1G70180	AT5G28490				AT3G53970
		AT3G54680	AT1G70185	AT5G28491				AT3G54000
		AT3G54690	AT1G70190	AT5G34940				AT3G54020
		AT3G54770	AT1G70200	AT5G35080				AT3G54030
		AT3G54780	AT1G70209	AT5G35090				AT3G54350
		AT3G54960	AT1G70210	AT5G38520				AT3G54450
		AT3G55130	AT1G70220	AT5G38530				AT3G54510
		AT3G55140	AT1G70230	AT5G38600				AT3G54680
		AT3G55450	AT1G70250	AT5G38610				AT3G54690
		AT3G55460	AT1G70270	AT5G39050				AT3G54770
		AT3G55515	AT1G70280	AT5G39635				AT3G54780
		AT3G55520	AT1G70290	AT5G39860				AT3G54960
		AT3G55550	AT1G70410	AT5G39960				AT3G55130
		AT3G55620	AT1G70420	AT5G39970				AT3G55140
		AT3G55810	AT1G70430	AT5G40030				AT3G55450
		AT3G55820	AT1G70480	AT5G40330				AT3G55460
		AT3G55830	AT1G70490	AT5G40540				AT3G55515
		AT3G55840	AT1G70510	AT5G40855				AT3G55520
		AT3G55940	AT1G70518	AT5G40860				AT3G55550
		AT3G56040	AT1G70530	AT5G41070				AT3G55620
		AT3G56060	AT1G70540	AT5G41071				AT3G55810
		AT3G56070	AT1G70570	AT5G41080				AT3G55820
		AT3G56230	AT1G70590	AT5G41315				AT3G55830
		AT3G56240	AT1G70600	AT5G41380				AT3G55840
		AT3G56250	AT1G70610	AT5G41390				AT3G55940
		AT3G56570	AT1G70700	AT5G41400				AT3G56040
		AT3G56580	AT1G70710	AT5G42210				AT3G56060
		AT3G56590	AT1G70730	AT5G42620				AT3G56070
		AT3G56600	AT1G70740	AT5G42740				AT3G56230
		AT3G56640	AT1G70750	AT5G43270				AT3G56240
		AT3G56700	AT1G70780	AT5G43285				AT3G56250
		AT3G56705	AT1G70782	AT5G43810				AT3G56570
		AT3G57020	AT1G70790	AT5G43830				AT3G56580
		AT3G57410	AT1G70800	AT5G43840				AT3G56590
		AT3G57520	AT1G70890	AT5G43850				AT3G56600
		AT3G57540	AT1G70910	AT5G43900				AT3G56640
		AT3G57550	AT1G70940	AT5G44020				AT3G56700
		AT3G57680	AT1G71002	AT5G44030				AT3G56705
		AT3G57780	AT1G71010	AT5G44340				AT3G57020
		AT3G58010	AT1G71040	AT5G44345				AT3G57410
		AT3G58020	AT1G71060	AT5G44350				AT3G57520
		AT3G58240	AT1G71070	AT5G44400				AT3G57540
		AT3G58250	AT1G71080	AT5G44590				AT3G57550
		AT3G58290	AT1G71090	AT5G44600				AT3G57680
		AT3G58300	AT1G71110	AT5G44670				AT3G57780
		AT3G58310	AT1G71390	AT5G44900				AT3G58010
		AT3G58500	AT1G71440	AT5G44910				AT3G58020
		AT3G58510	AT1G71450	AT5G44920				AT3G58240
		AT3G58710	AT1G71691	AT5G45790				AT3G58250
		AT3G58860	AT1G71692	AT5G45840				AT3G58290
		AT3G59010	AT1G71695	AT5G45850				AT3G58300
		AT3G59220	AT1G71710	AT5G45980				AT3G58310
		AT3G59250	AT1G71820	AT5G45990				AT3G58500
		AT3G59260	AT1G71828	AT5G46150				AT3G58510
		AT3G59450	AT1G71830	AT5G46250				AT3G58710
		AT3G59455	AT1G71866	AT5G46590				AT3G58860
		AT3G59680	AT1G71870	AT5G46595				AT3G59010
		AT3G59926	AT1G71930	AT5G46690				AT3G59220
		AT3G59930	AT1G71960	AT5G46710				AT3G59250
		AT3G59940	AT1G71970	AT5G46720				AT3G59260
		AT3G60340	AT1G71980	AT5G46790				AT3G59450
		AT3G60350	AT1G71990	AT5G46880				AT3G59455
		AT3G60460	AT1G72000	AT5G46890				AT3G59680
		AT3G60470	AT1G72010	AT5G47010				AT3G59926
		AT3G60620	AT1G72060	AT5G47020				AT3G59930
		AT3G60890	AT1G72125	AT5G47160				AT3G59940
		AT3G60897	AT1G72130	AT5G47380				AT3G60340
		AT3G61380	AT1G72150	AT5G47390				AT3G60350
		AT3G61410	AT1G72160	AT5G47500				AT3G60460
		AT3G61415	AT1G72170	AT5G47510				AT3G60470
		AT3G61650	AT1G72175	AT5G48200				AT3G60620
		AT3G61660	AT1G72180	AT5G48375				AT3G60890
		AT3G61670	AT1G72200	AT5G48850				AT3G60897
		AT3G61690	AT1G72210	AT5G49250				AT3G61380
		AT3G61700	AT1G72310	AT5G49260				AT3G61410
		AT3G61880	AT1G72416	AT5G49340				AT3G61415
		AT3G61970	AT1G72420	AT5G49350				AT3G61650
		AT3G62270	AT1G72430	AT5G49360				AT3G61660
		AT3G62590	AT1G72490	AT5G49510				AT3G61670
		AT3G62670	AT1G72510	AT5G49525				AT3G61690
		AT3G62700	AT1G72520	AT5G49530				AT3G61700
		AT3G62910	AT1G72530	AT5G49740				AT3G61880
		AT3G62920	AT1G72600	AT5G49970				AT3G61970
		AT3G62930	AT1G72610	AT5G50020				AT3G62270
		AT3G62940	AT1G72620	AT5G50030				AT3G62590
		AT3G63270	AT1G72640	AT5G50040				AT3G62670
		AT3G63280	AT1G72645	AT5G50210				AT3G62700
		AT3G63410	AT1G72650	AT5G50915				AT3G62910
		AT3G63420	AT1G72700	AT5G51451				AT3G62920
		AT3G66656	AT1G72710	AT5G51460				AT3G62930
		AT3G66658	AT1G72740	AT5G51550				AT3G62940
		AT4G00370	AT1G72750	AT5G51560				AT3G63270
		AT4G00380	AT1G72760	AT5G51795				AT3G63280
		AT4G00490	AT1G72770	AT5G51890				AT3G63410
		AT4G00500	AT1G72840	AT5G51900				AT3G63420
		AT4G00752	AT1G72910	AT5G51990				AT3G66656
		AT4G00872	AT1G72920	AT5G52000				AT3G66658
		AT4G00880	AT1G72930	AT5G52660				AT4G00370
		AT4G00950	AT1G72940	AT5G52670				AT4G00380
		AT4G01350	AT1G72950	AT5G53010				AT4G00490
		AT4G01355	AT1G72960	AT5G53020				AT4G00500
		AT4G01360	AT1G72970	AT5G53160				AT4G00752
		AT4G01440	AT1G73080	AT5G53200				AT4G00872
		AT4G01520	AT1G73110	AT5G53220				AT4G00880
		AT4G01700	AT1G73120	AT5G53360				AT4G00950
		AT4G01703	AT1G73130	AT5G53370				AT4G01350
		AT4G01710	AT1G73240	AT5G53450				AT4G01355
		AT4G02290	AT1G73250	AT5G53810				AT4G01360
		AT4G02500	AT1G73260	AT5G53830				AT4G01440
		AT4G02620	AT1G73350	AT5G53870				AT4G01520
		AT4G02630	AT1G73360	AT5G53880				AT4G01700
		AT4G02640	AT1G73370	AT5G53940				AT4G01703
		AT4G02690	AT1G73380	AT5G54400				AT4G01710
		AT4G02700	AT1G73470	AT5G54540				AT4G02290
		AT4G02810	AT1G73480	AT5G54580				AT4G02500
		AT4G02850	AT1G73490	AT5G54585				AT4G02620
		AT4G02860	AT1G73500	AT5G54670				AT4G02630
		AT4G02940	AT1G73530	AT5G54680				AT4G02640
		AT4G03050	AT1G73540	AT5G54980				AT4G02690
		AT4G03070	AT1G73550	AT5G55170				AT4G02700
		AT4G03110	AT1G73570	AT5G55180				AT4G02810
		AT4G03113	AT1G73580	AT5G55470				AT4G02850
		AT4G03115	AT1G73600	AT5G55480				AT4G02860
		AT4G03270	AT1G73610	AT5G55620				AT4G02940
		AT4G03390	AT1G73620	AT5G55680				AT4G03050
		AT4G03505	AT1G73660	AT5G55690				AT4G03070
		AT4G03510	AT1G73670	AT5G55700				AT4G03110
		AT4G03560	AT1G73680	AT5G55860				AT4G03113
		AT4G03565	AT1G73687	AT5G55920				AT4G03115
		AT4G04450	AT1G73690	AT5G55930				AT4G03270
		AT4G04700	AT1G73750	AT5G55960				AT4G03390
		AT4G04710	AT1G73760	AT5G55970				AT4G03505
		AT4G05150	AT1G73770	AT5G56040				AT4G03510
		AT4G05160	AT1G73780	AT5G56260				AT4G03560
		AT4G08330	AT1G73810	AT5G56270				AT4G03565
		AT4G08500	AT1G73820	AT5G56360				AT4G04450
		AT4G08520	AT1G73840	AT5G56460				AT4G04700
		AT4G08590	AT1G73850	AT5G56680				AT4G04710
		AT4G08630	AT1G73860	AT5G56690				AT4G05150
		AT4G08640	AT1G73875	AT5G56700				AT4G05160
		AT4G08685	AT1G73880	AT5G56860				AT4G08330
		AT4G08691	AT1G73885	AT5G56960				AT4G08500
		AT4G08870	AT1G73890	AT5G57210				AT4G08520
		AT4G08900	AT1G73910	AT5G57220				AT4G08590
		AT4G09010	AT1G73920	AT5G57320				AT4G08630
		AT4G09012	AT1G74000	AT5G57330				AT4G08640
		AT4G09020	AT1G74010	AT5G57350				AT4G08685
		AT4G09090	AT1G74020	AT5G57390				AT4G08691
		AT4G09100	AT1G74030	AT5G57480				AT4G08870
		AT4G09110	AT1G74100	AT5G57567				AT4G08900
		AT4G09560	AT1G74110	AT5G57570				AT4G09010
		AT4G09820	AT1G74120	AT5G57580				AT4G09012
		AT4G09880	AT1G74130	AT5G57590				AT4G09020
		AT4G09890	AT1G74160	AT5G57630				AT4G09090
		AT4G09950	AT1G74330	AT5G57640				AT4G09100
		AT4G10050	AT1G74340	AT5G57655				AT4G09110
		AT4G10060	AT1G74430	AT5G57710				AT4G09560
		AT4G10140	AT1G74440	AT5G57740				AT4G09820
		AT4G10150	AT1G74448	AT5G57747				AT4G09880
		AT4G10210	AT1G74450	AT5G57750				AT4G09890
		AT4G10310	AT1G74453	AT5G57800				AT4G09950
		AT4G10320	AT1G74456	AT5G58850				AT4G10050
		AT4G10330	AT1G74458	AT5G58900				AT4G10060
		AT4G10380	AT1G74460	AT5G59050				AT4G10140
		AT4G10507	AT1G74470	AT5G59100				AT4G10150
		AT4G10510	AT1G74510	AT5G59350				AT4G10210
		AT4G10590	AT1G74740	AT5G59480				AT4G10310
		AT4G10595	AT1G74750	AT5G59490				AT4G10320
		AT4G10610	AT1G74780	AT5G59520				AT4G10330
		AT4G10640	AT1G74790	AT5G59580				AT4G10380
		AT4G10650	AT1G74850	AT5G59710				AT4G10507
		AT4G10767	AT1G74860	AT5G59732				AT4G10510
		AT4G10770	AT1G74880	AT5G59840				AT4G10590
		AT4G10930	AT1G74890	AT5G59845				AT4G10595
		AT4G10940	AT1G74900	AT5G59880				AT4G10610
		AT4G10950	AT1G74910	AT5G60210				AT4G10640
		AT4G11220	AT1G74920	AT5G60220				AT4G10650
		AT4G11230	AT1G74929	AT5G60580				AT4G10767
		AT4G11270	AT1G74930	AT5G60710				AT4G10770
		AT4G11300	AT1G74940	AT5G60760				AT4G10930
		AT4G11320	AT1G74960	AT5G60920				AT4G10940
		AT4G11330	AT1G74970	AT5G60980				AT4G10950
		AT4G11420	AT1G74990	AT5G61090				AT4G11220
		AT4G11430	AT1G75000	AT5G61100				AT4G11230
		AT4G11485	AT1G75060	AT5G61410				AT4G11270
		AT4G11660	AT1G75070	AT5G61412				AT4G11300
		AT4G11790	AT1G75080	AT5G61440				AT4G11320
		AT4G11800	AT1G75090	AT5G61840				AT4G11330
		AT4G11880	AT1G75100	AT5G61850				AT4G11420
		AT4G11910	AT1G75170	AT5G61997				AT4G11430
		AT4G11911	AT1G75180	AT5G62000				AT4G11485
		AT4G11920	AT1G75190	AT5G62070				AT4G11660
		AT4G11930	AT1G75200	AT5G62080				AT4G11790
		AT4G11940	AT1G75210	AT5G62090				AT4G11800
		AT4G11960	AT1G75220	AT5G62170				AT4G11880
		AT4G11970	AT1G75230	AT5G62210				AT4G11910
		AT4G12030	AT1G75240	AT5G62220				AT4G11911
		AT4G12040	AT1G75295	AT5G62560				AT4G11920
		AT4G12150	AT1G75300	AT5G62570				AT4G11930
		AT4G12300	AT1G75340	AT5G62630				AT4G11940
		AT4G12310	AT1G75360	AT5G62640				AT4G11960
		AT4G12530	AT1G75388	AT5G62690				AT4G11970
		AT4G12820	AT1G75390	AT5G62940				AT4G12030
		AT4G12825	AT1G75400	AT5G63050				AT4G12040
		AT4G13040	AT1G75410	AT5G63087				AT4G12150
		AT4G13050	AT1G75420	AT5G63790				AT4G12300
		AT4G13190	AT1G75430	AT5G63800				AT4G12310
		AT4G13195	AT1G75440	AT5G64020				AT4G12530
		AT4G13200	AT1G75450	AT5G64030				AT4G12820
		AT4G13210	AT1G75460	AT5G64110				AT4G12825
		AT4G13260	AT1G75490	AT5G64120				AT4G13040
		AT4G13290	AT1G75500	AT5G64130				AT4G13050
		AT4G13500	AT1G75520	AT5G64140				AT4G13190
		AT4G13505	AT1G75530	AT5G64320				AT4G13195
		AT4G13510	AT1G75560	AT5G64330				AT4G13200
		AT4G13600	AT1G75570	AT5G64570				AT4G13210
		AT4G13610	AT1G75590	AT5G64750				AT4G13260
		AT4G13620	AT1G75640	AT5G64780				AT4G13290
		AT4G13840	AT1G75650	AT5G64790				AT4G13500
		AT4G13920	AT1G75660	AT5G65140				AT4G13505
		AT4G13950	AT1G75690	AT5G65165				AT4G13510
		AT4G13955	AT1G75700	AT5G65166				AT4G13600
		AT4G13960	AT1G75710	AT5G65200				AT4G13610
		AT4G14070	AT1G75717	AT5G65205				AT4G13620
		AT4G14240	AT1G75750	AT5G65500				AT4G13840
		AT4G14301	AT1G75780	AT5G65510				AT4G13920
		AT4G14305	AT1G75820	AT5G65650				AT4G13950
		AT4G14310	AT1G75830	AT5G65660				AT4G13955
		AT4G14455	AT1G75840	AT5G65800				AT4G13960
		AT4G14615	AT1G75900	AT5G66730				AT4G14070
		AT4G14650	AT1G76065	AT5G66740				AT4G14240
		AT4G14730	AT1G76070	AT5G66910				AT4G14301
		AT4G15053	AT1G76080	AT5G66920				AT4G14305
		AT4G15236	AT1G76090	AT5G67060				AT4G14310
		AT4G15240	AT1G76100	AT5G67070				AT4G14455
		AT4G15250	AT1G76110	AT5G67180				AT4G14615
		AT4G15260	AT1G76120	AT5G67200				AT4G14650
		AT4G15490	AT1G76130	AT5G67330				AT4G14720
		AT4G15500	AT1G76135	AT5G67340				AT4G14730
		AT4G15700	AT1G76140	AT5G67350				AT4G15053
		AT4G15710	AT1G76150					AT4G15236
		AT4G15900	AT1G76160					AT4G15240
		AT4G16040	AT1G76350					AT4G15250
		AT4G16045	AT1G76370					AT4G15260
		AT4G16110	AT1G76420					AT4G15490
		AT4G16120	AT1G76500					AT4G15500
		AT4G16130	AT1G76510					AT4G15700
		AT4G16340	AT1G76550					AT4G15710
		AT4G16380	AT1G76560					AT4G15900
		AT4G16444	AT1G76570					AT4G16040
		AT4G16447	AT1G76580					AT4G16045
		AT4G16450	AT1G76600					AT4G16110
		AT4G16451	AT1G76610					AT4G16120
		AT4G16490	AT1G76660					AT4G16130
		AT4G16820	AT1G76670					AT4G16340
		AT4G17500	AT1G76680					AT4G16380
		AT4G17790	AT1G76790					AT4G16444
		AT4G17920	AT1G76870					AT4G16447
		AT4G17940	AT1G76878					AT4G16450
		AT4G17998	AT1G76880					AT4G16451
		AT4G18000	AT1G76890					AT4G16490
		AT4G18010	AT1G76900					AT4G16820
		AT4G18030	AT1G76920					AT4G17500
		AT4G18140	AT1G76940					AT4G17790
		AT4G18150	AT1G76950					AT4G17920
		AT4G18250	AT1G76980					AT4G17940
		AT4G18900	AT1G76990					AT4G17998
		AT4G18910	AT1G77000					AT4G18000
		AT4G18920	AT1G77010					AT4G18010
		AT4G18930	AT1G77060					AT4G18030
		AT4G18970	AT1G77080					AT4G18140
		AT4G18980	AT1G77100					AT4G18150
		AT4G19395	AT1G77110					AT4G18250
		AT4G19440	AT1G77140					AT4G18900
		AT4G19450	AT1G77150					AT4G18910
		AT4G19460	AT1G77160					AT4G18920
		AT4G19740	AT1G77210					AT4G18930
		AT4G19800	AT1G77220					AT4G18970
		AT4G19810	AT1G77260					AT4G18980
		AT4G19960	AT1G77270					AT4G19395
		AT4G19985	AT1G77280					AT4G19440
		AT4G19990	AT1G77290					AT4G19450
		AT4G20000	AT1G77450					AT4G19460
		AT4G20150	AT1G77580					AT4G19740
		AT4G20160	AT1G77590					AT4G19800
		AT4G20190	AT1G77630					AT4G19810
		AT4G20290	AT1G77640					AT4G19960
		AT4G20300	AT1G77650					AT4G19985
		AT4G20390	AT1G77655					AT4G19990
		AT4G20400	AT1G77660					AT4G20000
		AT4G20410	AT1G77682					AT4G20150
		AT4G21200	AT1G77740					AT4G20160
		AT4G21323	AT1G77746					AT4G20190
		AT4G21326	AT1G77750					AT4G20290
		AT4G21500	AT1G77760					AT4G20300
		AT4G21590	AT1G77765					AT4G20390
		AT4G21595	AT1G77850					AT4G20400
		AT4G21600	AT1G77855					AT4G20410
		AT4G21630	AT1G77885					AT4G21200
		AT4G21640	AT1G77890					AT4G21323
		AT4G21650	AT1G78000					AT4G21326
		AT4G21710	AT1G78010					AT4G21500
		AT4G21720	AT1G78020					AT4G21590
		AT4G21860	AT1G78040					AT4G21595
		AT4G21895	AT1G78050					AT4G21600
		AT4G21900	AT1G78060					AT4G21630
		AT4G21910	AT1G78070					AT4G21640
		AT4G21920	AT1G78100					AT4G21650
		AT4G21926	AT1G78150					AT4G21710
		AT4G21930	AT1G78160					AT4G21720
		AT4G21940	AT1G78170					AT4G21860
		AT4G22080	AT1G78172					AT4G21895
		AT4G22090	AT1G78180					AT4G21900
		AT4G22200	AT1G78190					AT4G21910
		AT4G22233	AT1G78200					AT4G21920
		AT4G22235	AT1G78206					AT4G21926
		AT4G22285	AT1G78210					AT4G21930
		AT4G22290	AT1G78240					AT4G21940
		AT4G22350	AT1G78260					AT4G22080
		AT4G22360	AT1G78265					AT4G22090
		AT4G22470	AT1G78270					AT4G22200
		AT4G22570	AT1G78300					AT4G22233
		AT4G22810	AT1G78310					AT4G22235
		AT4G22970	AT1G78360					AT4G22285
		AT4G23200	AT1G78370					AT4G22290
		AT4G23210	AT1G78380					AT4G22350
		AT4G23250	AT1G78390					AT4G22360
		AT4G23260	AT1G78400					AT4G22470
		AT4G23270	AT1G78410					AT4G22570
		AT4G23271	AT1G78420					AT4G22810
		AT4G23280	AT1G78430					AT4G22970
		AT4G23300	AT1G78440					AT4G23200
		AT4G23310	AT1G78480					AT4G23210
		AT4G23570	AT1G78490					AT4G23250
		AT4G23810	AT1G78580					AT4G23260
		AT4G23920	AT1G78590					AT4G23270
		AT4G23980	AT1G78670					AT4G23271
		AT4G24240	AT1G78680					AT4G23280
		AT4G24250	AT1G78690					AT4G23300
		AT4G25090	AT1G78700					AT4G23310
		AT4G25100	AT1G78710					AT4G23570
		AT4G25520	AT1G78800					AT4G23810
		AT4G25530	AT1G78810					AT4G23920
		AT4G25610	AT1G78820					AT4G23980
		AT4G25620	AT1G78830					AT4G24240
[truncated: 5,713 more rows]

## Sheet: Bound and regulated genes
Genes regulated by			Genes either co-over-expressed or co-under-expressed by AG and SEP3			Genes bound in DAP-Seq				Genes bound in ChIP-Seq
AG	SEP3		AT1G02340	Under		SEP3-AG	SEP3	SEP3del-AG		SEP3	AG	SEP3 ∩ AG
AT1G01240	AT1G01030		AT1G02520	Over		AT1G01010	AT1G01020	AT1G02210		AT1G01020	AT1G01110	AT1G01110
AT1G01570	AT1G01060		AT1G02820	Over		AT1G01020	AT1G01030	AT1G02220		AT1G01030	AT1G01115	AT1G01115
AT1G01990	AT1G01180		AT1G03720	Over		AT1G01190	AT1G01320	AT1G10095		AT1G01040	AT1G01183	AT1G01183
AT1G02110	AT1G01280		AT1G05490	Over		AT1G01260	AT1G01530	AT1G10100		AT1G01090	AT1G01320	AT1G01320
AT1G02230	AT1G01340		AT1G06320	Over		AT1G01270	AT1G01540	AT1G10110		AT1G01100	AT1G01360	AT1G01360
AT1G02340	AT1G01400		AT1G07135	Over		AT1G01280	AT1G01910	AT1G13170		AT1G01110	AT1G01530	AT1G01530
AT1G02520	AT1G01460		AT1G08320	Over		AT1G01290	AT1G01920	AT1G13180		AT1G01115	AT1G01540	AT1G01540
AT1G02530	AT1G01470		AT1G09880	Over		AT1G01320	AT1G02020	AT1G19950		AT1G01120	AT1G01720	AT1G01720
AT1G02660	AT1G01640		AT1G10220	Over		AT1G01453	AT1G02030	AT1G19960		AT1G01130	AT1G01725	AT1G01725
AT1G02690	AT1G01900		AT1G12080	Over		AT1G01460	AT1G02380	AT1G21280		AT1G01140	AT1G01730	AT1G01730
AT1G02790	AT1G02030		AT1G12805	Over		AT1G01530	AT1G02390	AT1G21281		AT1G01150	AT1G02060	AT1G02060
AT1G02820	AT1G02050		AT1G13400	Over		AT1G01540	AT1G02430	AT1G25290		AT1G01160	AT1G02065	AT1G02065
AT1G02930	AT1G02070		AT1G14760	Over		AT1G01620	AT1G02440	AT1G25300		AT1G01170	AT1G02590	AT1G02590
AT1G02965	AT1G02340		AT1G17170	Under		AT1G01630	AT1G02450	AT1G27921		AT1G01180	AT1G02610	AT1G02610
AT1G02970	AT1G02400		AT1G20160	Under		AT1G01740	AT1G02575	AT1G27930		AT1G01183	AT1G02720	AT1G02720
AT1G03050	AT1G02450		AT1G21460	Over		AT1G01750	AT1G02580	AT1G30840		AT1G01190	AT1G03180	AT1G03180
AT1G03060	AT1G02470		AT1G21940	Over		AT1G01760	AT1G02590	AT1G30845		AT1G01200	AT1G03300	AT1G03300
AT1G03300	AT1G02510		AT1G25370	Over		AT1G01770	AT1G02610	AT1G31940		AT1G01210	AT1G03310	AT1G03310
AT1G03530	AT1G02520		AT1G26310	Under		AT1G02020	AT1G02720	AT1G31950		AT1G01250	AT1G03860	AT1G03860
AT1G03560	AT1G02610		AT1G26770	Under		AT1G02030	AT1G02780	AT1G33520		AT1G01260	AT1G03870	AT1G03870
AT1G03590	AT1G02640		AT1G28130	Under		AT1G02080	AT1G02790	AT1G33530		AT1G01290	AT1G03880	AT1G03880
AT1G03710	AT1G02660		AT1G29395	Under		AT1G02230	AT1G03100	AT1G47840		AT1G01300	AT1G04150	AT1G04150
AT1G03720	AT1G02770		AT1G29640	Over		AT1G02250	AT1G03103	AT1G54690		AT1G01305	AT1G04160	AT1G04160
AT1G03840	AT1G02813		AT1G30840	Over		AT1G02405	AT1G03110	AT1G54700		AT1G01310	AT1G04370	AT1G04370
AT1G03940	AT1G02820		AT1G32640	Over		AT1G02410	AT1G03270	AT1G54710		AT1G01320	AT1G04400	AT1G04400
AT1G04050	AT1G02900		AT1G50770	Over		AT1G02420	AT1G03280	AT1G65960		AT1G01360	AT1G04410	AT1G04410
AT1G04150	AT1G02980		AT1G52770	Under		AT1G02430	AT1G03470	AT1G65970		AT1G01420	AT1G04530	AT1G04530
AT1G04160	AT1G03055		AT1G55050	Over		AT1G02440	AT1G03475	AT1G65980		AT1G01430	AT1G04540	AT1G04540
AT1G04240	AT1G03340		AT1G56040	Under		AT1G02450	AT1G03620	AT1G72220		AT1G01480	AT1G04820	AT1G04820
AT1G04400	AT1G03390		AT1G65240	Over		AT1G02460	AT1G03630	AT1G72230		AT1G01490	AT1G04830	AT1G04830
AT1G04470	AT1G03445		AT1G68460	Over		AT1G02470	AT1G03940	AT1G72240		AT1G01500	AT1G05100	AT1G05100
AT1G04510	AT1G03490		AT1G69180	Over		AT1G02510	AT1G03950	AT1G75388		AT1G01510	AT1G05370	AT1G05370
AT1G04520	AT1G03620		AT1G71770	Over		AT1G02520	AT1G03960	AT1G75390		AT1G01530	AT1G05470	AT1G05470
AT1G04660	AT1G03700		AT1G74130	Over		AT1G02575	AT1G04220	AT1G77990		AT1G01540	AT1G05700	AT1G05700
AT1G04730	AT1G03720		AT1G76500	Over		AT1G02580	AT1G04370	AT1G77992		AT1G01550	AT1G05710	AT1G05710
AT1G04770	AT1G03810		AT1G77860	Over		AT1G02590	AT1G04530	AT2G01790		AT1G01560	AT1G05950	AT1G05950
AT1G04800	AT1G03850		AT2G03020	Over		AT1G02610	AT1G04540	AT2G01800		AT1G01570	AT1G05960	AT1G05960
AT1G04870	AT1G03920		AT2G03505	Over		AT1G02720	AT1G04580	AT2G04780		AT1G01580	AT1G06080	AT1G06080
AT1G04900	AT1G03940		AT2G16760	Over		AT1G02730	AT1G04590	AT2G04790		AT1G01600	AT1G06090	AT1G06090
AT1G04990	AT1G04090		AT2G17950	Over		AT1G02740	AT1G04770	AT2G06983		AT1G01610	AT1G06100	AT1G06100
AT1G05055	AT1G04250		AT2G19110	Over		AT1G02910	AT1G04778	AT2G22870		AT1G01620	AT1G07090	AT1G07090
AT1G05470	AT1G04360		AT2G22500	Over		AT1G03020	AT1G04780	AT2G28790		AT1G01630	AT1G07100	AT1G07100
AT1G05490	AT1G04645		AT2G27420	Under		AT1G03022	AT1G04790	AT2G30470		AT1G01650	AT1G07160	AT1G07160
AT1G05540	AT1G04880		AT2G27880	Over		AT1G03080	AT1G04820	AT2G38080		AT1G01695	AT1G07170	AT1G07170
AT1G05560	AT1G04980		AT2G30080	Over		AT1G03090	AT1G04830	AT2G38870		AT1G01720	AT1G07175	AT1G07175
AT1G05580	AT1G05000		AT2G35160	Over		AT1G03100	AT1G05310	AT2G38880		AT1G01730	AT1G07200	AT1G07200
AT1G05730	AT1G05020		AT2G35310	Over		AT1G03103	AT1G05320	AT2G38890		AT1G01800	AT1G07210	AT1G07210
AT1G05830	AT1G05080		AT2G36270	Over		AT1G03110	AT1G05440	AT2G40205		AT1G01810	AT1G07570	AT1G07570
AT1G05950	AT1G05135		AT2G36660	Over		AT1G03170	AT1G05450	AT2G40210		AT1G01820	AT1G07580	AT1G07580
AT1G06000	AT1G05260		AT2G37180	Under		AT1G03180	AT1G05470	AT2G43620		AT1G01830	AT1G07630	AT1G07630
AT1G06080	AT1G05330		AT2G39650	Over		AT1G03270	AT1G05550	AT2G43630		AT1G01840	AT1G07650	AT1G07650
AT1G06160	AT1G05400		AT2G40460	Under		AT1G03280	AT1G06925	AT2G47870		AT1G02020	AT1G07670	AT1G07670
AT1G06200	AT1G05420		AT2G40610	Under		AT1G03300	AT1G06930	AT2G47880		AT1G02030	AT1G07680	AT1G07680
AT1G06310	AT1G05490		AT2G42830	Over		AT1G03310	AT1G06950	AT3G04910		AT1G02060	AT1G08100	AT1G08100
AT1G06320	AT1G05550		AT2G42885	Over		AT1G03330	AT1G06980	AT3G07100		AT1G02065	AT1G08210	AT1G08210
AT1G06560	AT1G05690		AT2G43610	Under		AT1G03340	AT1G06990	AT3G07110		AT1G02070	AT1G08220	AT1G08220
AT1G06660	AT1G05920		AT2G44840	Over		AT1G03350	AT1G07090	AT3G07120		AT1G02074	AT1G08270	AT1G08270
AT1G07135	AT1G05930		AT2G45120	Over		AT1G03360	AT1G07100	AT3G12890		AT1G02080	AT1G08280	AT1G08280
AT1G07270	AT1G06030		AT2G46455	Over		AT1G03445	AT1G07640	AT3G13222		AT1G02090	AT1G08315	AT1G08315
AT1G07350	AT1G06170		AT3G04960	Over		AT1G03457	AT1G07750	AT3G13223		AT1G02100	AT1G08320	AT1G08320
AT1G07520	AT1G06250		AT3G07195	Over		AT1G03470	AT1G07760	AT3G13224		AT1G02180	AT1G09250	AT1G09250
AT1G07610	AT1G06280		AT3G07580	Over		AT1G03475	AT1G07770	AT3G16140		AT1G02190	AT1G09260	AT1G09260
AT1G07980	AT1G06320		AT3G11480	Over		AT1G03510	AT1G07980	AT3G16150		AT1G02205	AT1G09470	AT1G09470
AT1G08160	AT1G06460		AT3G13600	Over		AT1G03520	AT1G07985	AT3G17365		AT1G02210	AT1G09480	AT1G09480
AT1G08320	AT1G06520		AT3G13610	Over		AT1G03530	AT1G07990	AT3G17370		AT1G02230	AT1G09570	AT1G09570
AT1G08380	AT1G06645		AT3G14395	Under		AT1G03760	AT1G08320	AT3G17380		AT1G02250	AT1G09575	AT1G09575
AT1G08410	AT1G06920		AT3G16300	Over		AT1G03770	AT1G08340	AT3G23810		AT1G02330	AT1G09780	AT1G09780
AT1G08500	AT1G07090		AT3G17010	Over		AT1G03830	AT1G08450	AT3G25070		AT1G02335	AT1G09790	AT1G09790
AT1G08570	AT1G07135		AT3G17580	Under		AT1G03840	AT1G08460	AT3G27390		AT1G02340	AT1G09840	AT1G09840
AT1G08650	AT1G07180		AT3G23130	Over		AT1G03850	AT1G08590	AT3G30725		AT1G02350	AT1G09850	AT1G09850
AT1G08840	AT1G07340		AT3G23840	Over		AT1G03905	AT1G08592	AT3G43740		AT1G02360	AT1G10020	AT1G10020
AT1G08860	AT1G07620		AT3G28560	Over		AT1G03910	AT1G08600	AT3G43750		AT1G02370	AT1G10030	AT1G10030
AT1G09450	AT1G07750		AT3G44260	Over		AT1G03940	AT1G08800	AT3G49250		AT1G02400	AT1G10060	AT1G10060
AT1G09812	AT1G07795		AT3G45000	Over		AT1G03950	AT1G08810	AT3G49260		AT1G02410	AT1G10070	AT1G10070
AT1G09880	AT1G08050		AT3G46770	Over		AT1G03960	AT1G08820	AT3G49620		AT1G02430	AT1G10120	AT1G10120
AT1G10140	AT1G08065		AT3G49830	Over		AT1G04000	AT1G09040	AT3G63110		AT1G02440	AT1G10200	AT1G10200
AT1G10220	AT1G08320		AT3G50330	Over		AT1G04010	AT1G09050	AT4G00400		AT1G02450	AT1G10210	AT1G10210
AT1G10340	AT1G08730		AT3G50800	Over		AT1G04220	AT1G09060	AT4G00416		AT1G02460	AT1G10220	AT1G10220
AT1G10520	AT1G08890		AT3G53480	Over		AT1G04250	AT1G09483	AT4G01110		AT1G02475	AT1G10230	AT1G10230
AT1G10560	AT1G09080		AT3G53990	Over		AT1G04260	AT1G09490	AT4G01120		AT1G02500	AT1G10460	AT1G10460
AT1G10657	AT1G09170		AT3G54490	Over		AT1G04300	AT1G09500	AT4G01470		AT1G02510	AT1G10470	AT1G10470
AT1G10682	AT1G09260		AT3G55580	Over		AT1G04310	AT1G09530	AT4G01480		AT1G02520	AT1G10650	AT1G10650
AT1G10770	AT1G09410		AT3G55980	Over		AT1G04320	AT1G09540	AT4G01810		AT1G02590	AT1G10652	AT1G10652
AT1G10780	AT1G09720		AT3G57380	Over		AT1G04370	AT1G09575	AT4G01820		AT1G02610	AT1G10740	AT1G10740
AT1G10900	AT1G09860		AT3G58780	Over		AT1G04400	AT1G09580	AT4G05497		AT1G02620	AT1G10745	AT1G10745
AT1G10950	AT1G09880		AT3G59530	Over		AT1G04410	AT1G09590	AT4G12530		AT1G02640	AT1G10747	AT1G10747
AT1G10980	AT1G09930		AT3G60580	Over		AT1G04445	AT1G09600	AT4G16444		AT1G02650	AT1G10840	AT1G10840
AT1G11125	AT1G10220		AT3G60670	Over		AT1G04450	AT1G09790	AT4G16447		AT1G02720	AT1G10850	AT1G10850
AT1G11210	AT1G10300		AT3G62410	Under		AT1G04500	AT1G09794	AT4G18340		AT1G02730	AT1G11112	AT1G11112
AT1G11230	AT1G10385		AT3G62430	Over		AT1G04501	AT1G09795	AT4G31875		AT1G02740	AT1G11120	AT1G11120
AT1G11260	AT1G10540		AT4G02670	Over		AT1G04520	AT1G09810	AT4G31877		AT1G02770	AT1G11700	AT1G11700
AT1G11290	AT1G10980		AT4G04480	Over		AT1G04580	AT1G09812	AT4G31880		AT1G02780	AT1G12070	AT1G12070
AT1G11470	AT1G11110		AT4G11280	Over		AT1G04590	AT1G09815	AT4G31890		AT1G02790	AT1G12080	AT1G12080
AT1G11530	AT1G11280		AT4G15430	Under		AT1G04600	AT1G09950	AT5G01260		AT1G02800	AT1G12120	AT1G12120
AT1G12080	AT1G11510		AT4G15460	Over		AT1G04770	AT1G09960	AT5G01270		AT1G02810	AT1G12130	AT1G12130
AT1G12200	AT1G11620		AT4G16050	Over		AT1G04778	AT1G10020	AT5G11670		AT1G02880	AT1G12240	AT1G12240
AT1G12380	AT1G11740		AT4G16560	Over		AT1G04780	AT1G10030	AT5G11680		AT1G02890	AT1G12420	AT1G12420
AT1G12420	AT1G11920		AT4G16563	Over		AT1G04790	AT1G10060	AT5G11690		AT1G02900	AT1G12423	AT1G12423
AT1G12470	AT1G11980		AT4G17490	Over		AT1G04820	AT1G10070	AT5G15130		AT1G03020	AT1G12430	AT1G12430
AT1G12630	AT1G12010		AT4G17500	Over		AT1G04830	AT1G10180	AT5G15400		AT1G03022	AT1G12780	AT1G12780
AT1G12805	AT1G12013		AT4G17810	Under		AT1G04840	AT1G10390	AT5G15660		AT1G03030	AT1G12790	AT1G12790
AT1G13200	AT1G12080		AT4G18580	Over		AT1G04850	AT1G10650	AT5G15670		AT1G03080	AT1G13245	AT1G13245
AT1G13245	AT1G12160		AT4G19200	Over		AT1G04880	AT1G10652	AT5G16790		AT1G03090	AT1G13260	AT1G13260
AT1G13250	AT1G12340		AT4G19430	Under		AT1G04890	AT1G10740	AT5G16800		AT1G03130	AT1G13280	AT1G13280
AT1G13290	AT1G12390		AT4G21590	Over		AT1G04930	AT1G10745	AT5G16810		AT1G03140	AT1G13290	AT1G13290
AT1G13400	AT1G12400		AT4G21690	Under		AT1G04940	AT1G10747	AT5G22940		AT1G03150	AT1G13410	AT1G13410
AT1G13440	AT1G12600		AT4G22870	Over		AT1G04945	AT1G11190	AT5G24155		AT1G03170	AT1G13700	AT1G13700
AT1G13670	AT1G12610		AT4G24570	Over		AT1G05000	AT1G11200	AT5G27000		AT1G03180	AT1G13710	AT1G13710
AT1G13680	AT1G12620		AT4G25330	Over		AT1G05030	AT1G11210	AT5G35870		AT1G03220	AT1G13755	AT1G13755
AT1G13690	AT1G12780		AT4G27280	Over		AT1G05065	AT1G11280	AT5G39050		AT1G03230	AT1G13760	AT1G13760
AT1G14040	AT1G12805		AT4G27330	Over		AT1G05180	AT1G11290	AT5G46130		AT1G03300	AT1G13770	AT1G13770
AT1G14150	AT1G13130		AT4G29760	Over		AT1G05190	AT1G11300	AT5G46140		AT1G03310	AT1G14590	AT1G14590
AT1G14420	AT1G13140		AT4G31730	Over		AT1G05200	AT1G11608	AT5G46210		AT1G03350	AT1G14600	AT1G14600
AT1G14490	AT1G13260		AT4G33020	Over		AT1G05230	AT1G11735	AT5G46220		AT1G03360	AT1G14710	AT1G14710
AT1G14600	AT1G13370		AT4G35070	Over		AT1G05270	AT1G11790	AT5G46790		AT1G03365	AT1G14720	AT1G14720
AT1G14670	AT1G13400		AT5G05810	Over		AT1G05280	AT1G11800	AT5G48560		AT1G03440	AT1G14760	AT1G14760
AT1G14720	AT1G13420		AT5G07990	Over		AT1G05300	AT1G11910	AT5G50150		AT1G03457	AT1G14770	AT1G14770
AT1G14760	AT1G13650		AT5G09780	Over		AT1G05310	AT1G11915	AT5G50290		AT1G03470	AT1G14900	AT1G14900
AT1G14870	AT1G13910		AT5G11110	Over		AT1G05320	AT1G12070	AT5G51580		AT1G03475	AT1G14910	AT1G14910
AT1G14970	AT1G14090		AT5G13790	Over		AT1G05380	AT1G12080	AT5G56770		AT1G03590	AT1G14920	AT1G15100
AT1G15010	AT1G14100		AT5G14000	Over		AT1G05510	AT1G12120	AT5G56780		AT1G03600	AT1G15100	AT1G15110
AT1G15170	AT1G14200		AT5G14010	Over		AT1G05520	AT1G12130	AT5G56790		AT1G03610	AT1G15110	AT1G15120
AT1G15290	AT1G14280		AT5G15970	Over		AT1G05550	AT1G12411	AT5G57150		AT1G03720	AT1G15120	AT1G15125
AT1G15380	AT1G14480		AT5G16970	Under		AT1G05575	AT1G12420	AT5G57160		AT1G03730	AT1G15125	AT1G15690
AT1G15480	AT1G14520		AT5G17810	Over		AT1G05577	AT1G12500	AT5G61140		AT1G03740	AT1G15690	AT1G16070
AT1G15550	AT1G14680		AT5G18000	Over		AT1G05580	AT1G12580	AT5G62040		AT1G03800	AT1G16070	AT1G16080
AT1G15740	AT1G14700		AT5G18180	Over		AT1G05590	AT1G12590	AT5G62050		AT1G03810	AT1G16080	AT1G16090
AT1G15750	AT1G14760		AT5G21150	Over		AT1G05710	AT1G12630	AT5G62430		AT1G03850	AT1G16090	AT1G16510
AT1G15800	AT1G14860		AT5G24280	Over		AT1G05730	AT1G12700			AT1G03860	AT1G16510	AT1G17110
AT1G15980	AT1G14870		AT5G25400	Over		AT1G05790	AT1G12710			AT1G03870	AT1G17110	AT1G17120
AT1G16220	AT1G15190		AT5G26280	Under		AT1G05800	AT1G12980			AT1G03880	AT1G17120	AT1G17130
AT1G16240	AT1G15290		AT5G37860	Over		AT1G05805	AT1G13080			AT1G03920	AT1G17130	AT1G17400
AT1G16500	AT1G15310		AT5G38970	Over		AT1G05810	AT1G13100			AT1G03930	AT1G17400	AT1G17410
AT1G16800	AT1G15320		AT5G39770	Over		AT1G05830	AT1G13110			AT1G04000	AT1G17410	AT1G17420
AT1G16810	AT1G15350		AT5G40040	Over		AT1G05870	AT1G13280			AT1G04050	AT1G17420	AT1G17940
AT1G17030	AT1G15460		AT5G42050	Over		AT1G05880	AT1G13390			AT1G04070	AT1G17940	AT1G18070
AT1G17060	AT1G15770		AT5G42630	Over		AT1G05950	AT1G13410			AT1G04080	AT1G18070	AT1G18075
AT1G17147	AT1G15772		AT5G44700	Over		AT1G05960	AT1G13420			AT1G04120	AT1G18075	AT1G18080
AT1G17170	AT1G15790		AT5G47150	Over		AT1G06080	AT1G13430			AT1G04130	AT1G18080	AT1G18400
AT1G17230	AT1G15825		AT5G47220	Over		AT1G06090	AT1G13470			AT1G04150	AT1G18400	AT1G18410
AT1G17260	AT1G15850		AT5G47230	Over		AT1G06148	AT1G13480			AT1G04160	AT1G18410	AT1G18470
AT1G17380	AT1G15870		AT5G47590	Over		AT1G06150	AT1G13485			AT1G04220	AT1G18470	AT1G18480
AT1G17420	AT1G15885		AT5G47600	Over		AT1G06160	AT1G13560			AT1G04240	AT1G18480	AT1G18590
AT1G17540	AT1G16130		AT5G48490	Under		AT1G06170	AT1G13570			AT1G04250	AT1G18590	AT1G18600
AT1G18060	AT1G16260		AT5G50800	Over		AT1G06180	AT1G13630			AT1G04260	AT1G18600	AT1G18720
AT1G18580	AT1G16290		AT5G51190	Over		AT1G06190	AT1G13635			AT1G04270	AT1G18720	AT1G18730
AT1G18590	AT1G16510		AT5G51270	Over		AT1G06200	AT1G13670			AT1G04280	AT1G18730	AT1G19050
AT1G18710	AT1G16530		AT5G51440	Over		AT1G06210	AT1G13710			AT1G04295	AT1G19050	AT1G19100
AT1G18850	AT1G16550		AT5G52640	Over		AT1G06410	AT1G13860			AT1G04310	AT1G19100	AT1G19110
AT1G18870	AT1G16705		AT5G53950	Over		AT1G06420	AT1G13870			AT1G04320	AT1G19110	AT1G19330
AT1G19330	AT1G16730		AT5G57720	Over		AT1G06460	AT1G13880			AT1G04370	AT1G19330	AT1G19340
AT1G19490	AT1G16940		AT5G59390	Over		AT1G06470	AT1G13890			AT1G04400	AT1G19340	AT1G19640
AT1G19790	AT1G17170		AT5G59845	Over		AT1G06490	AT1G13900			AT1G04410	AT1G19640	AT1G19800
AT1G19920	AT1G17240		AT5G60142	Over		AT1G06500	AT1G13910			AT1G04420	AT1G19800	AT1G19870
AT1G19940	AT1G17665		AT5G60660	Over		AT1G06520	AT1G13950			AT1G04425	AT1G19870	AT1G19920
AT1G20050	AT1G17710		AT5G61090	Over		AT1G06890	AT1G13970			AT1G04430	AT1G19920	AT1G19930
AT1G20060	AT1G17860		AT5G61100	Over		AT1G06900	AT1G14580			AT1G04470	AT1G19930	AT1G20330
AT1G20160	AT1G17870		AT5G61120	Over		AT1G06925	AT1G14590			AT1G04480	AT1G20330	AT1G20370
AT1G20190	AT1G17950		AT5G64660	Over		AT1G06930	AT1G14710			AT1G04500	AT1G20370	AT1G20375
AT1G20230	AT1G18120		AT5G66710	Over		AT1G06950	AT1G14720			AT1G04501	AT1G20375	AT1G20620
AT1G20450	AT1G18265		AT5G67060	Over		AT1G06980	AT1G14880			AT1G04510	AT1G20620	AT1G20650
AT1G20530	AT1G18320					AT1G06990	AT1G14890			AT1G04520	AT1G20650	AT1G21080
AT1G20570	AT1G18520					AT1G07090	AT1G14920			AT1G04530	AT1G21080	AT1G21090
AT1G20650	AT1G18740					AT1G07100	AT1G14970			AT1G04540	AT1G21090	AT1G21380
AT1G20700	AT1G18830					AT1G07135	AT1G14980			AT1G04550	AT1G21380	AT1G21390
AT1G20710	AT1G18870					AT1G07140	AT1G15280			AT1G04555	AT1G21390	AT1G21395
AT1G20720	AT1G18960					AT1G07150	AT1G15290			AT1G04680	AT1G21395	AT1G21460
AT1G21000	AT1G18990					AT1G07530	AT1G15410			AT1G04684	AT1G21460	AT1G21670
AT1G21065	AT1G19020					AT1G07540	AT1G15415			AT1G04690	AT1G21670	AT1G21680
AT1G21460	AT1G19030					AT1G07640	AT1G15420			AT1G04730	AT1G21680	AT1G21738
AT1G21540	AT1G19040					AT1G07650	AT1G15430			AT1G04750	AT1G21738	AT1G21740
AT1G21590	AT1G19080					AT1G07670	AT1G15510			AT1G04760	AT1G21740	AT1G21830
AT1G21910	AT1G19190					AT1G07680	AT1G15520			AT1G04770	AT1G21830	AT1G21835
AT1G21940	AT1G19210					AT1G07690	AT1G15670			AT1G04778	AT1G21835	AT1G21840
AT1G22030	AT1G19230					AT1G07700	AT1G15740			AT1G04780	AT1G21840	AT1G21940
AT1G22250	AT1G19380					AT1G07702	AT1G15750			AT1G04790	AT1G21940	AT1G22040
AT1G22490	AT1G19394					AT1G07705	AT1G15757			AT1G04800	AT1G22040	AT1G22180
AT1G22630	AT1G19396					AT1G07980	AT1G15760			AT1G04810	AT1G22180	AT1G22190
AT1G22730	AT1G19397					AT1G07985	AT1G15960			AT1G04820	AT1G22190	AT1G22230
AT1G22770	AT1G19460					AT1G07990	AT1G16260			AT1G04830	AT1G22230	AT1G22240
AT1G22850	AT1G19470					AT1G08000	AT1G16270			AT1G04930	AT1G22240	AT1G22460
AT1G23110	AT1G19550					AT1G08010	AT1G16410			AT1G04940	AT1G22460	AT1G22600
AT1G23170	AT1G19630					AT1G08040	AT1G16950			AT1G04945	AT1G22600	AT1G22810
AT1G23380	AT1G19700					AT1G08050	AT1G16960			AT1G04990	AT1G22810	AT1G22830
AT1G23440	AT1G19770					AT1G08100	AT1G17020			AT1G05000	AT1G22830	AT1G23360
AT1G23480	AT1G20120					AT1G08150	AT1G17030			AT1G05065	AT1G23110	AT1G23380
AT1G24100	AT1G20132					AT1G08160	AT1G17040			AT1G05100	AT1G23120	AT1G23390
AT1G24160	AT1G20150					AT1G08165	AT1G17190			AT1G05120	AT1G23130	AT1G24260
AT1G24170	AT1G20160					AT1G08170	AT1G17370			AT1G05136	AT1G23360	AT1G24265
AT1G24260	AT1G20390					AT1G08180	AT1G17380			AT1G05170	AT1G23380	AT1G24590
AT1G24290	AT1G20440					AT1G08190	AT1G17410			AT1G05190	AT1G23390	AT1G24600
AT1G24440	AT1G20450					AT1G08200	AT1G17500			AT1G05200	AT1G24260	AT1G24620
AT1G24520	AT1G20510					AT1G08210	AT1G17590			AT1G05230	AT1G24265	AT1G24625
AT1G24650	AT1G20590					AT1G08270	AT1G17600			AT1G05270	AT1G24590	AT1G25220
AT1G25360	AT1G20620					AT1G08280	AT1G17620			AT1G05370	AT1G24600	AT1G25230
AT1G25370	AT1G20790					AT1G08410	AT1G17630			AT1G05410	AT1G24620	AT1G25330
AT1G25510	AT1G20925					AT1G08420	AT1G17650			AT1G05420	AT1G24625	AT1G25340
AT1G26210	AT1G21130					AT1G08450	AT1G17660			AT1G05460	AT1G25220	AT1G25425
AT1G26290	AT1G21320					AT1G08460	AT1G17665			AT1G05470	AT1G25230	AT1G25540
AT1G26310	AT1G21460					AT1G08465	AT1G17680			AT1G05490	AT1G25330	AT1G25550
AT1G26340	AT1G21529					AT1G08510	AT1G17690			AT1G05500	AT1G25340	AT1G25560
AT1G26450	AT1G21620					AT1G08520	AT1G17700			AT1G05520	AT1G25425	AT1G26590
AT1G26540	AT1G21680					AT1G08530	AT1G17710			AT1G05530	AT1G25540	AT1G26600
AT1G26560	AT1G21695					AT1G08540	AT1G17720			AT1G05540	AT1G25550	AT1G26610
AT1G26770	AT1G21940					AT1G08590	AT1G17744			AT1G05550	AT1G25560	AT1G26770
AT1G26840	AT1G21950					AT1G08592	AT1G17745			AT1G05560	AT1G26590	AT1G26771
AT1G26900	AT1G22000					AT1G08600	AT1G17760			AT1G05562	AT1G26600	AT1G26773
AT1G27030	AT1G22010					AT1G08620	AT1G17770			AT1G05570	AT1G26610	AT1G26780
AT1G27330	AT1G22015					AT1G08670	AT1G17780			AT1G05710	AT1G26770	AT1G26790
AT1G27590	AT1G22090					AT1G08680	AT1G17790			AT1G05785	AT1G26771	AT1G26795
AT1G28110	AT1G22150					AT1G08800	AT1G17800			AT1G05800	AT1G26773	AT1G27350
AT1G28130	AT1G22260					AT1G08810	AT1G17810			AT1G05805	AT1G26780	AT1G27360
AT1G28330	AT1G22370					AT1G08820	AT1G17850			AT1G05810	AT1G26790	AT1G27840
AT1G28685	AT1G22380					AT1G08930	AT1G17860			AT1G05830	AT1G26795	AT1G27850
AT1G29070	AT1G22440					AT1G08940	AT1G17870			AT1G05835	AT1G27350	AT1G28040
AT1G29395	AT1G22550					AT1G08950	AT1G18100			AT1G05840	AT1G27360	AT1G28050
AT1G29630	AT1G22650					AT1G08960	AT1G18340			AT1G05850	AT1G27540	AT1G28060
AT1G29640	AT1G22760					AT1G09000	AT1G18350			AT1G05860	AT1G27550	AT1G28290
AT1G29660	AT1G22990					AT1G09010	AT1G18410			AT1G05950	AT1G27565	AT1G28350
AT1G30100	AT1G23040					AT1G09020	AT1G18415			AT1G05960	AT1G27570	AT1G28360
AT1G30135	AT1G23205					AT1G09026	AT1G18420			AT1G06000	AT1G27580	AT1G28440
AT1G30320	AT1G23420					AT1G09040	AT1G18430			AT1G06002	AT1G27590	AT1G28630
AT1G30380	AT1G23465					AT1G09050	AT1G18440			AT1G06010	AT1G27840	AT1G29270
AT1G30475	AT1G23540					AT1G09060	AT1G18470			AT1G06020	AT1G27850	AT1G29630
AT1G30490	AT1G23550					AT1G09070	AT1G18480			AT1G06040	AT1G28040	AT1G29890
AT1G30660	AT1G23560					AT1G09245	AT1G18530			AT1G06050	AT1G28050	AT1G29900
AT1G30710	AT1G23600					AT1G09250	AT1G18540			AT1G06070	AT1G28060	AT1G30320
AT1G30840	AT1G23670					AT1G09270	AT1G18835			AT1G06080	AT1G28110	AT1G30330
AT1G30900	AT1G23700					AT1G09280	AT1G18960			AT1G06090	AT1G28290	AT1G30360
AT1G30950	AT1G23740					AT1G09350	AT1G19330			AT1G06100	AT1G28350	AT1G30400
AT1G31010	AT1G23760					AT1G09360	AT1G19340			AT1G06148	AT1G28360	AT1G30480
AT1G31200	AT1G23770					AT1G09470	AT1G19510			AT1G06149	AT1G28440	AT1G30490
AT1G31290	AT1G23800					AT1G09480	AT1G19520			AT1G06150	AT1G28630	AT1G30825
AT1G31320	AT1G23810					AT1G09483	AT1G19835			AT1G06160	AT1G29270	AT1G30845
AT1G31660	AT1G23850					AT1G09490	AT1G19940			AT1G06170	AT1G29630	AT1G30950
AT1G31750	AT1G23935					AT1G09500	AT1G20330			AT1G06180	AT1G29890	AT1G31319
AT1G32240	AT1G23940					AT1G09530	AT1G20340			AT1G06190	AT1G29900	AT1G31320
AT1G32420	AT1G23950					AT1G09540	AT1G20350			AT1G06200	AT1G30320	AT1G31330
AT1G32640	AT1G23960					AT1G09550	AT1G20380			AT1G06210	AT1G30330	AT1G31358
AT1G32780	AT1G24070					AT1G09560	AT1G20770			AT1G06360	AT1G30360	AT1G31360
AT1G32900	AT1G24140					AT1G09570	AT1G20780			AT1G06380	AT1G30400	AT1G31750
AT1G33240	AT1G24150					AT1G09575	AT1G20823			AT1G06390	AT1G30480	AT1G31760
AT1G33500	AT1G24220					AT1G09580	AT1G20960			AT1G06400	AT1G30490	AT1G32090
AT1G33720	AT1G24230					AT1G09590	AT1G20967			AT1G06410	AT1G30825	AT1G32120
AT1G33811	AT1G24250					AT1G09600	AT1G20970			AT1G06420	AT1G30845	AT1G32240
AT1G33930	AT1G24260					AT1G09610	AT1G21050			AT1G06470	AT1G30950	AT1G32540
AT1G34060	AT1G24320					AT1G09790	AT1G21120			AT1G06475	AT1G31163	AT1G33240
AT1G34190	AT1G24600					AT1G09794	AT1G21310			AT1G06520	AT1G31170	AT1G33270
AT1G35220	AT1G25098					AT1G09795	AT1G21320			AT1G06530	AT1G31319	AT1G33280
AT1G35490	AT1G25175					AT1G09810	AT1G21326			AT1G06680	AT1G31320	AT1G33415
AT1G35530	AT1G25211					AT1G09812	AT1G21360			AT1G06690	AT1G31330	AT1G33420
AT1G35730	AT1G25330					AT1G09815	AT1G21370			AT1G06750	AT1G31358	AT1G33430
AT1G42970	AT1G25370					AT1G09840	AT1G21470			AT1G06760	AT1G31360	AT1G33440
AT1G43700	AT1G25400					AT1G09850	AT1G21475			AT1G06780	AT1G31750	AT1G34200
AT1G43860	AT1G25550					AT1G09950	AT1G21480			AT1G06790	AT1G31760	AT1G34210
AT1G44790	AT1G26150					AT1G09960	AT1G21670			AT1G06800	AT1G32090	AT1G35730
AT1G47230	AT1G26310					AT1G10010	AT1G21680			AT1G06840	AT1G32120	AT1G35780
AT1G47270	AT1G26515					AT1G10020	AT1G21850			AT1G06850	AT1G32240	AT1G47490
AT1G47480	AT1G26530					AT1G10030	AT1G21860			AT1G06890	AT1G32540	AT1G47495
AT1G47970	AT1G26590					AT1G10060	AT1G21910			AT1G06900	AT1G33240	AT1G47497
AT1G47990	AT1G26680					AT1G10070	AT1G21920			AT1G06910	AT1G33270	AT1G47500
AT1G48020	AT1G26770					AT1G10120	AT1G21940			AT1G06920	AT1G33280	AT1G47730
AT1G48040	AT1G26790					AT1G10130	AT1G22065			AT1G06923	AT1G33415	AT1G47740
AT1G48540	AT1G27045					AT1G10480	AT1G22067			AT1G06950	AT1G33420	AT1G47990
AT1G48870	AT1G27080					AT1G10490	AT1G22080			AT1G06960	AT1G33430	AT1G48260
AT1G49270	AT1G27180					AT1G10586	AT1G22090			AT1G06970	AT1G33440	AT1G48330
AT1G49370	AT1G27260					AT1G10588	AT1G22100			AT1G06990	AT1G33840	AT1G48410
AT1G49475	AT1G27270					AT1G10650	AT1G22180			AT1G07040	AT1G34200	AT1G48953
AT1G49540	AT1G27280					AT1G10652	AT1G22230			AT1G07050	AT1G34210	AT1G48960
AT1G49720	AT1G27570					AT1G10657	AT1G22240			AT1G07051	AT1G35730	AT1G49230
AT1G49830	AT1G27710					AT1G10660	AT1G22410			AT1G07090	AT1G35780	AT1G49450
AT1G49910	AT1G27720					AT1G10710	AT1G22460			AT1G07100	AT1G40104	AT1G49460
AT1G50280	AT1G27730					AT1G10717	AT1G22540			AT1G07110	AT1G43145	AT1G49490
AT1G50290	AT1G27860					AT1G10720	AT1G22650			AT1G07120	AT1G45160	AT1G49500
AT1G50420	AT1G28130					AT1G10740	AT1G22660			AT1G07128	AT1G45163	AT1G49600
AT1G50590	AT1G28370					AT1G10745	AT1G22760			AT1G07130	AT1G45165	AT1G49620
AT1G50700	AT1G28375					AT1G10747	AT1G22890			AT1G07135	AT1G47490	AT1G49630
AT1G50770	AT1G28380					AT1G10750	AT1G22900			AT1G07140	AT1G47495	AT1G49715
AT1G50790	AT1G28480					AT1G10840	AT1G22910			AT1G07150	AT1G47497	AT1G49720
AT1G51350	AT1G28500					AT1G10850	AT1G23050			AT1G07160	AT1G47500	AT1G51460
AT1G51380	AT1G28620					AT1G11070	AT1G23060			AT1G07170	AT1G47730	AT1G51950
AT1G51700	AT1G28695					AT1G11080	AT1G23070			AT1G07175	AT1G47740	AT1G52325
AT1G52030	AT1G28700					AT1G11100	AT1G23250			AT1G07180	AT1G47990	AT1G52330
AT1G52140	AT1G28710					AT1G11110	AT1G23260			AT1G07200	AT1G48260	AT1G52340
AT1G52240	AT1G29395					AT1G11112	AT1G23270			AT1G07210	AT1G48330	AT1G53080
AT1G52360	AT1G29430					AT1G11120	AT1G23350			AT1G07260	AT1G48410	AT1G53090
AT1G52560	AT1G29570					AT1G11190	AT1G23360			AT1G07270	AT1G48953	AT1G53210
AT1G52700	AT1G29640					AT1G11200	AT1G23700			AT1G07280	AT1G48960	AT1G53220
AT1G52770	AT1G29910					AT1G11210	AT1G23710			AT1G07290	AT1G49230	AT1G53233
AT1G53040	AT1G29920					AT1G11230	AT1G23730			AT1G07410	AT1G49450	AT1G53430
AT1G53160	AT1G30020					AT1G11240	AT1G23860			AT1G07420	AT1G49460	AT1G53850
AT1G53210	AT1G30180					AT1G11250	AT1G23870			AT1G07430	AT1G49490	AT1G53860
AT1G53240	AT1G30660					AT1G11260	AT1G24140			AT1G07440	AT1G49500	AT1G53870
AT1G53700	AT1G30710					AT1G11280	AT1G24145			AT1G07480	AT1G49600	AT1G55110
AT1G53760	AT1G30760					AT1G11290	AT1G24147			AT1G07485	AT1G49620	AT1G55120
AT1G54130	AT1G30780					AT1G11300	AT1G24220			AT1G07490	AT1G49630	AT1G55200
AT1G54160	AT1G30840					AT1G11360	AT1G24650			AT1G07500	AT1G49715	AT1G55205
AT1G54220	AT1G30935					AT1G11362	AT1G24764			AT1G07510	AT1G49720	AT1G55500
AT1G54330	AT1G31710					AT1G11490	AT1G25220			AT1G07520	AT1G51460	AT1G55510
AT1G54560	AT1G31740					AT1G11500	AT1G25230			AT1G07530	AT1G51950	AT1G55610
AT1G54780	AT1G32140					AT1G11520	AT1G25330			AT1G07540	AT1G52325	AT1G55615
AT1G55050	AT1G32450					AT1G11608	AT1G25340			AT1G07570	AT1G52330	AT1G55690
AT1G55500	AT1G32640					AT1G11700	AT1G25400			AT1G07580	AT1G52340	AT1G55800
AT1G55560	AT1G32660					AT1G11790	AT1G25425			AT1G07590	AT1G52900	AT1G55805
AT1G55600	AT1G32900					AT1G11800	AT1G25570			AT1G07620	AT1G52905	AT1G55810
AT1G55820	AT1G32920					AT1G11940	AT1G26200			AT1G07630	AT1G52910	AT1G56030
AT1G55850	AT1G32928					AT1G11950	AT1G26210			AT1G07650	AT1G53025	AT1G56180
AT1G55890	AT1G32992					AT1G11960	AT1G26540			AT1G07670	AT1G53030	AT1G56190
AT1G56010	AT1G33430					AT1G12064	AT1G26550			AT1G07680	AT1G53035	AT1G56200
AT1G56040	AT1G33600					AT1G12070	AT1G26620			AT1G07710	AT1G53039	AT1G56555
AT1G57990	AT1G33610					AT1G12080	AT1G27030			AT1G07720	AT1G53080	AT1G56560
AT1G58180	AT1G33740					AT1G12100	AT1G27130			AT1G07725	AT1G53090	AT1G56580
AT1G58430	AT1G33770					AT1G12110	AT1G27135			AT1G07728	AT1G53210	AT1G56590
AT1G58460	AT1G33811					AT1G12140	AT1G27140			AT1G07750	AT1G53220	AT1G56600
AT1G59600	AT1G33970					AT1G12150	AT1G27150			AT1G07760	AT1G53233	AT1G57560
AT1G59760	AT1G34180					AT1G12160	AT1G27210			AT1G07770	AT1G53430	AT1G57565
AT1G59870	AT1G34580					AT1G12170	AT1G27461			AT1G07870	AT1G53850	AT1G57570
AT1G60630	AT1G35190					AT1G12180	AT1G27470			AT1G07880	AT1G53860	AT1G60160
AT1G60950	AT1G35440					AT1G12360	AT1G28000			AT1G07885	AT1G53870	AT1G60170
AT1G61360	AT1G35560					AT1G12411	AT1G28010			AT1G07890	AT1G55110	AT1G60940
AT1G61450	AT1G35690					AT1G12420	AT1G28040			AT1G07920	AT1G55120	AT1G60950
AT1G61850	AT1G36060					AT1G12430	AT1G28050			AT1G07930	AT1G55200	AT1G61740
AT1G62035	AT1G36150					AT1G12500	AT1G28060			AT1G08010	AT1G55205	AT1G62045
AT1G62150	AT1G36580					AT1G12570	AT1G28080			AT1G08030	AT1G55500	AT1G62050
AT1G62360	AT1G43140					AT1G12580	AT1G28135			AT1G08100	AT1G55510	AT1G62360
AT1G62380	AT1G43800					AT1G12590	AT1G28170			AT1G08110	AT1G55610	AT1G62870
AT1G62510	AT1G44191					AT1G12630	AT1G28210			AT1G08115	AT1G55615	AT1G63020
AT1G62560	AT1G44608					AT1G12700	AT1G28330			AT1G08120	AT1G55690	AT1G63030
AT1G62710	AT1G44800					AT1G12710	AT1G28335			AT1G08170	AT1G55800	AT1G63480
AT1G63100	AT1G44970					AT1G12740	AT1G28600			AT1G08180	AT1G55805	AT1G63490
AT1G63480	AT1G45063					AT1G12780	AT1G28630			AT1G08190	AT1G55810	AT1G63820
AT1G63680	AT1G45100					AT1G12790	AT1G29080			AT1G08210	AT1G56030	AT1G63830
AT1G63710	AT1G45145					AT1G12800	AT1G29120			AT1G08220	AT1G56180	AT1G64385
AT1G64110	AT1G47480					AT1G12990	AT1G29140			AT1G08230	AT1G56190	AT1G64670
AT1G64300	AT1G47860					AT1G13000	AT1G29150			AT1G08270	AT1G56200	AT1G64680
AT1G64490	AT1G47980					AT1G13080	AT1G29160			AT1G08280	AT1G56555	AT1G64970
AT1G64510	AT1G48060					AT1G13100	AT1G29390			AT1G08290	AT1G56560	AT1G66783
AT1G64620	AT1G48150					AT1G13110	AT1G29395			AT1G08300	AT1G56580	AT1G66890
AT1G64625	AT1G48180					AT1G13210	AT1G29530			AT1G08315	AT1G56590	AT1G66900
AT1G64980	AT1G48400					AT1G13220	AT1G29540			AT1G08320	AT1G56600	AT1G67340
AT1G65060	AT1G48740					AT1G13230	AT1G29630			AT1G08410	AT1G57560	AT1G67560
AT1G65240	AT1G48960					AT1G13240	AT1G29750			AT1G08420	AT1G57565	AT1G67590
AT1G65710	AT1G49000					AT1G13245	AT1G29760			AT1G08465	AT1G57570	AT1G67720
AT1G65970	AT1G49120					AT1G13260	AT1G29890			AT1G08470	AT1G60160	AT1G67730
AT1G66140	AT1G49130					AT1G13280	AT1G29900			AT1G08480	AT1G60170	AT1G67770
AT1G66210	AT1G49150					AT1G13300	AT1G30190			AT1G08490	AT1G60940	AT1G67900
AT1G66230	AT1G49160					AT1G13370	AT1G30210			AT1G08510	AT1G60950	AT1G68470
AT1G66390	AT1G49230					AT1G13380	AT1G30220			AT1G08530	AT1G61740	AT1G68480
AT1G66520	AT1G49330					AT1G13390	AT1G30240			AT1G08540	AT1G62045	AT1G68510
AT1G66760	AT1G49490					AT1G13410	AT1G30250			AT1G08560	AT1G62050	AT1G68580
AT1G67050	AT1G49620					AT1G13420	AT1G30400			AT1G08570	AT1G62360	AT1G68840
AT1G67080	AT1G49900					AT1G13430	AT1G30450			AT1G08630	AT1G62870	AT1G68845
AT1G67260	AT1G49920					AT1G13450	AT1G30455			AT1G08640	AT1G63020	AT1G69120
AT1G67720	AT1G50040					AT1G13460	AT1G30470			AT1G08650	AT1G63030	AT1G69180
AT1G67770	AT1G50130					AT1G13470	AT1G30473			AT1G08660	AT1G63480	AT1G69310
AT1G67780	AT1G50400					AT1G13480	AT1G30540			AT1G08700	AT1G63490	AT1G69320
AT1G67870	AT1G50580					AT1G13485	AT1G30550			AT1G08710	AT1G63820	AT1G69430
AT1G68000	AT1G50680					AT1G13560	AT1G30620			AT1G08720	AT1G63830	AT1G69580
AT1G68110	AT1G50732					AT1G13570	AT1G30900			AT1G08870	AT1G64385	AT1G69630
AT1G68185	AT1G50770					AT1G13580	AT1G31040			AT1G08880	AT1G64670	AT1G69640
AT1G68360	AT1G50820					AT1G13590	AT1G31070			AT1G08890	AT1G64680	AT1G69690
AT1G68430	AT1G50880					AT1G13608	AT1G31120			AT1G08920	AT1G64970	AT1G69760
AT1G68440	AT1G51420					AT1G13609	AT1G31160			AT1G08930	AT1G66783	AT1G69770
AT1G68460	AT1G51670					AT1G13630	AT1G31290			AT1G09010	AT1G66890	AT1G70209
AT1G68480	AT1G51770					AT1G13635	AT1G31670			AT1G09060	AT1G66900	AT1G70210
AT1G68520	AT1G52155					AT1G13670	AT1G31690			AT1G09070	AT1G67340	AT1G70290
AT1G68620	AT1G52430					AT1G13860	AT1G31710			AT1G09160	AT1G67560	AT1G70370
AT1G68640	AT1G52450					AT1G13870	AT1G31810			AT1G09170	AT1G67590	AT1G70510
AT1G68730	AT1G52770					AT1G13880	AT1G31875			AT1G09195	AT1G67720	AT1G70518
AT1G68810	AT1G52890					AT1G13890	AT1G31880			AT1G09200	AT1G67730	AT1G70700
AT1G68870	AT1G53020					AT1G13940	AT1G32120			AT1G09245	AT1G67770	AT1G70780
AT1G69180	AT1G53023					AT1G13950	AT1G32180			AT1G09250	AT1G67900	AT1G70782
AT1G69485	AT1G53035					AT1G14010	AT1G32240			AT1G09260	AT1G68470	AT1G70890
AT1G69600	AT1G53080					AT1G14020	AT1G32330			AT1G09300	AT1G68480	AT1G70895
AT1G69710	AT1G53180					AT1G14200	AT1G32337			AT1G09310	AT1G68510	AT1G71820
AT1G70080	AT1G53260					AT1G14210	AT1G32340			AT1G09380	AT1G68580	AT1G71828
AT1G70090	AT1G53360					AT1G14220	AT1G32375			AT1G09390	AT1G68840	AT1G71830
AT1G70270	AT1G53370					AT1G14250	AT1G32380			AT1G09400	AT1G68845	AT1G71866
AT1G70430	AT1G53820					AT1G14260	AT1G32385			AT1G09410	AT1G69120	AT1G71870
AT1G70505	AT1G54230					AT1G14360	AT1G32450			AT1G09470	AT1G69130	AT1G72175
AT1G70520	AT1G54240					AT1G14370	AT1G32600			AT1G09480	AT1G69180	AT1G72180
AT1G70530	AT1G54260					AT1G14440	AT1G32630			AT1G09483	AT1G69310	AT1G72220
AT1G70760	AT1G54280					AT1G14450	AT1G32700			AT1G09490	AT1G69320	AT1G72310
AT1G71060	AT1G54540					AT1G14455	AT1G32740			AT1G09500	AT1G69430	AT1G72410
AT1G71190	AT1G54790					AT1G14460	AT1G32770			AT1G09520	AT1G69580	AT1G72416
AT1G71230	AT1G54930					AT1G14510	AT1G32860			AT1G09530	AT1G69630	AT1G72420
AT1G71400	AT1G54940					AT1G14530	AT1G32870			AT1G09570	AT1G69640	AT1G72450
AT1G71430	AT1G55035					AT1G14540	AT1G33060			AT1G09575	AT1G69690	AT1G72460
AT1G71770	AT1G55050					AT1G14550	AT1G33270			AT1G09580	AT1G69760	AT1G72490
AT1G71830	AT1G55450					AT1G14580	AT1G33280			AT1G09590	AT1G69770	AT1G72500
AT1G71850	AT1G55560					AT1G14590	AT1G33340			AT1G09600	AT1G70209	AT1G72640
AT1G71880	AT1G55928					AT1G14700	AT1G33720			AT1G09625	AT1G70210	AT1G72645
AT1G71980	AT1G56030					AT1G14710	AT1G33850			AT1G09630	AT1G70290	AT1G72650
AT1G72070	AT1G56040					AT1G14720	AT1G34200			AT1G09640	AT1G70370	AT1G72700
AT1G72100	AT1G56150					AT1G14730	AT1G34370			AT1G09780	AT1G70510	AT1G73066
AT1G72120	AT1G56220					AT1G14770	AT1G34380			AT1G09790	AT1G70518	AT1G73080
AT1G72180	AT1G56360					AT1G14780	AT1G35333			AT1G09794	AT1G70700	AT1G73390
AT1G72210	AT1G56410					AT1G14810	AT1G35510			AT1G09795	AT1G70780	AT1G73400
AT1G72240	AT1G56660					AT1G14820	AT1G35730			AT1G09810	AT1G70782	AT1G73687
AT1G72430	AT1G56680					AT1G14850	AT1G35750			AT1G09812	AT1G70890	AT1G73690
AT1G72560	AT1G57730					AT1G14860	AT1G35780			AT1G09815	AT1G70895	AT1G73805
AT1G72730	AT1G58160					AT1G14880	AT1G36070			AT1G09840	AT1G71820	AT1G74120
AT1G72830	AT1G58340					AT1G14890	AT1G36940			AT1G09850	AT1G71828	AT1G74130
AT1G72940	AT1G58420					AT1G14920	AT1G36942			AT1G09940	AT1G71830	AT1G74160
AT1G73010	AT1G59453					AT1G14970	AT1G36970			AT1G09950	AT1G71866	AT1G74290
AT1G73080	AT1G59790					AT1G14980	AT1G42480			AT1G09960	AT1G71870	AT1G74300
AT1G73210	AT1G60240					AT1G14990	AT1G43000			AT1G09980	AT1G72175	AT1G74330
AT1G73325	AT1G60250					AT1G15000	AT1G43040			AT1G09995	AT1G72180	AT1G74340
AT1G73590	AT1G60300					AT1G15002	AT1G43145			AT1G10010	AT1G72220	AT1G74430
AT1G73620	AT1G60340					AT1G15010	AT1G43630			AT1G10020	AT1G72310	AT1G74440
AT1G73670	AT1G60350					AT1G15015	AT1G43765			AT1G10030	AT1G72410	AT1G74510
AT1G73680	AT1G60570					AT1G15040	AT1G44010			AT1G10050	AT1G72416	AT1G74850
AT1G73870	AT1G60590					AT1G15045	AT1G44350			AT1G10060	AT1G72420	AT1G74860
AT1G73950	AT1G60960					AT1G15050	AT1G44790			AT1G10070	AT1G72450	AT1G74910
AT1G74090	AT1G61050					AT1G15280	AT1G44800			AT1G10090	AT1G72460	AT1G74920
AT1G74130	AT1G61070					AT1G15400	AT1G47330			AT1G10120	AT1G72490	AT1G75060
AT1G74250	AT1G61110					AT1G15405	AT1G47380			AT1G10155	AT1G72500	AT1G75070
AT1G74330	AT1G61120					AT1G15410	AT1G47490			AT1G10190	AT1G72640	AT1G75080
AT1G74410	AT1G61230					AT1G15415	AT1G47600			AT1G10200	AT1G72645	AT1G75090
AT1G74430	AT1G61340					AT1G15420	AT1G47610			AT1G10210	AT1G72650	AT1G75400
AT1G74456	AT1G61590					AT1G15430	AT1G47730			AT1G10220	AT1G72700	AT1G75440
AT1G74750	AT1G61630					AT1G15490	AT1G47740			AT1G10230	AT1G73066	AT1G75530
AT1G74810	AT1G61700					AT1G15500	AT1G47780			AT1G10240	AT1G73080	AT1G75540
AT1G74840	AT1G61760					AT1G15550	AT1G47885			AT1G10360	AT1G73390	AT1G75580
AT1G74880	AT1G61800					AT1G15570	AT1G47890			AT1G10370	AT1G73400	AT1G75800
AT1G75220	AT1G61890					AT1G15580	AT1G47990			AT1G10380	AT1G73687	AT1G75810
AT1G75280	AT1G62130					AT1G15590	AT1G48070			AT1G10410	AT1G73690	AT1G75820
AT1G75350	AT1G62270					AT1G15600	AT1G48080			AT1G10460	AT1G73805	AT1G75830
AT1G75430	AT1G62305					AT1G15610	AT1G48090			AT1G10470	AT1G74120	AT1G76110
AT1G75690	AT1G62570					AT1G15620	AT1G48200			AT1G10510	AT1G74130	AT1G76120
AT1G75730	AT1G62590					AT1G15630	AT1G48210			AT1G10520	AT1G74160	AT1G76130
AT1G75750	AT1G62700					AT1G15640	AT1G48380			AT1G10540	AT1G74290	AT1G76420
AT1G75820	AT1G62940					AT1G15660	AT1G48390			AT1G10550	AT1G74300	AT1G76430
AT1G76110	AT1G63180					AT1G15700	AT1G48400			AT1G10590	AT1G74330	AT1G76660
AT1G76500	AT1G63206					AT1G15710	AT1G48490			AT1G10600	AT1G74340	AT1G76670
AT1G76590	AT1G63210					AT1G15720	AT1G48500			AT1G10610	AT1G74430	AT1G76892
AT1G76640	AT1G63630					AT1G15757	AT1G48910			AT1G10640	AT1G74440	AT1G76980
AT1G77160	AT1G63880					AT1G15760	AT1G49050			AT1G10650	AT1G74510	AT1G77060
AT1G77520	AT1G64030					AT1G15840	AT1G49430			AT1G10652	AT1G74850	AT1G77080
AT1G77550	AT1G64035					AT1G15850	AT1G49490			AT1G10657	AT1G74860	AT1G77210
AT1G77765	AT1G64065					AT1G15860	AT1G49500			AT1G10660	AT1G74910	AT1G77220
AT1G77850	AT1G64210					AT1G15950	AT1G49520			AT1G10670	AT1G74920	AT1G77280
AT1G77860	AT1G64255					AT1G15960	AT1G49530			AT1G10690	AT1G75060	AT1G77290
AT1G78120	AT1G64400					AT1G16060	AT1G49610			AT1G10740	AT1G75070	AT1G77450
AT1G78190	AT1G64800					AT1G16260	AT1G49630			AT1G10745	AT1G75080	AT1G77655
AT1G78370	AT1G64930					AT1G16270	AT1G49640			AT1G10747	AT1G75090	AT1G77660
AT1G78460	AT1G64940					AT1G16280	AT1G49650			AT1G10840	AT1G75400	AT1G78000
AT1G78850	AT1G65050					AT1G16290	AT1G49715			AT1G10850	AT1G75440	AT1G78080
AT1G79210	AT1G65110					AT1G16300	AT1G49720			AT1G10900	AT1G75530	AT1G78130
AT1G79270	AT1G65120					AT1G16360	AT1G49830			AT1G10910	AT1G75540	AT1G78440
AT1G79350	AT1G65130					AT1G16370	AT1G49832			AT1G10950	AT1G75580	AT1G78480
AT1G79470	AT1G65140					AT1G16380	AT1G50020			AT1G10960	AT1G75800	AT1G78490
AT1G79530	AT1G65160					AT1G16390	AT1G50030			AT1G11040	AT1G75810	AT1G78580
AT1G79890	AT1G65170					AT1G16410	AT1G50040			AT1G11050	AT1G75820	AT1G78700
AT1G80030	AT1G65240					AT1G16420	AT1G50050			AT1G11060	AT1G75830	AT1G78710
AT1G80090	AT1G65342					AT1G16430	AT1G50620			AT1G11100	AT1G76110	AT1G78860
AT1G80270	AT1G65385					AT1G16440	AT1G50630			AT1G11110	AT1G76120	AT1G78865
AT1G80440	AT1G65560					AT1G16650	AT1G50740			AT1G11112	AT1G76130	AT1G78870
AT1G80470	AT1G65780					AT1G16670	AT1G51035			AT1G11120	AT1G76420	AT1G79060
AT1G80840	AT1G65790					AT1G16680	AT1G51040			AT1G11125	AT1G76430	AT1G79070
AT1G80920	AT1G66000					AT1G16690	AT1G51080			AT1G11130	AT1G76660	AT1G79075
AT2G01290	AT1G66060					AT1G16730	AT1G51090			AT1G11175	AT1G76670	AT1G79120
AT2G01490	AT1G66110					AT1G16740	AT1G51100			AT1G11180	AT1G76892	AT1G79690
AT2G01500	AT1G66160					AT1G16750	AT1G51110			AT1G11185	AT1G76980	AT1G79700
AT2G01505	AT1G66170					AT1G16760	AT1G51140			AT1G11190	AT1G77060	AT1G80030
AT2G01510	AT1G66400					AT1G16850	AT1G51240			AT1G11200	AT1G77080	AT1G80100
AT2G01630	AT1G66460					AT1G16858	AT1G51250			AT1G11210	AT1G77210	AT1G80110
AT2G01913	AT1G66500					AT1G16860	AT1G51460			AT1G11240	AT1G77220	AT1G80280
AT2G02080	AT1G66850					AT1G16890	AT1G51520			AT1G11250	AT1G77280	AT1G80290
AT2G02795	AT1G67160					AT1G16900	AT1G51530			AT1G11260	AT1G77290	AT1G80440
AT2G02820	AT1G67220					AT1G16950	AT1G51680			AT1G11310	AT1G77450	AT1G80450
AT2G03020	AT1G67370					AT1G16960	AT1G51690			AT1G11330	AT1G77655	AT1G80600
AT2G03505	AT1G67455					AT1G17020	AT1G51790			AT1G11370	AT1G77660	AT1G80610
AT2G05170	AT1G67470					AT1G17030	AT1G51820			AT1G11380	AT1G78000	AT1G80620
AT2G05380	AT1G67481					AT1G17040	AT1G51823			AT1G11450	AT1G78080	AT1G80770
AT2G05620	AT1G67650					AT1G17050	AT1G51930			AT1G11545	AT1G78130	AT1G80780
AT2G05940	AT1G67810					AT1G17060	AT1G51940			AT1G11550	AT1G78170	AT1G80790
AT2G07180	AT1G67920					AT1G17140	AT1G52000			AT1G11560	AT1G78172	AT2G01210
AT2G07677	AT1G67970					AT1G17145	AT1G52040			AT1G11570	AT1G78180	AT2G01220
AT2G07706	AT1G67990					AT1G17190	AT1G52050			AT1G11600	AT1G78440	AT2G01505
AT2G10940	AT1G68200					AT1G17220	AT1G52080			AT1G11608	AT1G78480	AT2G01510
AT2G11810	AT1G68390					AT1G17230	AT1G52155			AT1G11670	AT1G78490	AT2G01850
AT2G14095	AT1G68460					AT1G17360	AT1G52290			AT1G11684	AT1G78580	AT2G01940
AT2G14800	AT1G68540					AT1G17370	AT1G52320			AT1G11700	AT1G78700	AT2G01960
AT2G15960	AT1G68780					AT1G17380	AT1G52990			AT1G11710	AT1G78710	AT2G02080
AT2G15970	AT1G68840					AT1G17410	AT1G53050			AT1G11730	AT1G78860	AT2G03040
AT2G16090	AT1G69120					AT1G17420	AT1G53163			AT1G11735	AT1G78865	AT2G03280
AT2G16210	AT1G69180					AT1G17430	AT1G53180			AT1G11900	AT1G78870	AT2G03290
AT2G16365	AT1G69430					AT1G17440	AT1G53230			AT1G11905	AT1G79060	AT2G03430
AT2G16485	AT1G69500					AT1G17470	AT1G53233			AT1G11910	AT1G79070	AT2G03440
AT2G16500	AT1G69526					AT1G17480	AT1G53620			AT1G11940	AT1G79075	AT2G03445
AT2G16570	AT1G69560					AT1G17490	AT1G53920			AT1G11950	AT1G79120	AT2G03450
AT2G16750	AT1G69630					AT1G17500	AT1G53930			AT1G12020	AT1G79690	AT2G03730
AT2G16760	AT1G69720					AT1G17590	AT1G53935			AT1G12070	AT1G79700	AT2G04038
AT2G16880	AT1G69840					AT1G17600	AT1G53940			AT1G12080	AT1G80030	AT2G04039
AT2G17230	AT1G69890					AT1G17620	AT1G54410			AT1G12090	AT1G80100	AT2G06200
AT2G17500	AT1G70020					AT1G17630	AT1G54420			AT1G12100	AT1G80110	AT2G11000
AT2G17510	AT1G70110					AT1G17650	AT1G54680			AT1G12110	AT1G80280	AT2G11005
AT2G17660	AT1G70130					AT1G17660	AT1G54790			AT1G12120	AT1G80290	AT2G14210
AT2G17900	AT1G70140					AT1G17665	AT1G54820			AT1G12130	AT1G80440	AT2G18193
AT2G17950	AT1G70170					AT1G17680	AT1G54880			AT1G12150	AT1G80450	AT2G18245
AT2G18000	AT1G70220					AT1G17690	AT1G54890			AT1G12160	AT1G80600	AT2G18250
AT2G18060	AT1G70410					AT1G17700	AT1G55000			AT1G12170	AT1G80610	AT2G18260
AT2G18330	AT1G70440					AT1G17710	AT1G55010			AT1G12190	AT1G80620	AT2G18510
AT2G18500	AT1G70581					AT1G17720	AT1G55050			AT1G12200	AT1G80770	AT2G18560
AT2G18550	AT1G70940					AT1G17744	AT1G55175			AT1G12210	AT1G80780	AT2G18720
AT2G18700	AT1G71030					AT1G17745	AT1G55180			AT1G12230	AT1G80790	AT2G18721
AT2G18790	AT1G71140					AT1G17760	AT1G55190			AT1G12240	AT2G01210	AT2G18730
AT2G19050	AT1G71160					AT1G17770	AT1G55200			AT1G12260	AT2G01220	AT2G19110
AT2G19090	AT1G71280					AT1G17780	AT1G55270			AT1G12270	AT2G01505	AT2G19210
AT2G19110	AT1G71300					AT1G17790	AT1G55475			AT1G12300	AT2G01510	AT2G19220
AT2G19190	AT1G71390					AT1G17800	AT1G55480			AT1G12310	AT2G01850	AT2G19450
AT2G19390	AT1G71691					AT1G17810	AT1G55600			AT1G12320	AT2G01940	AT2G19460
AT2G19810	AT1G71770					AT1G17840	AT1G55750			AT1G12330	AT2G01960	AT2G19580
AT2G20300	AT1G72140					AT1G17850	AT1G55840			AT1G12380	AT2G02080	AT2G19582
AT2G20440	AT1G72230					AT1G17860	AT1G56030			AT1G12390	AT2G03040	AT2G19810
AT2G20723	AT1G72260					AT1G17870	AT1G56040			AT1G12420	AT2G03280	AT2G20130
AT2G20740	AT1G72280					AT1G18080	AT1G56045			AT1G12423	AT2G03290	AT2G20140
AT2G20835	AT1G72520					AT1G18090	AT1G56230			AT1G12430	AT2G03430	AT2G20142
AT2G20880	AT1G72800					AT1G18100	AT1G56233			AT1G12440	AT2G03440	AT2G20560
AT2G21020	AT1G72870					AT1G18130	AT1G56410			AT1G12450	AT2G03445	AT2G20562
AT2G21150	AT1G72900					AT1G18300	AT1G56500			AT1G12451	AT2G03450	AT2G21060
AT2G21240	AT1G72920					AT1G18330	AT1G56555			AT1G12460	AT2G03730	AT2G21070
AT2G21320	AT1G72980					AT1G18370	AT1G56560			AT1G12500	AT2G04038	AT2G21300
AT2G21530	AT1G73050					AT1G18382	AT1G56580			AT1G12570	AT2G04039	AT2G22530
AT2G21870	AT1G73220					AT1G18390	AT1G56650			AT1G12580	AT2G06200	AT2G22540
AT2G21990	AT1G73340					AT1G18400	AT1G56660			AT1G12600	AT2G07689	AT2G23000
AT2G22140	AT1G73410					AT1G18450	AT1G57610			AT1G12610	AT2G07705	AT2G23170
AT2G22180	AT1G73490					AT1G18460	AT1G57613			AT1G12775	AT2G07806	AT2G23171
AT2G22200	AT1G73500					AT1G18470	AT1G57620			AT1G12780	AT2G07981	AT2G23690
AT2G22420	AT1G73510					AT1G18480	AT1G57630			AT1G12790	AT2G08986	AT2G23950
AT2G22500	AT1G73540					AT1G18520	AT1G57800			AT1G12820	AT2G11000	AT2G24240
AT2G22540	AT1G73810					AT1G18530	AT1G58050			AT1G12840	AT2G11005	AT2G24520
AT2G22600	AT1G73870					AT1G18670	AT1G58055			AT1G12900	AT2G12400	AT2G26040
AT2G22610	AT1G73890					AT1G18680	AT1G58110			AT1G12910	AT2G12405	AT2G26280
AT2G22680	AT1G74000					AT1G18690	AT1G58120			AT1G12980	AT2G14210	AT2G26290
AT2G22790	AT1G74010					AT1G18700	AT1G58122			AT1G12990	AT2G14255	AT2G26520
AT2G22800	AT1G74130					AT1G18835	AT1G58200			AT1G13000	AT2G18193	AT2G26750
AT2G22840	AT1G74150					AT1G18870	AT1G58210			AT1G13110	AT2G18245	AT2G27390
AT2G22900	AT1G74220					AT1G18871	AT1G58235			AT1G13170	AT2G18250	AT2G27400
AT2G22950	AT1G74360					AT1G18879	AT1G58242			AT1G13180	AT2G18260	AT2G27402
AT2G23347	AT1G74450					AT1G18880	AT1G58250			AT1G13195	AT2G18510	AT2G27550
AT2G23530	AT1G74460					AT1G18990	AT1G58340			AT1G13220	AT2G18560	AT2G27830
AT2G23610	AT1G74540					AT1G19000	AT1G59640			AT1G13230	AT2G18720	AT2G27840
AT2G23670	AT1G74650					AT1G19010	AT1G59750			AT1G13240	AT2G18721	AT2G27920
AT2G23900	AT1G74870					AT1G19100	AT1G59780			AT1G13245	AT2G18730	AT2G27930
AT2G24050	AT1G74930					AT1G19110	AT1G59910			AT1G13250	AT2G19110	AT2G27990
AT2G24190	AT1G75030					AT1G19250	AT1G60260			AT1G13260	AT2G19210	AT2G28000
AT2G24240	AT1G75050					AT1G19330	AT1G60270			AT1G13270	AT2G19220	AT2G28150
AT2G24310	AT1G75100					AT1G19340	AT1G60400			AT1G13280	AT2G19450	AT2G28160
AT2G24580	AT1G75110					AT1G19350	AT1G60410			AT1G13290	AT2G19460	AT2G28305
AT2G24680	AT1G75530					AT1G19430	AT1G60913			AT1G13350	AT2G19580	AT2G28320
AT2G24762	AT1G75750					AT1G19440	AT1G60920			AT1G13360	AT2G19582	AT2G28550
AT2G24850	AT1G75790					AT1G19510	AT1G60930			AT1G13370	AT2G19810	AT2G29670
AT2G25640	AT1G75920					AT1G19520	AT1G60940			AT1G13380	AT2G19950	AT2G29970
AT2G25900	AT1G76070					AT1G19530	AT1G60950			AT1G13390	AT2G19960	AT2G30000
AT2G26450	AT1G76250					AT1G19540	AT1G61130			AT1G13410	AT2G20130	AT2G30010
AT2G26690	AT1G76360					AT1G19650	AT1G61340			AT1G13430	AT2G20140	AT2G30360
AT2G26760	AT1G76410					AT1G19860	AT1G61740			AT1G13440	AT2G20142	AT2G30370
AT2G27040	AT1G76430					AT1G19870	AT1G61795			AT1G13448	AT2G20560	AT2G30520
AT2G27060	AT1G76470					AT1G19920	AT1G61810			AT1G13540	AT2G20562	AT2G30530
AT2G27120	AT1G76500					AT1G19930	AT1G61870			AT1G13550	AT2G21060	AT2G31141
AT2G27180	AT1G76560					AT1G19940	AT1G61880			AT1G13560	AT2G21070	AT2G31150
AT2G27250	AT1G76590					AT1G19950	AT1G61890			AT1G13600	AT2G21300	AT2G31160
AT2G27330	AT1G76600					AT1G20080	AT1G62040			AT1G13605	AT2G22530	AT2G31400
AT2G27385	AT1G76650					AT1G20120	AT1G62045			AT1G13607	AT2G22540	AT2G32110
AT2G27420	AT1G76830					AT1G20130	AT1G62050			AT1G13608	AT2G23000	AT2G32120
AT2G27610	AT1G77120					AT1G20190	AT1G62200			AT1G13609	AT2G23170	AT2G33509
AT2G27840	AT1G77210					AT1G20200	AT1G62210			AT1G13700	AT2G23171	AT2G33510
AT2G27880	AT1G77410					AT1G20210	AT1G62250			AT1G13710	AT2G23690	AT2G33520
AT2G27990	AT1G77655					AT1G20220	AT1G62260			AT1G13720	AT2G23950	AT2G33540
AT2G28056	AT1G77860					AT1G20330	AT1G62320			AT1G13730	AT2G24240	AT2G33550
AT2G28085	AT1G78000					AT1G20340	AT1G62330			AT1G13740	AT2G24520	AT2G33580
AT2G28340	AT1G78160					AT1G20350	AT1G62690			AT1G13755	AT2G26040	AT2G33585
AT2G28350	AT1G78410					AT1G20360	AT1G62830			AT1G13760	AT2G26130	AT2G33590
AT2G28410	AT1G78460					AT1G20370	AT1G62840			AT1G13770	AT2G26280	AT2G33600
AT2G28500	AT1G78640					AT1G20380	AT1G62950			AT1G13830	AT2G26290	AT2G33860
AT2G28540	AT1G78720					AT1G20500	AT1G62960			AT1G13840	AT2G26520	AT2G33870
AT2G28640	AT1G78955					AT1G20510	AT1G63010			AT1G13850	AT2G26750	AT2G34320
AT2G28780	AT1G79440					AT1G20530	AT1G63110			AT1G13870	AT2G27228	AT2G34330
AT2G29470	AT1G79450					AT1G20540	AT1G63120			AT1G13880	AT2G27229	AT2G34340
AT2G29730	AT1G79780					AT1G20570	AT1G63290			AT1G13890	AT2G27230	AT2G34350
AT2G30080	AT1G79800					AT1G20575	AT1G63295			AT1G13940	AT2G27390	AT2G34640
AT2G30230	AT1G79900					AT1G20580	AT1G63550			AT1G13950	AT2G27400	AT2G34710
AT2G30420	AT1G80130					AT1G20590	AT1G63560			AT1G13960	AT2G27402	AT2G34920
AT2G30590	AT1G80160					AT1G20600	AT1G63820			AT1G14110	AT2G27550	AT2G34925
AT2G31090	AT1G80180					AT1G20610	AT1G63830			AT1G14120	AT2G27830	AT2G35060
AT2G31870	AT1G80440					AT1G20620	AT1G63840			AT1G14260	AT2G27840	AT2G35600
AT2G31980	AT1G80660					AT1G20630	AT1G63930			AT1G14300	AT2G27920	AT2G35605
AT2G32150	AT1G80820					AT1G20740	AT1G64340			AT1G14310	AT2G27930	AT2G35612
AT2G32220	AT1G80840					AT1G20770	AT1G64820			AT1G14315	AT2G27990	AT2G35859
AT2G32280	AT1G80920					AT1G20780	AT1G64830			AT1G14320	AT2G28000	AT2G35860
AT2G32540	AT1G80970					AT1G20800	AT1G64840			AT1G14330	AT2G28150	AT2G35940
AT2G32590	AT1G80990					AT1G20810	AT1G64870			AT1G14340	AT2G28160	AT2G35945
AT2G32710	AT2G01340					AT1G20823	AT1G64880			AT1G14345	AT2G28305	AT2G36080
AT2G32800	AT2G01420					AT1G20830	AT1G64910			AT1G14350	AT2G28320	AT2G36090
AT2G32930	AT2G01550					AT1G20840	AT1G64920			AT1G14360	AT2G28550	AT2G36261
AT2G32940	AT2G01560					AT1G20960	AT1G65032			AT1G14370	AT2G29670	AT2G36270
AT2G33205	AT2G01580					AT1G20967	AT1G65040			AT1G14380	AT2G29970	AT2G36400
AT2G33260	AT2G01810					AT1G20990	AT1G65110			AT1G14390	AT2G30000	AT2G36420
AT2G33420	AT2G01890					AT1G21000	AT1G65113			AT1G14420	AT2G30010	AT2G36430
AT2G33530	AT2G01960					AT1G21050	AT1G65260			AT1G14430	AT2G30360	AT2G36835
AT2G33590	AT2G02060					AT1G21070	AT1G65270			AT1G14440	AT2G30370	AT2G36840
AT2G33640	AT2G02061					AT1G21080	AT1G65320			AT1G14450	AT2G30520	AT2G37200
AT2G33880	AT2G02890					AT1G21120	AT1G65330			AT1G14460	AT2G30530	AT2G37210
AT2G34310	AT2G02990					AT1G21140	AT1G65340			AT1G14470	AT2G31141	AT2G37230
AT2G34340	AT2G03000					AT1G21230	AT1G65342			AT1G14530	AT2G31150	AT2G37240
AT2G34650	AT2G03020					AT1G21310	AT1G65540			AT1G14540	AT2G31160	AT2G37250
AT2G34830	AT2G03090					AT1G21360	AT1G65550			AT1G14550	AT2G31400	AT2G37260
AT2G34920	AT2G03160					AT1G21370	AT1G65630			AT1G14570	AT2G32110	AT2G37585
AT2G34925	AT2G03170					AT1G21440	AT1G65740			AT1G14580	AT2G32120	AT2G37590
AT2G34960	AT2G03200					AT1G21470	AT1G65760			AT1G14590	AT2G33509	AT2G37630
AT2G35030	AT2G03210					AT1G21475	AT1G65850			AT1G14600	AT2G33510	AT2G37940
AT2G35160	AT2G03460					AT1G21480	AT1G65860			AT1G14620	AT2G33520	AT2G37950
AT2G35310	AT2G03505					AT1G21520	AT1G65880			AT1G14630	AT2G33540	AT2G38060
AT2G35370	AT2G03590					AT1G21529	AT1G65960			AT1G14680	AT2G33550	AT2G38070
AT2G35530	AT2G03740					AT1G21530	AT1G65970			AT1G14685	AT2G33580	AT2G38120
AT2G35640	AT2G04100					AT1G21650	AT1G65980			AT1G14686	AT2G33585	AT2G38530
AT2G35680	AT2G04160					AT1G21670	AT1G66040			AT1G14687	AT2G33590	AT2G38540
AT2G35700	AT2G05160					AT1G21680	AT1G66045			AT1G14688	AT2G33600	AT2G38810
AT2G35736	AT2G05180					AT1G21770	AT1G66050			AT1G14690	AT2G33860	AT2G38820
AT2G35742	AT2G05380					AT1G21780	AT1G66190			AT1G14700	AT2G33870	AT2G38823
AT2G35744	AT2G05410					AT1G21790	AT1G66200			AT1G14710	AT2G34320	AT2G39175
AT2G35960	AT2G05540					AT1G21850	AT1G66210			AT1G14720	AT2G34330	AT2G39250
AT2G35970	AT2G05960					AT1G21860	AT1G66220			AT1G14730	AT2G34340	AT2G39260
AT2G36070	AT2G11150					AT1G21910	AT1G66230			AT1G14740	AT2G34350	AT2G39480
AT2G36145	AT2G12480					AT1G21920	AT1G66235			AT1G14760	AT2G34640	AT2G39550
AT2G36270	AT2G13680					AT1G21940	AT1G66300			AT1G14770	AT2G34710	AT2G39560
AT2G36307	AT2G14247					AT1G21970	AT1G66360			AT1G14840	AT2G34920	AT2G39570
AT2G36310	AT2G14475					AT1G21975	AT1G66370			AT1G14850	AT2G34925	AT2G39675
AT2G36540	AT2G14710					AT1G22015	AT1G66530			AT1G14860	AT2G35060	AT2G39681
AT2G36550	AT2G15760					AT1G22020	AT1G66540			AT1G14870	AT2G35600	AT2G39690
AT2G36610	AT2G15770					AT1G22060	AT1G66690			AT1G14880	AT2G35605	AT2G39705
AT2G36630	AT2G15890					AT1G22065	AT1G66700			AT1G14890	AT2G35612	AT2G39860
AT2G36660	AT2G15960					AT1G22067	AT1G66780			AT1G14900	AT2G35859	AT2G39865
AT2G36750	AT2G15970					AT1G22070	AT1G66790			AT1G14910	AT2G35860	AT2G39870
AT2G36950	AT2G16190					AT1G22100	AT1G66852			AT1G14920	AT2G35940	AT2G40230
AT2G37170	AT2G16360					AT1G22110	AT1G66855			AT1G14930	AT2G35945	AT2G40233
AT2G37180	AT2G16450					AT1G22160	AT1G66860			AT1G14970	AT2G36080	AT2G40460
AT2G37690	AT2G16720					AT1G22170	AT1G66890			AT1G14980	AT2G36090	AT2G40475
AT2G37710	AT2G16750					AT1G22180	AT1G66900			AT1G15090	AT2G36261	AT2G40480
AT2G37900	AT2G16760					AT1G22190	AT1G66950			AT1G15100	AT2G36270	AT2G40490
AT2G38530	AT2G16790					AT1G22220	AT1G66960			AT1G15110	AT2G36400	AT2G40540
AT2G39300	AT2G16905					AT1G22230	AT1G66970			AT1G15120	AT2G36420	AT2G40810
AT2G39330	AT2G16910					AT1G22240	AT1G67148			AT1G15125	AT2G36430	AT2G41000
AT2G39470	AT2G17170					AT1G22410	AT1G67150			AT1G15340	AT2G36835	AT2G41010
AT2G39650	AT2G17490					AT1G22420	AT1G67560			AT1G15350	AT2G36840	AT2G41140
AT2G40080	AT2G17840					AT1G22430	AT1G67630			AT1G15360	AT2G37120	AT2G41230
AT2G40116	AT2G17880					AT1G22440	AT1G67635			AT1G15370	AT2G37130	AT2G41231
AT2G40330	AT2G17890					AT1G22450	AT1G67720			AT1G15380	AT2G37200	AT2G41233
AT2G40410	AT2G17940					AT1G22460	AT1G67730			AT1G15385	AT2G37210	AT2G41370
AT2G40420	AT2G17950					AT1G22490	AT1G67750			AT1G15390	AT2G37230	AT2G41380
AT2G40460	AT2G18115					AT1G22530	AT1G67760			AT1G15400	AT2G37240	AT2G41550
AT2G40480	AT2G18150					AT1G22540	AT1G67770			AT1G15410	AT2G37250	AT2G41560
AT2G40610	AT2G18180					AT1G22600	AT1G67850			AT1G15415	AT2G37260	AT2G41620
AT2G40960	AT2G18190					AT1G22700	AT1G67855			AT1G15420	AT2G37585	AT2G41630
AT2G40990	AT2G18193					AT1G22710	AT1G67856			AT1G15430	AT2G37590	AT2G41640
AT2G41070	AT2G18260					AT1G22760	AT1G67890			AT1G15490	AT2G37630	AT2G41810
AT2G41130	AT2G18460					AT1G22767	AT1G67950			AT1G15500	AT2G37940	AT2G41820
AT2G41410	AT2G18540					AT1G22770	AT1G67960			AT1G15520	AT2G37950	AT2G42365
AT2G41440	AT2G18600					AT1G22810	AT1G68060			AT1G15530	AT2G38060	AT2G42380
AT2G41640	AT2G18700					AT1G22830	AT1G68400			AT1G15550	AT2G38070	AT2G42500
AT2G41820	AT2G19070					AT1G22880	AT1G68410			AT1G15570	AT2G38120	AT2G42510
AT2G41905	AT2G19110					AT1G22882	AT1G68420			AT1G15660	AT2G38530	AT2G42570
AT2G42280	AT2G19450					AT1G23050	AT1G68480			AT1G15670	AT2G38540	AT2G42730
AT2G42830	AT2G19610					AT1G23170	AT1G68560			AT1G15690	AT2G38810	AT2G42740
AT2G42885	AT2G19650					AT1G23250	AT1G68568			AT1G15700	AT2G38820	AT2G42750
AT2G43070	AT2G20470					AT1G23260	AT1G68570			AT1G15710	AT2G38823	AT2G42790
AT2G43090	AT2G20510					AT1G23350	AT1G68580			AT1G15750	AT2G39175	AT2G42800
AT2G43100	AT2G20570					AT1G23360	AT1G68590			AT1G15757	AT2G39250	AT2G42820
AT2G43120	AT2G20750					AT1G23420	AT1G68600			AT1G15760	AT2G39260	AT2G42830
AT2G43140	AT2G20800					AT1G23440	AT1G68630			AT1G15790	AT2G39480	AT2G42870
AT2G43330	AT2G20825					AT1G23480	AT1G68720			AT1G15800	AT2G39550	AT2G43010
AT2G43340	AT2G20970					AT1G23590	AT1G68740			AT1G15810	AT2G39560	AT2G43120
AT2G43360	AT2G21100					AT1G23600	AT1G68750			AT1G15850	AT2G39570	AT2G43800
AT2G43440	AT2G21237					AT1G23610	AT1G68760			AT1G15860	AT2G39675	AT2G44500
AT2G43530	AT2G21260					AT1G23640	AT1G68770			AT1G15870	AT2G39681	AT2G44600
AT2G43540	AT2G21320					AT1G23700	AT1G68830			AT1G15950	AT2G39690	AT2G44610
AT2G43550	AT2G21430					AT1G23710	AT1G68840			AT1G15960	AT2G39705	AT2G44620
AT2G43610	AT2G21550					AT1G23720	AT1G69120			AT1G16030	AT2G39860	AT2G44798
AT2G43820	AT2G21640					AT1G23724	AT1G69130			AT1G16040	AT2G39865	AT2G44810
AT2G43990	AT2G21680					AT1G23860	AT1G69250			AT1G16060	AT2G39870	AT2G44900
AT2G44170	AT2G21730					AT1G23870	AT1G69252			AT1G16070	AT2G40230	AT2G44910
AT2G44230	AT2G21890					AT1G23970	AT1G69310			AT1G16080	AT2G40233	AT2G45120
AT2G44460	AT2G22030					AT1G23980	AT1G69320			AT1G16090	AT2G40460	AT2G45200
AT2G44580	AT2G22240					AT1G24145	AT1G69600			AT1G16150	AT2G40475	AT2G45340
AT2G44840	AT2G22500					AT1G24147	AT1G69760			AT1G16260	AT2G40480	AT2G45410
AT2G44870	AT2G22510					AT1G24170	AT1G69770			AT1G16270	AT2G40490	AT2G45412
AT2G44940	AT2G22690					AT1G24220	AT1G69795			AT1G16420	AT2G40540	AT2G45430
AT2G45060	AT2G22750					AT1G24260	AT1G69797			AT1G16430	AT2G40810	AT2G45640
AT2G45120	AT2G23000					AT1G24265	AT1G69850			AT1G16440	AT2G41000	AT2G45650
AT2G45170	AT2G23160					AT1G24267	AT1G69870			AT1G16500	AT2G41010	AT2G45660
AT2G45310	AT2G23320					AT1G24270	AT1G69960			AT1G16510	AT2G41140	AT2G45680
AT2G45440	AT2G23330					AT1G24280	AT1G70050			AT1G16530	AT2G41160	AT2G45685
AT2G45450	AT2G23510					AT1G24470	AT1G70060			AT1G16630	AT2G41170	AT2G45820
AT2G45680	AT2G23690					AT1G24650	AT1G70080			AT1G16635	AT2G41230	AT2G45830
AT2G45800	AT2G23810					AT1G25220	AT1G70090			AT1G16640	AT2G41231	AT2G45850
AT2G46040	AT2G23910					AT1G25230	AT1G70160			AT1G16650	AT2G41233	AT2G45860
AT2G46140	AT2G23945					AT1G25260	AT1G70300			AT1G16700	AT2G41370	AT2G45870
AT2G46310	AT2G23970					AT1G25330	AT1G70340			AT1G16705	AT2G41380	AT2G45950
AT2G46360	AT2G24000					AT1G25340	AT1G70350			AT1G16710	AT2G41550	AT2G45960
AT2G46400	AT2G24370					AT1G25370	AT1G70360			AT1G16840	AT2G41560	AT2G46000
AT2G46455	AT2G24550					AT1G25375	AT1G70370			AT1G16850	AT2G41620	AT2G46020
AT2G46570	AT2G24692					AT1G25400	AT1G70390			AT1G16858	AT2G41630	AT2G46308
AT2G46650	AT2G24800					AT1G25410	AT1G70400			AT1G16860	AT2G41640	AT2G46320
AT2G46680	AT2G25600					AT1G25420	AT1G70550			AT1G16870	AT2G41810	AT2G46330
AT2G46830	AT2G25700					AT1G25422	AT1G70560			AT1G16880	AT2G41820	AT2G46340
AT2G46890	AT2G25790					AT1G25425	AT1G70650			AT1G16890	AT2G42365	AT2G46370
AT2G46950	AT2G25900					AT1G25570	AT1G70660			AT1G16900	AT2G42380	AT2G46410
AT2G47030	AT2G26160					AT1G26150	AT1G70840			AT1G16905	AT2G42500	AT2G46420
AT2G47260	AT2G26190					AT1G26160	AT1G70850			AT1G16910	AT2G42510	AT2G46455
AT2G47300	AT2G26290					AT1G26200	AT1G70895			AT1G16916	AT2G42570	AT2G46460
AT2G47450	AT2G26530					AT1G26210	AT1G70900			AT1G16950	AT2G42730	AT2G46470
AT2G47520	AT2G26560					AT1G26270	AT1G70944			AT1G16960	AT2G42740	AT2G46530
AT2G47990	AT2G26740					AT1G26310	AT1G71020			AT1G17080	AT2G42750	AT2G46650
AT2G48070	AT2G26940					AT1G26320	AT1G71030			AT1G17090	AT2G42790	AT2G46660
AT3G01270	AT2G26960					AT1G26350	AT1G71120			AT1G17100	AT2G42800	AT2G46720
AT3G01330	AT2G27035					AT1G26410	AT1G71130			AT1G17110	AT2G42820	AT2G46970
AT3G01420	AT2G27080					AT1G26540	AT1G71140			AT1G17120	AT2G42830	AT2G46980
AT3G01610	AT2G27120					AT1G26550	AT1G71220			AT1G17130	AT2G42870	AT2G47260
AT3G01830	AT2G27280					AT1G26558	AT1G71230			AT1G17140	AT2G43010	AT2G47275
AT3G02010	AT2G27310					AT1G26600	AT1G71350			AT1G17145	AT2G43120	AT2G47280
AT3G02040	AT2G27420					AT1G26610	AT1G71360			AT1G17190	AT2G43610	AT2G47480
AT3G02140	AT2G27500					AT1G26620	AT1G71696			AT1G17340	AT2G43620	AT2G47485
AT3G02330	AT2G27630					AT1G26630	AT1G71697			AT1G17360	AT2G43630	AT2G47490
AT3G02340	AT2G27650					AT1G26670	AT1G71700			AT1G17370	AT2G43800	AT2G47810
AT3G02550	AT2G27750					AT1G26680	AT1G71900			AT1G17380	AT2G44500	AT3G01120
AT3G02710	AT2G27780					AT1G26730	AT1G71910			AT1G17400	AT2G44600	AT3G01130
AT3G02870	AT2G27830					AT1G26770	AT1G71920			AT1G17410	AT2G44610	AT3G02000
AT3G02970	AT2G27880					AT1G26771	AT1G72070			AT1G17420	AT2G44620	AT3G02010
AT3G02980	AT2G28090					AT1G26773	AT1G72080			AT1G17500	AT2G44798	AT3G02110
AT3G03050	AT2G28120					AT1G26796	AT1G72220			AT1G17620	AT2G44810	AT3G02120
AT3G03060	AT2G28140					AT1G26797	AT1G72230			AT1G17630	AT2G44900	AT3G02125
AT3G03100	AT2G28200					AT1G26840	AT1G72350			AT1G17640	AT2G44910	AT3G02310
AT3G03210	AT2G28610					AT1G26870	AT1G72360			AT1G17650	AT2G45120	AT3G02315
AT3G03270	AT2G28680					AT1G26930	AT1G72410			AT1G17710	AT2G45200	AT3G02320
AT3G03870	AT2G29290					AT1G27030	AT1G72440			AT1G17720	AT2G45340	AT3G02460
AT3G04130	AT2G29460					AT1G27040	AT1G72450			AT1G17744	AT2G45410	AT3G02468
AT3G04800	AT2G29600					AT1G27045	AT1G72500			AT1G17745	AT2G45412	AT3G02470
AT3G04960	AT2G29610					AT1G27050	AT1G72630			AT1G17830	AT2G45430	AT3G02810
AT3G05010	AT2G29720					AT1G27070	AT1G72670			AT1G17840	AT2G45640	AT3G02820
AT3G05160	AT2G29740					AT1G27080	AT1G72680			AT1G17850	AT2G45650	AT3G02830
AT3G05340	AT2G29770					AT1G27100	AT1G72690			AT1G17860	AT2G45660	AT3G02910
AT3G05610	AT2G29780					AT1G27110	AT1G72830			AT1G17870	AT2G45680	AT3G03150
AT3G05640	AT2G29800					AT1G27210	AT1G73060			AT1G17920	AT2G45685	AT3G03170
AT3G05660	AT2G29810					AT1G27220	AT1G73066			AT1G17930	AT2G45820	AT3G03180
AT3G05690	AT2G29820					AT1G27240	AT1G73100			AT1G17940	AT2G45830	AT3G03270
AT3G05800	AT2G29830					AT1G27280	AT1G73390			AT1G18070	AT2G45850	AT3G03272
AT3G06030	AT2G29860					AT1G27600	AT1G73400			AT1G18075	AT2G45860	AT3G03280
AT3G06120	AT2G29940					AT1G27610	AT1G73590			AT1G18080	AT2G45870	AT3G03450
AT3G06125	AT2G29950					AT1G27620	AT1G73805			AT1G18090	AT2G45950	AT3G03456
AT3G06145	AT2G30080					AT1G27720	AT1G73830			AT1G18100	AT2G45960	AT3G03460
AT3G06210	AT2G30380					AT1G27730	AT1G74300			AT1G18150	AT2G46000	AT3G03690
AT3G06600	AT2G30650					AT1G27752	AT1G74520			AT1G18160	AT2G46020	AT3G03700
AT3G06750	AT2G30900					AT1G27760	AT1G74530			AT1G18200	AT2G46308	AT3G03990
AT3G06760	AT2G30930					AT1G27890	AT1G74670			AT1G18210	AT2G46320	AT3G04000
AT3G06880	AT2G30990					AT1G27900	AT1G74950			AT1G18220	AT2G46330	AT3G04060
AT3G06962	AT2G31035					AT1G27970	AT1G75010			AT1G18250	AT2G46340	AT3G04240
AT3G07060	AT2G31050					AT1G27980	AT1G75020			AT1G18260	AT2G46370	AT3G04250
AT3G07195	AT2G31070					AT1G28040	AT1G75030			AT1G18270	AT2G46410	AT3G04510
AT3G07290	AT2G31100					AT1G28050	AT1G75040			AT1G18280	AT2G46420	AT3G04520
AT3G07420	AT2G31210					AT1G28060	AT1G75050			AT1G18300	AT2G46455	AT3G04580
AT3G07560	AT2G31220					AT1G28070	AT1G75140			AT1G18330	AT2G46460	AT3G04590
AT3G07580	AT2G31250					AT1G28090	AT1G75150			AT1G18400	AT2G46470	AT3G04780
AT3G07680	AT2G31380					AT1G28120	AT1G75160			AT1G18410	AT2G46530	AT3G04790
AT3G07980	AT2G31460					AT1G28130	AT1G75250			AT1G18415	AT2G46650	AT3G04800
AT3G08570	AT2G31470					AT1G28170	AT1G75370			AT1G18420	AT2G46660	AT3G04810
AT3G08660	AT2G31620					AT1G28210	AT1G75510			AT1G18430	AT2G46720	AT3G04930
AT3G08730	AT2G31720					AT1G28220	AT1G75540			AT1G18440	AT2G46970	AT3G04940
AT3G08800	AT2G31760					AT1G28230	AT1G75580			AT1G18450	AT2G46980	AT3G04950
AT3G08850	AT2G31770					AT1G28270	AT1G75620			AT1G18470	AT2G47190	AT3G04960
AT3G09385	AT2G31980					AT1G28305	AT1G75630			AT1G18480	AT2G47200	AT3G04970
AT3G09390	AT2G32050					AT1G28306	AT1G75730			AT1G18485	AT2G47210	AT3G05500
AT3G09430	AT2G32100					AT1G28307	AT1G75740			AT1G18490	AT2G47260	AT3G05510
AT3G09440	AT2G32130					AT1G28327	AT1G75760			AT1G18500	AT2G47275	AT3G05640
AT3G09600	AT2G32150					AT1G28330	AT1G75770			AT1G18570	AT2G47280	AT3G05690
AT3G10040	AT2G32210					AT1G28335	AT1G75790			AT1G18590	AT2G47480	AT3G05770
AT3G10050	AT2G32235					AT1G28340	AT1G75800			AT1G18600	AT2G47485	AT3G05970
AT3G10060	AT2G32300					AT1G28370	AT1G75810			AT1G18620	AT2G47490	AT3G05975
AT3G10190	AT2G32310					AT1G28375	AT1G75880			AT1G18640	AT2G47810	AT3G06120
AT3G10390	AT2G32350					AT1G28390	AT1G75890			AT1G18650	AT3G01120	AT3G06125
AT3G10480	AT2G32360					AT1G28395	AT1G75891			AT1G18660	AT3G01130	AT3G06220
AT3G10590	AT2G32460					AT1G28520	AT1G76170			AT1G18670	AT3G02000	AT3G06230
AT3G10630	AT2G32470					AT1G28600	AT1G76180			AT1G18680	AT3G02010	AT3G06240
AT3G10660	AT2G32530					AT1G28610	AT1G76185			AT1G18690	AT3G02110	AT3G06490
AT3G10680	AT2G32750					AT1G28630	AT1G76270			AT1G18700	AT3G02120	AT3G06930
AT3G10745	AT2G32780					AT1G28640	AT1G76280			AT1G18720	AT3G02125	AT3G07270
AT3G10870	AT2G32880					AT1G29050	AT1G76360			AT1G18730	AT3G02310	AT3G07560
AT3G10960	AT2G32905					AT1G29090	AT1G76380			AT1G18735	AT3G02315	AT3G07565
AT3G10985	AT2G33000					AT1G29100	AT1G76390			AT1G18740	AT3G02320	AT3G07700
AT3G11150	AT2G33010					AT1G29110	AT1G76590			AT1G18750	AT3G02460	AT3G07710
AT3G11260	AT2G33100					AT1G29120	AT1G76620			AT1G18770	AT3G02468	AT3G07720
AT3G11340	AT2G33200					AT1G29140	AT1G76800			AT1G18773	AT3G02470	AT3G08590
AT3G11440	AT2G33720					AT1G29150	AT1G76810			AT1G18850	AT3G02810	AT3G08600
AT3G11480	AT2G33880					AT1G29280	AT1G76892			AT1G18860	AT3G02820	AT3G08990
AT3G11520	AT2G34010					AT1G29340	AT1G76952			AT1G18870	AT3G02830	AT3G09000
AT3G11950	AT2G34100					AT1G29520	AT1G77460			AT1G18890	AT3G02910	AT3G09360
AT3G12040	AT2G34210					AT1G29530	AT1G77500			AT1G18900	AT3G03150	AT3G09370
AT3G12060	AT2G34220					AT1G29540	AT1G77525			AT1G18990	AT3G03170	AT3G09560
AT3G13277	AT2G34230					AT1G29660	AT1G77530			AT1G19000	AT3G03180	AT3G09570
AT3G13310	AT2G34270					AT1G29670	AT1G77930			AT1G19010	AT3G03270	AT3G10010
AT3G13380	AT2G34370					AT1G29750	AT1G77932			AT1G19050	AT3G03272	AT3G10015
AT3G13437	AT2G34430					AT1G29760	AT1G77940			AT1G19100	AT3G03280	AT3G10040
AT3G13450	AT2G34555					AT1G29770	AT1G78080			AT1G19110	AT3G03450	AT3G10050
AT3G13600	AT2G34655					AT1G29780	AT1G78090			AT1G19160	AT3G03456	AT3G10740
AT3G13610	AT2G34870					AT1G29890	AT1G78130			AT1G19170	AT3G03460	AT3G10745
AT3G13662	AT2G35070					AT1G29900	AT1G78280			AT1G19180	AT3G03690	AT3G10750
AT3G13740	AT2G35080					AT1G30090	AT1G78290			AT1G19190	AT3G03700	AT3G10986
AT3G13782	AT2G35090					AT1G30120	AT1G78610			AT1G19220	AT3G03990	AT3G10990
AT3G13860	AT2G35160					AT1G30130	AT1G78620			AT1G19230	AT3G04000	AT3G11000
AT3G14010	AT2G35290					AT1G30190	AT1G78860			AT1G19300	AT3G04060	AT3G11590
AT3G14020	AT2G35310					AT1G30200	AT1G78865			AT1G19330	AT3G04240	AT3G11690
AT3G14025	AT2G35550					AT1G30210	AT1G78870			AT1G19340	AT3G04250	AT3G11700
AT3G14070	AT2G35710					AT1G30220	AT1G78980			AT1G19350	AT3G04510	AT3G11850
AT3G14210	AT2G35930					AT1G30240	AT1G79000			AT1G19360	AT3G04520	AT3G12440
AT3G14230	AT2G35950					AT1G30250	AT1G79010			AT1G19370	AT3G04580	AT3G12460
AT3G14370	AT2G36080					AT1G30260	AT1G79120			AT1G19371	AT3G04590	AT3G12920
AT3G14395	AT2G36110					AT1G30320	AT1G79130			AT1G19373	AT3G04780	AT3G12970
AT3G14440	AT2G36190					AT1G30370	AT1G79420			AT1G19376	AT3G04790	AT3G12977
AT3G14452	AT2G36220					AT1G30380	AT1G79430			AT1G19380	AT3G04800	AT3G12980
AT3G14580	AT2G36270					AT1G30400	AT1G79690			AT1G19430	AT3G04810	AT3G13000
AT3G14780	AT2G36660					AT1G30450	AT1G79700			AT1G19440	AT3G04930	AT3G13080
AT3G14810	AT2G36890					AT1G30455	AT1G79750			AT1G19460	AT3G04940	AT3G13180
AT3G14920	AT2G36970					AT1G30470	AT1G79760			AT1G19464	AT3G04950	AT3G13190
AT3G14990	AT2G37025					AT1G30473	AT1G79770			AT1G19570	AT3G04960	AT3G13200
AT3G15130	AT2G37090					AT1G30540	AT1G80110			AT1G19580	AT3G04970	AT3G13403
AT3G15170	AT2G37180					AT1G30550	AT1G80120			AT1G19640	AT3G05500	AT3G13404
AT3G15210	AT2G37435					AT1G30620	AT1G80133			AT1G19650	AT3G05510	AT3G13405
AT3G15280	AT2G37440					AT1G30650	AT1G80140			AT1G19660	AT3G05640	AT3G13510
AT3G15353	AT2G37770					AT1G30660	AT1G80150			AT1G19670	AT3G05690	AT3G13898
AT3G15357	AT2G37880					AT1G30670	AT1G80210			AT1G19680	AT3G05770	AT3G13950
AT3G15380	AT2G38152					AT1G30680	AT1G80220			AT1G19770	AT3G05970	AT3G13960
AT3G15480	AT2G38530					AT1G30690	AT1G80420			AT1G19780	AT3G05975	AT3G14220
AT3G15500	AT2G38690					AT1G30700	AT1G80440			AT1G19790	AT3G06120	AT3G14230
AT3G15720	AT2G38790					AT1G30720	AT1G80680			AT1G19800	AT3G06125	AT3G14380
AT3G15990	AT2G38820					AT1G30730	AT1G80690			AT1G19830	AT3G06220	AT3G14390
AT3G16175	AT2G39210					AT1G30740	AT1G80700			AT1G19835	AT3G06230	AT3G14770
AT3G16180	AT2G39240					AT1G30825	AT1G80770			AT1G19840	AT3G06240	AT3G14980
AT3G16210	AT2G39350					AT1G30920	AT1G80780			AT1G19850	AT3G06490	AT3G14990
AT3G16240	AT2G39590					AT1G30990	AT1G80790			AT1G19860	AT3G06930	AT3G15000
AT3G16250	AT2G39650					AT1G31040	AT1G80920			AT1G19870	AT3G07270	AT3G15010
AT3G16300	AT2G39790					AT1G31050	AT1G80930			AT1G19880	AT3G07560	AT3G15030
AT3G16330	AT2G39820					AT1G31070	AT2G01080			AT1G19890	AT3G07565	AT3G15040
AT3G16620	AT2G40000					AT1G31120	AT2G01090			AT1G19920	AT3G07700	AT3G15160
AT3G16870	AT2G40116					AT1G31130	AT2G01100			AT1G19930	AT3G07710	AT3G15170
AT3G16900	AT2G40140					AT1G31160	AT2G01150			AT1G19940	AT3G07720	AT3G15180
AT3G16950	AT2G40180					AT1G31173	AT2G01160			AT1G20000	AT3G08590	AT3G15470
AT3G17010	AT2G40460					AT1G31250	AT2G01220			AT1G20010	AT3G08600	AT3G15500
AT3G17130	AT2G40610					AT1G31258	AT2G01670			AT1G20015	AT3G08990	AT3G15518
AT3G17203	AT2G41010					AT1G31290	AT2G01850			AT1G20070	AT3G09000	AT3G15610
AT3G17340	AT2G41040					AT1G31310	AT2G01860			AT1G20080	AT3G09360	AT3G15620
AT3G17580	AT2G41090					AT1G31550	AT2G01900			AT1G20090	AT3G09370	AT3G15700
AT3G17609	AT2G41120					AT1G31630	AT2G01913			AT1G20100	AT3G09560	AT3G15710
AT3G17830	AT2G41415					AT1G31640	AT2G01918			AT1G20110	AT3G09570	AT3G15720
AT3G18310	AT2G41510					AT1G31650	AT2G01920			AT1G20290	AT3G10010	AT3G15840
AT3G18430	AT2G41640					AT1G31660	AT2G01930			AT1G20300	AT3G10015	AT3G15850
AT3G18524	AT2G41780					AT1G31670	AT2G01940			AT1G20310	AT3G10040	AT3G16180
AT3G18560	AT2G41860					AT1G31690	AT2G01970			AT1G20330	AT3G10050	AT3G16490
AT3G18600	AT2G42140					AT1G31710	AT2G01980			AT1G20340	AT3G10740	AT3G16620
AT3G18680	AT2G42180					AT1G31730	AT2G02080			AT1G20350	AT3G10745	AT3G16630
AT3G18960	AT2G42340					AT1G31750	AT2G02090			AT1G20370	AT3G10750	AT3G16720
AT3G19184	AT2G42380					AT1G31760	AT2G02100			AT1G20375	AT3G10986	AT3G16730
AT3G19250	AT2G42410					AT1G31875	AT2G02148			AT1G20380	AT3G10990	AT3G16820
AT3G19270	AT2G42460					AT1G31880	AT2G02170			AT1G20450	AT3G11000	AT3G16830
AT3G19380	AT2G42470					AT1G31940	AT2G02180			AT1G20530	AT3G11590	AT3G17330
AT3G19430	AT2G42480					AT1G31950	AT2G02220			AT1G20540	AT3G11690	AT3G17340
AT3G19500	AT2G42510					AT1G32070	AT2G02230			AT1G20550	AT3G11700	AT3G17390
AT3G19680	AT2G42540					AT1G32080	AT2G02470			AT1G20560	AT3G11850	AT3G17400
AT3G19930	AT2G42720					AT1G32120	AT2G02570			AT1G20570	AT3G12440	AT3G17410
AT3G20300	AT2G42830					AT1G32180	AT2G02580			AT1G20575	AT3G12460	AT3G17590
AT3G20470	AT2G42885					AT1G32190	AT2G02800			AT1G20580	AT3G12920	AT3G17600
AT3G20500	AT2G43450					AT1G32320	AT2G02810			AT1G20610	AT3G12970	AT3G17609
AT3G20880	AT2G43470					AT1G32330	AT2G02950			AT1G20620	AT3G12977	AT3G17850
AT3G20960	AT2G43610					AT1G32337	AT2G02955			AT1G20630	AT3G12980	AT3G17890
AT3G21080	AT2G43920					AT1G32340	AT2G03200			AT1G20640	AT3G13000	AT3G17900
AT3G21090	AT2G43960					AT1G32350	AT2G03210			AT1G20650	AT3G13080	AT3G17930
AT3G21100	AT2G44230					AT1G32360	AT2G03220			AT1G20691	AT3G13180	AT3G17940
AT3G21180	AT2G44290					AT1G32361	AT2G03230			AT1G20693	AT3G13190	AT3G17950
AT3G21220	AT2G44460					AT1G32375	AT2G03300			AT1G20696	AT3G13200	AT3G17970
AT3G21330	AT2G44500					AT1G32380	AT2G03320			AT1G20700	AT3G13403	AT3G17980
AT3G21770	AT2G44590					AT1G32385	AT2G03350			AT1G20710	AT3G13404	AT3G17998
AT3G22104	AT2G44790					AT1G32450	AT2G03480			AT1G20823	AT3G13405	AT3G18000
AT3G22120	AT2G44840					AT1G32490	AT2G03490			AT1G20840	AT3G13510	AT3G18050
AT3G22121	AT2G44930					AT1G32500	AT2G03580			AT1G20870	AT3G13898	AT3G18220
AT3G22530	AT2G45120					AT1G32550	AT2G03590			AT1G20875	AT3G13950	AT3G18230
AT3G22660	AT2G45135					AT1G32560	AT2G03710			AT1G20880	AT3G13960	AT3G18550
AT3G22800	AT2G45430					AT1G32570	AT2G03913			AT1G20890	AT3G14220	AT3G18895
AT3G23030	AT2G45750					AT1G32600	AT2G03955			AT1G20960	AT3G14230	AT3G18900
AT3G23050	AT2G46130					AT1G32610	AT2G03980			AT1G20967	AT3G14380	AT3G18930
AT3G23130	AT2G46290					AT1G32620	AT2G04038			AT1G20970	AT3G14390	AT3G19120
AT3G23250	AT2G46455					AT1G32630	AT2G04039			AT1G20980	AT3G14770	AT3G19130
AT3G23410	AT2G46480					AT1G32640	AT2G04045			AT1G21000	AT3G14980	AT3G19140
AT3G23430	AT2G46600					AT1G32740	AT2G04046			AT1G21050	AT3G14990	AT3G19150
AT3G23620	AT2G46660					AT1G32780	AT2G04220			AT1G21060	AT3G15000	AT3G19280
AT3G23830	AT2G46690					AT1G32850	AT2G04240			AT1G21065	AT3G15010	AT3G19290
AT3G23840	AT2G46790					AT1G32860	AT2G04305			AT1G21070	AT3G15030	AT3G19540
AT3G24000	AT2G46830					AT1G32870	AT2G04480			AT1G21080	AT3G15040	AT3G20260
AT3G24090	AT2G46880					AT1G32900	AT2G04560			AT1G21090	AT3G15160	AT3G20270
AT3G24220	AT2G46970					AT1G32910	AT2G04570			AT1G21100	AT3G15170	AT3G20330
AT3G24340	AT2G46990					AT1G33020	AT2G04675			AT1G21140	AT3G15180	AT3G20340
AT3G24420	AT2G47180					AT1G33050	AT2G04680			AT1G21150	AT3G15470	AT3G20350
AT3G24515	AT2G47480					AT1G33055	AT2G05760			AT1G21310	AT3G15500	AT3G20840
AT3G24520	AT2G47485					AT1G33060	AT2G06025			AT1G21327	AT3G15518	AT3G21090
AT3G24590	AT2G47880					AT1G33100	AT2G07240			AT1G21360	AT3G15610	AT3G21100
AT3G24760	AT2G48130					AT1G33102	AT2G07360			AT1G21370	AT3G15620	AT3G21330
AT3G24810	AT2G48140					AT1G33110	AT2G07560			AT1G21380	AT3G15700	AT3G22104
AT3G25030	AT3G01030					AT1G33220	AT2G10608			AT1G21390	AT3G15710	AT3G22120
AT3G25225	AT3G01311					AT1G33240	AT2G11000			AT1G21395	AT3G15720	AT3G23030
AT3G25545	AT3G01500					AT1G33250	AT2G11005			AT1G21400	AT3G15840	AT3G23130
AT3G25560	AT3G01550					AT1G33260	AT2G11520			AT1G21410	AT3G15850	AT3G23290
AT3G25620	AT3G01960					AT1G33270	AT2G11522			AT1G21420	AT3G16180	AT3G23650
AT3G25640	AT3G02030					AT1G33280	AT2G12646			AT1G21430	AT3G16490	AT3G23820
AT3G25710	AT3G02150					AT1G33290	AT2G13295			AT1G21460	AT3G16620	AT3G24010
AT3G25860	AT3G02380					AT1G33320	AT2G13550			AT1G21470	AT3G16630	AT3G24020
AT3G25880	AT3G02480					AT1G33340	AT2G13560			AT1G21480	AT3G16720	AT3G24150
AT3G25890	AT3G02800					AT1G33410	AT2G13790			AT1G21500	AT3G16730	AT3G24160
AT3G25910	AT3G02840					AT1G33415	AT2G13800			AT1G21510	AT3G16820	AT3G24440
AT3G25970	AT3G03350					AT1G33670	AT2G14045			AT1G21520	AT3G16830	AT3G24450
AT3G26200	AT3G03480					AT1G33700	AT2G14050			AT1G21528	AT3G16910	AT3G25640
AT3G26290	AT3G03650					AT1G33709	AT2G14060			AT1G21540	AT3G17330	AT3G25710
AT3G26400	AT3G03760					AT1G33710	AT2G14282			AT1G21560	AT3G17340	AT3G25715
AT3G26410	AT3G03930					AT1G33720	AT2G14750			AT1G21590	AT3G17390	AT3G25905
AT3G26539	AT3G04000					AT1G33750	AT2G15260			AT1G21600	AT3G17400	AT3G25910
AT3G26740	AT3G04050					AT1G33790	AT2G15555			AT1G21670	AT3G17410	AT3G26115
AT3G26840	AT3G04070					AT1G33870	AT2G15580			AT1G21680	AT3G17590	AT3G26120
AT3G26855	AT3G04420					AT1G33960	AT2G15590			AT1G21690	AT3G17600	AT3G26125
AT3G27027	AT3G04530					AT1G34120	AT2G15710			AT1G21738	AT3G17609	AT3G26180
AT3G27150	AT3G04620					AT1G34170	AT2G15730			AT1G21740	AT3G17850	AT3G26700
AT3G27160	AT3G04640					AT1G34200	AT2G16016			AT1G21750	AT3G17890	AT3G26710
AT3G27190	AT3G04660					AT1G34210	AT2G16018			AT1G21810	AT3G17900	AT3G26812
AT3G27220	AT3G04960					AT1G34300	AT2G16019			AT1G21830	AT3G17930	AT3G26813
AT3G27300	AT3G05152					AT1G34310	AT2G16020			AT1G21835	AT3G17940	AT3G27025
AT3G27330	AT3G05165					AT1G34355	AT2G16030			AT1G21840	AT3G17950	AT3G27027
AT3G27540	AT3G05200					AT1G34360	AT2G16040			AT1G21870	AT3G17970	AT3G27200
AT3G27809	AT3G05310					AT1G34370	AT2G16592			AT1G21880	AT3G17980	AT3G27210
AT3G27860	AT3G05320					AT1G34380	AT2G16640			AT1G21920	AT3G17998	AT3G27460
AT3G27870	AT3G05370					AT1G34418	AT2G16650			AT1G21940	AT3G18000	AT3G27470
AT3G28190	AT3G05770					AT1G34419	AT2G16760			AT1G21970	AT3G18050	AT3G27809
AT3G28560	AT3G05780					AT1G34420	AT2G16870			AT1G21975	AT3G18220	AT3G27920
AT3G28580	AT3G05800					AT1G34650	AT2G16880			AT1G21980	AT3G18230	AT3G28450
AT3G28600	AT3G05858					AT1G34670	AT2G17150			AT1G22030	AT3G18550	AT3G28455
AT3G28660	AT3G05890					AT1G35150	AT2G17160			AT1G22040	AT3G18895	AT3G28860
AT3G28670	AT3G06100					AT1G35180	AT2G17170			AT1G22050	AT3G18900	AT3G29020
AT3G28715	AT3G06545					AT1G35181	AT2G17370			AT1G22060	AT3G18930	AT3G42670
AT3G28980	AT3G06560					AT1G35190	AT2G17480			AT1G22065	AT3G19120	AT3G46540
AT3G29280	AT3G06868					AT1G35220	AT2G17540			AT1G22067	AT3G19130	AT3G46550
AT3G29350	AT3G06970					AT1G35230	AT2G17590			AT1G22100	AT3G19140	AT3G46560
AT3G29410	AT3G07070					AT1G35320	AT2G17600			AT1G22110	AT3G19150	AT3G47050
AT3G29430	AT3G07195					AT1G35330	AT2G17790			AT1G22160	AT3G19280	AT3G47060
AT3G29575	AT3G07250					AT1G35333	AT2G17800			AT1G22180	AT3G19290	AT3G47490
AT3G29590	AT3G07350					AT1G35350	AT2G17830			AT1G22220	AT3G19540	AT3G47610
AT3G30180	AT3G07450					AT1G35430	AT2G17850			AT1G22230	AT3G20260	AT3G47620
AT3G30845	AT3G07580					AT1G35490	AT2G17860			AT1G22240	AT3G20270	AT3G47630
AT3G36659	AT3G07650					AT1G35510	AT2G17870			AT1G22250	AT3G20330	AT3G47640
AT3G42640	AT3G07920					AT1G35530	AT2G17880			AT1G22275	AT3G20340	AT3G47650
AT3G42670	AT3G07970					AT1G35537	AT2G18010			AT1G22280	AT3G20350	AT3G47710
AT3G43230	AT3G08700					AT1G35540	AT2G18080			AT1G22330	AT3G20820	AT3G47720
AT3G43670	AT3G08750					AT1G35670	AT2G18245			AT1G22360	AT3G20840	AT3G47790
AT3G44220	AT3G08810					AT1G35730	AT2G18250			AT1G22370	AT3G21090	AT3G47800
AT3G44230	AT3G08860					AT1G35750	AT2G18260			AT1G22380	AT3G21100	AT3G47810
AT3G44260	AT3G08900					AT1G35780	AT2G18280			AT1G22400	AT3G21330	AT3G47820
AT3G44450	AT3G09160					AT1G36000	AT2G18530			AT1G22460	AT3G22104	AT3G48237
AT3G44860	AT3G09380					AT1G36640	AT2G18560			AT1G22480	AT3G22120	AT3G48240
AT3G44890	AT3G09405					AT1G36950	AT2G18590			AT1G22490	AT3G23030	AT3G48690
AT3G45000	AT3G09600					AT1G36970	AT2G18600			AT1G22510	AT3G23130	AT3G48700
AT3G45090	AT3G09680					AT1G37000	AT2G18610			AT1G22520	AT3G23290	AT3G48710
AT3G45600	AT3G09870					AT1G37010	AT2G18620			AT1G22530	AT3G23650	AT3G49040
AT3G46040	AT3G10020					AT1G37113	AT2G18700			AT1G22540	AT3G23820	AT3G49050
AT3G46130	AT3G10116					AT1G41830	AT2G19010			AT1G22570	AT3G24010	AT3G49530
AT3G46770	AT3G10290					AT1G42440	AT2G19020			AT1G22590	AT3G24020	AT3G49550
AT3G46790	AT3G10410					AT1G42700	AT2G19030			AT1G22600	AT3G24150	AT3G49551
AT3G47295	AT3G10430					AT1G43000	AT2G19110			AT1G22610	AT3G24160	AT3G49560
AT3G47350	AT3G10525					AT1G43040	AT2G19150			AT1G22620	AT3G24440	AT3G49790
AT3G47460	AT3G10580					AT1G43145	AT2G19210			AT1G22640	AT3G24450	AT3G49796
AT3G47560	AT3G10930					AT1G43190	AT2G19450			AT1G22810	AT3G25640	AT3G49800
AT3G47820	AT3G11020					AT1G43620	AT2G19460			AT1G22830	AT3G25710	AT3G49810
AT3G48050	AT3G11050					AT1G43666	AT2G19510			AT1G22880	AT3G25715	AT3G50070
AT3G48090	AT3G11160					AT1G43765	AT2G19520			AT1G22882	AT3G25727	AT3G50330
AT3G48160	AT3G11165					AT1G43890	AT2G19800			AT1G22930	AT3G25730	AT3G50400
AT3G48200	AT3G11340					AT1G43900	AT2G19810			AT1G22970	AT3G25905	AT3G50410
AT3G48530	AT3G11480					AT1G44010	AT2G19860			AT1G22980	AT3G25910	AT3G50450
AT3G48700	AT3G11980					AT1G44030	AT2G19870			AT1G22985	AT3G26115	AT3G50620
AT3G48740	AT3G12143					AT1G44350	AT2G19980			AT1G22990	AT3G26120	AT3G50650
AT3G48800	AT3G12145					AT1G44790	AT2G19990			AT1G23000	AT3G26125	AT3G50700
AT3G49080	AT3G12190					AT1G44800	AT2G20050			AT1G23010	AT3G26180	AT3G50730
AT3G49370	AT3G12320					AT1G44941	AT2G20300			AT1G23040	AT3G26700	AT3G50740
AT3G49540	AT3G12420					AT1G45050	AT2G20310			AT1G23050	AT3G26710	AT3G50825
AT3G49590	AT3G12430					AT1G45201	AT2G20320			AT1G23070	AT3G26812	AT3G50830
AT3G49740	AT3G12540					AT1G46336	AT2G20650			AT1G23074	AT3G26813	AT3G50835
AT3G49810	AT3G12580					AT1G46408	AT2G20660			AT1G23080	AT3G27025	AT3G50840
AT3G49830	AT3G12775					AT1G47250	AT2G20800			AT1G23100	AT3G27027	AT3G51550
AT3G49832	AT3G12830					AT1G47270	AT2G20805			AT1G23330	AT3G27200	AT3G51560
AT3G50060	AT3G12850					AT1G47271	AT2G20810			AT1G23360	AT3G27210	AT3G51650
AT3G50230	AT3G13170					AT1G47330	AT2G20815			AT1G23380	AT3G27460	AT3G51670
AT3G50270	AT3G13220					AT1G47410	AT2G20960			AT1G23390	AT3G27470	AT3G51840
AT3G50330	AT3G13228					AT1G47490	AT2G21060			AT1G23400	AT3G27809	AT3G51850
AT3G50440	AT3G13280					AT1G47510	AT2G21120			AT1G23420	AT3G27920	AT3G51895
AT3G50800	AT3G13420					AT1G47530	AT2G21130			AT1G23480	AT3G27980	AT3G51940
AT3G50850	AT3G13600					AT1G47540	AT2G21140			AT1G23490	AT3G27990	AT3G51950
AT3G50880	AT3G13610					AT1G47550	AT2G21150			AT1G23500	AT3G28450	AT3G52100
AT3G51060	AT3G13640					AT1G47603	AT2G21170			AT1G23540	AT3G28455	AT3G52105
AT3G51320	AT3G13840					AT1G47610	AT2G21180			AT1G23550	AT3G28860	AT3G52110
AT3G51890	AT3G13890					AT1G47710	AT2G21185			AT1G23700	AT3G29020	AT3G52370
AT3G52150	AT3G13900					AT1G47730	AT2G21187			AT1G23710	AT3G41761	AT3G52380
AT3G52290	AT3G14210					AT1G47740	AT2G21200			AT1G23720	AT3G41762	AT3G52480
AT3G52380	AT3G14395					AT1G47760	AT2G21210			AT1G23800	AT3G41768	AT3G52880
AT3G52480	AT3G14540					AT1G47780	AT2G21235			AT1G23810	AT3G42670	AT3G53610
AT3G52490	AT3G14760					AT1G47840	AT2G21237			AT1G23820	AT3G44210	AT3G53611
AT3G52500	AT3G14770					AT1G47870	AT2G21300			AT1G23850	AT3G44950	AT3G53620
AT3G52670	AT3G14970					AT1G47885	AT2G21400			AT1G23860	AT3G46540	AT3G54210
AT3G53232	AT3G15030					AT1G47890	AT2G21480			AT1G23870	AT3G46550	AT3G54220
AT3G53310	AT3G15270					AT1G47900	AT2G21490			AT1G23970	AT3G46560	AT3G54340
AT3G53420	AT3G15356					AT1G47940	AT2G21500			AT1G23980	AT3G47050	AT3G54470
AT3G53480	AT3G15400					AT1G47960	AT2G21510			AT1G24070	AT3G47060	AT3G54480
AT3G53530	AT3G15510					AT1G47990	AT2G21540			AT1G24095	AT3G47490	AT3G54490
AT3G53680	AT3G15570					AT1G48000	AT2G21650			AT1G24100	AT3G47610	AT3G54990
AT3G53840	AT3G15630					AT1G48060	AT2G22510			AT1G24110	AT3G47620	AT3G55000
AT3G53940	AT3G15700					AT1G48070	AT2G22520			AT1G24150	AT3G47630	AT3G55512
AT3G53980	AT3G15740					AT1G48080	AT2G22530			AT1G24160	AT3G47640	AT3G55560
AT3G53990	AT3G15760					AT1G48090	AT2G22540			AT1G24170	AT3G47650	AT3G55566
AT3G54060	AT3G15770					AT1G48120	AT2G22630			AT1G24256	AT3G47710	AT3G55570
AT3G54340	AT3G15830					AT1G48130	AT2G22800			AT1G24260	AT3G47720	AT3G55573
AT3G54490	AT3G16175					AT1G48140	AT2G22840			AT1G24265	AT3G47790	AT3G55580
AT3G54500	AT3G16300					AT1G48160	AT2G22850			AT1G24267	AT3G47800	AT3G55880
AT3G54800	AT3G16340					AT1G48170	AT2G22905			AT1G24270	AT3G47810	AT3G55890
AT3G54810	AT3G16380					AT1G48175	AT2G22910			AT1G24280	AT3G47820	AT3G56370
AT3G54920	AT3G16415					AT1G48200	AT2G22920			AT1G24510	AT3G48115	AT3G56380
AT3G55060	AT3G16580					AT1G48210	AT2G22955			AT1G24520	AT3G48120	AT3G57030
AT3G55130	AT3G16650					AT1G48330	AT2G22960			AT1G24530	AT3G48131	AT3G57060
AT3G55340	AT3G16720					AT1G48360	AT2G23010			AT1G24540	AT3G48140	AT3G57062
AT3G55500	AT3G17010					AT1G48400	AT2G23050			AT1G24590	AT3G48237	AT3G57070
AT3G55520	AT3G17185					AT1G48405	AT2G23060			AT1G24600	AT3G48240	AT3G57072
AT3G55580	AT3G17260					AT1G48410	AT2G23230			AT1G24620	AT3G48690	AT3G57080
AT3G55690	AT3G17290					AT1G48420	AT2G23350			AT1G24625	AT3G48700	AT3G57090
AT3G55980	AT3G17320					AT1G48598	AT2G23360			AT1G24650	AT3G48710	AT3G57130
AT3G56275	AT3G17460					AT1G48600	AT2G23420			AT1G25220	AT3G49040	AT3G57220
AT3G56408	AT3G17530					AT1G48690	AT2G23890			AT1G25230	AT3G49050	AT3G57230
AT3G56570	AT3G17570					AT1G48700	AT2G23900			AT1G25250	AT3G49530	AT3G57260
AT3G56910	AT3G17580					AT1G48745	AT2G23950			AT1G25275	AT3G49550	AT3G57270
AT3G57060	AT3G17609					AT1G48760	AT2G23990			AT1G25280	AT3G49551	AT3G57280
AT3G57130	AT3G17675					AT1G48770	AT2G24000			AT1G25290	AT3G49560	AT3G57370
AT3G57380	AT3G18010					AT1G48780	AT2G24070			AT1G25320	AT3G49790	AT3G57380
AT3G57600	AT3G18180					AT1G48790	AT2G24210			AT1G25330	AT3G49796	AT3G57390
AT3G57690	AT3G18530					AT1G48830	AT2G24270			AT1G25340	AT3G49800	AT3G57400
AT3G57780	AT3G18560					AT1G48840	AT2G24370			AT1G25375	AT3G49810	AT3G57800
AT3G58780	AT3G18610					AT1G48900	AT2G24380			AT1G25380	AT3G50070	AT3G57920
AT3G59010	AT3G18720					AT1G48910	AT2G24390			AT1G25390	AT3G50330	AT3G57930
AT3G59200	AT3G18900					AT1G48912	AT2G24395			AT1G25400	AT3G50400	AT3G57940
AT3G59270	AT3G19040					AT1G48920	AT2G24430			AT1G25420	AT3G50410	AT3G58040
AT3G59350	AT3G19055					AT1G48953	AT2G24710			AT1G25422	AT3G50450	AT3G58070
AT3G59530	AT3G19070					AT1G48960	AT2G24735			AT1G25425	AT3G50620	AT3G58080
AT3G60140	AT3G19320					AT1G49270	AT2G24740			AT1G25440	AT3G50650	AT3G58676
AT3G60245	AT3G19390					AT1G49280	AT2G24800			AT1G25450	AT3G50700	AT3G58680
AT3G60360	AT3G19580					AT1G49290	AT2G24810			AT1G25460	AT3G50730	AT3G58690
AT3G60400	AT3G19595					AT1G49300	AT2G24820			AT1G25470	AT3G50740	AT3G58700
AT3G60490	AT3G19610					AT1G49430	AT2G24990			AT1G25472	AT3G50825	AT3G58760
AT3G60580	AT3G19620					AT1G49470	AT2G25000			AT1G25500	AT3G50830	AT3G58770
AT3G60670	AT3G19880					AT1G49475	AT2G25095			AT1G25510	AT3G50835	AT3G58780
AT3G60870	AT3G20340					AT1G49600	AT2G25170			AT1G25520	AT3G50840	AT3G59050
AT3G60890	AT3G20450					AT1G49630	AT2G25180			AT1G25540	AT3G51550	AT3G59052
AT3G60900	AT3G20475					AT1G49640	AT2G25220			AT1G25550	AT3G51560	AT3G59060
AT3G60980	AT3G20520					AT1G49650	AT2G25260			AT1G25560	AT3G51650	AT3G59068
AT3G61160	AT3G20557					AT1G49715	AT2G25270			AT1G25570	AT3G51670	AT3G60110
AT3G61220	AT3G20710					AT1G49720	AT2G25310			AT1G26100	AT3G51840	AT3G60120
AT3G61410	AT3G20760					AT1G49750	AT2G25312			AT1G26110	AT3G51850	AT3G60130
AT3G61460	AT3G20810					AT1G49780	AT2G25320			AT1G26120	AT3G51895	AT3G60390
AT3G61490	AT3G20975					AT1G49890	AT2G25330			AT1G26130	AT3G51940	AT3G60400
AT3G61560	AT3G20990					AT1G50020	AT2G25565			AT1G26150	AT3G51950	AT3G60580
AT3G61760	AT3G21000					AT1G50030	AT2G25570			AT1G26160	AT3G52100	AT3G60670
AT3G61820	AT3G21010					AT1G50055	AT2G25580			AT1G26190	AT3G52105	AT3G60740
AT3G61890	AT3G21030					AT1G50060	AT2G25980			AT1G26200	AT3G52110	AT3G60750
AT3G61897	AT3G21040					AT1G50070	AT2G25990			AT1G26208	AT3G52370	AT3G61140
AT3G61940	AT3G21120					AT1G50280	AT2G26000			AT1G26210	AT3G52380	AT3G61150
AT3G61950	AT3G21230					AT1G50290	AT2G26040			AT1G26270	AT3G52480	AT3G61160
AT3G61970	AT3G21530					AT1G50300	AT2G26330			AT1G26290	AT3G52880	AT3G61240
AT3G62130	AT3G21620					AT1G50430	AT2G26340			AT1G26300	AT3G53610	AT3G61250
AT3G62150	AT3G21660					AT1G50440	AT2G26430			AT1G26310	AT3G53611	AT3G61450
AT3G62180	AT3G21720					AT1G50490	AT2G26440			AT1G26320	AT3G53620	AT3G61460
AT3G62410	AT3G21800					AT1G50500	AT2G26490			AT1G26350	AT3G54210	AT3G61897
AT3G62430	AT3G22080					AT1G50620	AT2G26500			AT1G26355	AT3G54220	AT3G61898
AT3G62550	AT3G22240					AT1G50630	AT2G26650			AT1G26360	AT3G54340	AT3G61947
AT3G62590	AT3G22600					AT1G50659	AT2G26670			AT1G26558	AT3G54470	AT3G61950
AT3G62610	AT3G22620					AT1G50660	AT2G26680			AT1G26560	AT3G54480	AT3G62600
AT3G62700	AT3G22730					AT1G50670	AT2G26690			AT1G26590	AT3G54490	AT3G62610
AT3G62710	AT3G22750					AT1G50680	AT2G26940			AT1G26600	AT3G54990	AT3G62988
AT3G63000	AT3G22860					AT1G50690	AT2G26970			AT1G26610	AT3G55000	AT3G62990
AT3G63160	AT3G22886					AT1G50700	AT2G26975			AT1G26620	AT3G55512	AT3G63000
AT3G63440	AT3G22910					AT1G50760	AT2G27060			AT1G26630	AT3G55560	AT3G63003
AT3G66652	AT3G22920					AT1G50830	AT2G27300			AT1G26640	AT3G55566	AT3G63006
AT4G00020	AT3G23130					AT1G50840	AT2G27310			AT1G26650	AT3G55570	AT3G63010
AT4G00040	AT3G23770					AT1G50960	AT2G27460			AT1G26770	AT3G55573	AT3G63020
AT4G00165	AT3G23840					AT1G51000	AT2G27470			AT1G26771	AT3G55580	AT3G63060
AT4G00690	AT3G23860					AT1G51010	AT2G27480			AT1G26773	AT3G55880	AT3G63070
AT4G00720	AT3G23870					AT1G51020	AT2G27550			AT1G26780	AT3G55890	AT3G63200
AT4G00870	AT3G23955					AT1G51030	AT2G27570			AT1G26790	AT3G56370	AT3G63220
AT4G00880	AT3G24230					AT1G51035	AT2G27860			AT1G26795	AT3G56380	AT3G63230
AT4G00895	AT3G24280					AT1G51040	AT2G28050			AT1G26930	AT3G57030	AT3G63233
AT4G01026	AT3G24310					AT1G51080	AT2G28056			AT1G26940	AT3G57060	AT3G63430
AT4G01120	AT3G24420					AT1G51090	AT2G28060			AT1G26960	AT3G57062	AT3G63440
AT4G01150	AT3G24580					AT1G51100	AT2G28070			AT1G26970	AT3G57070	AT3G63445
AT4G01270	AT3G24840					AT1G51110	AT2G28085			AT1G27090	AT3G57072	AT3G63530
AT4G01310	AT3G24850					AT1G51140	AT2G28140			AT1G27100	AT3G57080	AT3G63540
AT4G01440	AT3G25080					AT1G51270	AT2G28180			AT1G27190	AT3G57090	AT4G00450
AT4G01480	AT3G25260					AT1G51290	AT2G28190			AT1G27200	AT3G57130	AT4G00530
AT4G01580	AT3G25600					AT1G51420	AT2G28200			AT1G27210	AT3G57220	AT4G00540
AT4G01895	AT3G25760					AT1G51430	AT2G28210			AT1G27213	AT3G57230	AT4G01060
AT4G02070	AT3G25770					AT1G51450	AT2G28220			AT1G27290	AT3G57260	AT4G01160
AT4G02150	AT3G25780					AT1G51460	AT2G28305			AT1G27300	AT3G57270	AT4G01170
AT4G02280	AT3G25990					AT1G51520	AT2G28426			AT1G27320	AT3G57280	AT4G01450
AT4G02380	AT3G26010					AT1G51530	AT2G28430			AT1G27330	AT3G57370	AT4G01460
AT4G02650	AT3G26130					AT1G51570	AT2G28440			AT1G27340	AT3G57380	AT4G01480
AT4G02660	AT3G26140					AT1G51580	AT2G28450			AT1G27350	AT3G57390	AT4G02480
AT4G02670	AT3G26390					AT1G51680	AT2G28460			AT1G27360	AT3G57400	AT4G02482
AT4G02750	AT3G26440					AT1G51690	AT2G28510			AT1G27390	AT3G57800	AT4G02670
AT4G03050	AT3G26820					AT1G51710	AT2G28550			AT1G27400	AT3G57920	AT4G03210
AT4G03115	AT3G26940					AT1G51720	AT2G28640			AT1G27410	AT3G57930	AT4G03220
AT4G03130	AT3G26960					AT1G51790	AT2G28650			AT1G27420	AT3G57940	AT4G03280
AT4G03230	AT3G27210					AT1G51800	AT2G28720			AT1G27530	AT3G58040	AT4G03400
AT4G03280	AT3G27440					AT1G51810	AT2G28830			AT1G27640	AT3G58070	AT4G03405
AT4G04480	AT3G27620					AT1G51820	AT2G28890			AT1G27670	AT3G58080	AT4G03410
AT4G05090	AT3G27660					AT1G51823	AT2G29120			AT1G27680	AT3G58676	AT4G04630
AT4G05110	AT3G27690					AT1G51830	AT2G29125			AT1G27720	AT3G58680	AT4G08949
AT4G08210	AT3G27710					AT1G51890	AT2G29130			AT1G27730	AT3G58690	AT4G08950
AT4G08770	AT3G28007					AT1G51900	AT2G29140			AT1G27770	AT3G58700	AT4G08980
AT4G08840	AT3G28210					AT1G51930	AT2G29330			AT1G27840	AT3G58760	AT4G09160
AT4G08950	AT3G28230					AT1G51940	AT2G29340			AT1G27850	AT3G58770	AT4G09180
AT4G08980	AT3G28270					AT1G51965	AT2G29730			AT1G27890	AT3G58780	AT4G10070
AT4G09180	AT3G28315					AT1G51970	AT2G29740			AT1G27900	AT3G59050	AT4G10080
AT4G09350	AT3G28330					AT1G52000	AT2G29930			AT1G27921	AT3G59052	AT4G10090
AT4G09650	AT3G28350					AT1G52040	AT2G29940			AT1G27930	AT3G59060	AT4G10390
AT4G10010	AT3G28470					AT1G52050	AT2G29970			AT1G27940	AT3G59068	AT4G11140
AT4G10270	AT3G28540					AT1G52080	AT2G30470			AT1G27950	AT3G60110	AT4G11670
AT4G10730	AT3G28560					AT1G52155	AT2G30480			AT1G28007	AT3G60120	AT4G11680
AT4G10910	AT3G28570					AT1G52190	AT2G30490			AT1G28010	AT3G60130	AT4G11690
AT4G11140	AT3G28960					AT1G52191	AT2G30550			AT1G28040	AT3G60390	AT4G11820
AT4G11190	AT3G29000					AT1G52200	AT2G30560			AT1G28050	AT3G60400	AT4G12420
AT4G11280	AT3G29020					AT1G52290	AT2G30575			AT1G28060	AT3G60580	AT4G12430
AT4G11320	AT3G29156					AT1G52310	AT2G30580			AT1G28080	AT3G60670	AT4G12432
AT4G11400	AT3G29380					AT1G52315	AT2G30590			AT1G28110	AT3G60740	AT4G12910
AT4G11690	AT3G29590					AT1G52320	AT2G30600			AT1G28135	AT3G60750	AT4G13530
AT4G12130	AT3G30120					AT1G52340	AT2G30960			AT1G28140	AT3G61140	AT4G13540
AT4G12400	AT3G31023					AT1G52342	AT2G30970			AT1G28170	AT3G61150	AT4G13710
AT4G12880	AT3G33235					AT1G52343	AT2G31082			AT1G28180	AT3G61160	AT4G14690
AT4G12970	AT3G42850					AT1G52347	AT2G31085			AT1G28190	AT3G61240	AT4G14695
AT4G13050	AT3G42960					AT1G52390	AT2G31090			AT1G28280	AT3G61250	AT4G14700
AT4G13095	AT3G43710					AT1G52400	AT2G31110			AT1G28281	AT3G61450	AT4G14723
AT4G13130	AT3G43910					AT1G52540	AT2G31130			AT1G28290	AT3G61460	AT4G14740
AT4G13220	AT3G44260					AT1G52550	AT2G31140			AT1G28300	AT3G61897	AT4G14770
AT4G13330	AT3G44550					AT1G52600	AT2G31141			AT1G28310	AT3G61898	AT4G14900
AT4G13410	AT3G44757					AT1G52640	AT2G31150			AT1G28320	AT3G61947	AT4G16140
AT4G13510	AT3G44760					AT1G52650	AT2G31170			AT1G28330	AT3G61950	AT4G16390
AT4G13530	AT3G44770					AT1G52660	AT2G31180			AT1G28335	AT3G62528	AT4G16400
AT4G13640	AT3G45000					AT1G52710	AT2G31410			AT1G28360	AT3G62530	AT4G16540
AT4G13670	AT3G45010					AT1G52900	AT2G31420			AT1G28380	AT3G62600	AT4G16550
AT4G13690	AT3G45060					AT1G52940	AT2G31425			AT1G28390	AT3G62610	AT4G16748
AT4G13700	AT3G45280					AT1G52990	AT2G31430			AT1G28395	AT3G62988	AT4G16750
AT4G13750	AT3G45390					AT1G53025	AT2G31432			AT1G28400	AT3G62990	AT4G16780
AT4G13770	AT3G45460					AT1G53030	AT2G31480			AT1G28410	AT3G63000	AT4G17330
AT4G13800	AT3G45480					AT1G53035	AT2G31490			AT1G28430	AT3G63003	AT4G17340
AT4G13820	AT3G45560					AT1G53039	AT2G31500			AT1G28440	AT3G63006	AT4G17350
AT4G13830	AT3G45970					AT1G53050	AT2G31790			AT1G28480	AT3G63010	AT4G17360
AT4G13930	AT3G46070					AT1G53100	AT2G31840			AT1G28490	AT3G63020	AT4G17370
AT4G13950	AT3G46370					AT1G53110	AT2G31900			AT1G28630	AT3G63060	AT4G17380
AT4G13985	AT3G46490					AT1G53163	AT2G31910			AT1G28670	AT3G63070	AT4G17486
AT4G13990	AT3G46520					AT1G53170	AT2G32680			AT1G28680	AT3G63200	AT4G17490
AT4G14010	AT3G46620					AT1G53180	AT2G32740			AT1G28685	AT3G63220	AT4G17765
AT4G14040	AT3G46640					AT1G53190	AT2G32750			AT1G29050	AT3G63230	AT4G17770
AT4G14090	AT3G46770					AT1G53200	AT2G32870			AT1G29070	AT3G63233	AT4G17860
AT4G14103	AT3G47040					AT1G53210	AT2G32905			AT1G29071	AT3G63430	AT4G17870
AT4G14104	AT3G47130					AT1G53320	AT2G32910			AT1G29240	AT3G63440	AT4G17930
AT4G14130	AT3G47340					AT1G53325	AT2G32960			AT1G29270	AT3G63445	AT4G18700
AT4G14150	AT3G47500					AT1G53330	AT2G33050			AT1G29300	AT3G63530	AT4G18880
AT4G14190	AT3G47750					AT1G53380	AT2G33051			AT1G29310	AT3G63540	AT4G18890
AT4G14240	AT3G48180					AT1G53390	AT2G33060			AT1G29340	AT4G00450	AT4G18960
AT4G14270	AT3G48360					AT1G53500	AT2G33070			AT1G29390	AT4G00525	AT4G19150
AT4G14305	AT3G48390					AT1G53510	AT2G33080			AT1G29395	AT4G00530	AT4G19160
AT4G14320	AT3G48450					AT1G53520	AT2G33230			AT1G29400	AT4G00540	AT4G19230
AT4G14360	AT3G48690					AT1G53530	AT2G33233			AT1G29410	AT4G01000	AT4G19420
AT4G14385	AT3G48700					AT1G53550	AT2G33260			AT1G29418	AT4G01010	AT4G20880
AT4G14440	AT3G48950					AT1G53560	AT2G33270			AT1G29420	AT4G01060	AT4G20890
AT4G14560	AT3G49020					AT1G53570	AT2G33350			AT1G29530	AT4G01160	AT4G20930
AT4G14590	AT3G49055					AT1G53610	AT2G33360			AT1G29540	AT4G01170	AT4G20940
AT4G14600	AT3G49070					AT1G53620	AT2G33500			AT1G29630	AT4G01450	AT4G21340
AT4G14605	AT3G49150					AT1G53633	AT2G33580			AT1G29660	AT4G01460	AT4G21350
AT4G14615	AT3G49270					AT1G53635	AT2G33585			AT1G29670	AT4G01480	AT4G21560
[truncated: 8,419 more rows]
