# Supplementary material for: Genome-wide binding of SEPALLATA3 and AGAMOUS complexes determined by sequential DNA-affinity purification sequencing
Source: Nucleic Acids Res. 2020 Sep 5;48(17):9637–48. doi: 10.1093/nar/gkaa729 (PMC7515736; doi:10.1093/nar/gkaa729)
Supplement: gkaa729_Supplemental_Files [file gkaa729_supplemental_files.zip › GO_term_analysis.xlsx]

## Sheet: Feuil1
	seq-DAP-seq SEP3+AG vs ChIP SEP3+AG for AG regulated genes						seq-DAP-seq SEP3+AG vs ChIP SEP3+AG for SEP3 regulated genes						seq-DAP-seq SEP3+AG vs ChIP SEP3+AG for SEP3 and AG regulated genes
	ChIP-seq		Common		Seq-DAP-seq		ChIP-seq		Common		Seq-DAP-seq		ChIP-seq		Common		Seq-DAP-seq
GO biological process complete	Fold enrichment	FDR	Fold enrichment	FDR	Fold enrichment	FDR	Fold enrichment	FDR	Fold enrichment	FDR	Fold enrichment	FDR	Fold enrichment	FDR	Fold enrichment	FDR	Fold enrichment	FDR
abscisic acid metabolic process					16.47	8.84E-03
adaxial/abaxial axis specification	31.59	1.91E-02
adaxial/abaxial pattern specification	23.27	4.08E-02
apocarotenoid metabolic process					16.47	9.77E-03
carpel development	24.23	5.37E-05	21.46	1.41E-06					21.83	1.21E-03			75.11	1.80E-02	46.95	2.14E-02
cold acclimation			13.99	1.63E-02
embryonic meristem development	28.53	2.47E-02
floral meristem determinacy			30.13	1.32E-03
floral organ development	11.34	3.03E-05	12.55	1.01E-09					10.90	2.95E-04			31.24	2.08E-02	29.29	2.95E-04
floral organ formation			39.17	4.55E-05					51.01	5.93E-04
floral organ morphogenesis			22.25	4.46E-04					28.98	2.65E-03
floral whorl development	14.26	8.04E-06	13.69	8.15E-09					10.28	4.01E-03			39.31	1.71E-02	24.57	2.11E-02
flower development	8.57	6.20E-05	9.68	1.53E-09					9.27	6.49E-05			21.25	3.70E-02	19.92	1.36E-03
gynoecium development	24.28	8.71E-06	18.43	3.73E-06					18.75	2.01E-03			64.51	2.10E-02	40.32	2.28E-02
maintenance of cell number			14.78	1.38E-02
meristem determinacy			26.11	2.14E-03
negative regulation of developmental process									13.28	1.72E-03
negative regulation of flower development									24.52	3.91E-03
negative regulation of multicellular organismal process									12.26	7.66E-03
negative regulation of post-embryonic development									14.49	4.03E-03
negative regulation of reproductive process									17.71	1.08E-02
negative regulation of seed maturation			97.91	2.33E-02
negative regulation of short-day photoperiodism, flowering									> 100	2.45E-02
plant organ formation			14.24	2.15E-05					11.59	3.95E-02
plant ovule development	23.58	4.71E-03	15.67	1.16E-02					25.50	3.63E-03
plant-type ovary development	28.35	2.20E-04	15.06	1.32E-02					24.52	4.00E-03
polarity specification of adaxial/abaxial axis	38.45	1.19E-02
post-embryonic plant organ morphogenesis			10.22	2.92E-03					11.09	4.58E-02
regulation of photoperiodism, flowering			13.06	1.98E-02
reproductive shoot system development	9.03	1.38E-05	9.27	2.64E-09					8.88	8.92E-05			20.36	3.64E-02	19.09	1.16E-03
sesquiterpenoid metabolic process					10.10	4.55E-02
shoot system morphogenesis	12.21	3.45E-04
specification of axis polarity	32.76	1.76E-02
specification of floral organ identity			60.25	1.41E-04					73.57	2.65E-03
specification of plant organ identity			55.95	1.75E-04					68.31	2.89E-03
stem cell population maintenance			14.78	1.40E-02
tertiary alcohol metabolic process					16.47	9.29E-03

## Sheet: chipseq_AGreg
GO biological process complete	Fold Enrichment	FDR
polarity specification of adaxial/abaxial axis	38.45	1.19E-02
specification of axis polarity	32.76	1.76E-02
adaxial/abaxial axis specification	31.59	1.91E-02
embryonic meristem development	28.53	2.47E-02
plant-type ovary development	28.35	2.20E-04
gynoecium development	24.28	8.71E-06
carpel development	24.23	5.37E-05
plant ovule development	23.58	4.71E-03
adaxial/abaxial pattern specification	23.27	4.08E-02
floral whorl development	14.26	8.04E-06
shoot system morphogenesis	12.21	3.45E-04
floral organ development	11.34	3.03E-05
regionalization	9.51	2.51E-02
pattern specification process	9.46	6.70E-03
post-embryonic plant morphogenesis	9.46	6.85E-03
reproductive shoot system development	9.03	1.38E-05
flower development	8.57	6.20E-05
meristem development	8.34	1.26E-02
phyllome development	6.78	1.32E-04
tissue development	6.51	2.68E-05
shoot system development	6.26	9.54E-06
plant organ morphogenesis	5.26	4.59E-02
plant organ development	5.2	8.41E-06
reproductive structure development	4.52	2.09E-05
reproductive system development	4.52	2.05E-05
anatomical structure morphogenesis	4.47	1.04E-03
system development	4.23	1.35E-06
cellular developmental process	4.14	4.09E-02
developmental process involved in reproduction	4.02	4.25E-05
post-embryonic development	3.88	6.38E-05
regulation of nucleic acid-templated transcription	3.54	8.32E-06
regulation of RNA biosynthetic process	3.54	7.98E-06
regulation of transcription, DNA-templated	3.54	8.96E-06
reproductive process	3.53	1.28E-04
regulation of RNA metabolic process	3.51	8.22E-06
reproduction	3.51	1.29E-04
regulation of macromolecule biosynthetic process	3.5	4.88E-06
multicellular organism development	3.46	4.32E-06
regulation of biosynthetic process	3.44	3.98E-06
regulation of nucleobase-containing compound metabolic process	3.42	1.02E-05
regulation of cellular macromolecule biosynthetic process	3.39	8.02E-06
regulation of cellular biosynthetic process	3.36	8.75E-06
multicellular organismal process	3.34	2.74E-06
anatomical structure development	3.31	2.11E-06
developmental process	3.26	2.35E-06
regulation of gene expression	3.23	9.05E-06
regulation of nitrogen compound metabolic process	3.03	2.61E-05
regulation of macromolecule metabolic process	2.93	1.78E-05
regulation of cellular metabolic process	2.89	3.28E-05
regulation of metabolic process	2.87	9.07E-06
regulation of primary metabolic process	2.83	1.33E-04
regulation of biological process	2.35	8.05E-06
regulation of cellular process	2.22	5.09E-04
biological regulation	2.16	4.69E-05

## Sheet: Common_AGreg
GO biological process complete	Fold Enrichment	FDR
negative regulation of seed maturation	97.91	2.33E-02
specification of floral organ identity	60.25	1.41E-04
specification of plant organ identity	55.95	1.75E-04
floral organ formation	39.17	4.55E-05
floral meristem determinacy	30.13	1.32E-03
meristem determinacy	26.11	2.14E-03
floral organ morphogenesis	22.25	4.46E-04
carpel development	21.46	1.41E-06
gynoecium development	18.43	3.73E-06
plant ovule development	15.67	1.16E-02
plant-type ovary development	15.06	1.32E-02
maintenance of cell number	14.78	1.38E-02
stem cell population maintenance	14.78	1.40E-02
plant organ formation	14.24	2.15E-05
cold acclimation	13.99	1.63E-02
floral whorl development	13.69	8.15E-09
regulation of photoperiodism, flowering	13.06	1.98E-02
floral organ development	12.55	1.01E-09
post-embryonic plant organ morphogenesis	10.22	2.92E-03
androecium development	9.69	1.41E-02
stamen development	9.69	1.40E-02
flower development	9.68	1.53E-09
reproductive shoot system development	9.27	2.64E-09
anatomical structure formation involved in morphogenesis	8.9	1.23E-04
meristem maintenance	8.39	7.68E-03
regulation of flower development	8.31	2.35E-03
negative regulation of developmental process	8.16	8.80E-03
positive regulation of transcription by RNA polymerase II	7.8	3.12E-04
cellular response to abiotic stimulus	7.41	4.48E-03
cellular response to environmental stimulus	7.41	4.54E-03
post-embryonic plant morphogenesis	7.33	4.73E-03
post-embryonic plant organ development	6.83	1.92E-02
meristem development	6.47	9.58E-03
positive regulation of transcription, DNA-templated	6.41	4.99E-07
positive regulation of nucleic acid-templated transcription	6.39	4.90E-07
positive regulation of RNA biosynthetic process	6.39	5.08E-07
regulation of post-embryonic development	6.15	9.08E-05
regulation of shoot system development	6.1	4.90E-03
shoot system development	6.1	5.19E-09
positive regulation of RNA metabolic process	6.06	9.13E-07
positive regulation of gene expression	5.96	5.13E-07
positive regulation of nucleobase-containing compound metabolic process	5.88	1.33E-06
positive regulation of macromolecule biosynthetic process	5.87	1.33E-06
phyllome development	5.74	2.89E-05
positive regulation of biosynthetic process	5.74	7.37E-07
positive regulation of cellular biosynthetic process	5.55	2.66E-06
regulation of reproductive process	5.35	1.96E-03
regulation of developmental process	5.31	4.46E-07
positive regulation of macromolecule metabolic process	4.95	2.24E-06
positive regulation of metabolic process	4.93	4.97E-07
regulation of transcription by RNA polymerase II	4.87	4.00E-03
positive regulation of nitrogen compound metabolic process	4.86	6.18E-06
positive regulation of cellular metabolic process	4.79	3.52E-06
regulation of multicellular organismal development	4.73	4.41E-04
response to water deprivation	4.51	2.91E-02
positive regulation of cellular process	4.44	5.35E-07
response to water	4.41	3.30E-02
regulation of multicellular organismal process	4.32	1.10E-03
response to acid chemical	4.25	4.18E-02
regulation of nucleic acid-templated transcription	4.05	1.83E-12
regulation of transcription, DNA-templated	4.05	2.45E-12
regulation of RNA biosynthetic process	4.04	1.54E-12
regulation of RNA metabolic process	3.95	3.65E-12
positive regulation of biological process	3.89	1.26E-06
plant organ development	3.86	6.52E-05
regulation of nucleobase-containing compound metabolic process	3.85	2.31E-12
reproductive structure development	3.84	5.39E-06
regulation of biosynthetic process	3.83	1.67E-12
reproductive system development	3.83	5.43E-06
regulation of cellular biosynthetic process	3.72	2.88E-12
regulation of cellular macromolecule biosynthetic process	3.72	1.19E-11
regulation of macromolecule biosynthetic process	3.7	1.32E-11
tissue development	3.66	1.64E-02
regulation of gene expression	3.61	2.40E-12
response to hormone	3.6	2.95E-05
response to lipid	3.6	1.08E-02
response to temperature stimulus	3.59	1.89E-02
response to endogenous stimulus	3.54	3.68E-05
regulation of response to stimulus	3.41	1.65E-02
regulation of cellular metabolic process	3.36	5.00E-12
regulation of nitrogen compound metabolic process	3.35	7.00E-11
regulation of primary metabolic process	3.32	5.16E-11
regulation of metabolic process	3.26	1.48E-12
post-embryonic development	3.25	4.44E-05
developmental process involved in reproduction	3.23	8.13E-05
regulation of macromolecule metabolic process	3.22	4.20E-11
reproductive process	3.05	4.56E-05
reproduction	3.03	4.91E-05
system development	3.03	1.92E-05
response to abiotic stimulus	3.02	2.46E-06
response to organic substance	2.75	9.39E-04
multicellular organism development	2.62	4.63E-05
regulation of cellular process	2.51	9.81E-10
response to oxygen-containing compound	2.42	3.06E-02
anatomical structure development	2.41	1.35E-04
response to chemical	2.41	2.98E-04
regulation of biological process	2.4	5.89E-10
developmental process	2.37	1.26E-04
multicellular organismal process	2.36	3.81E-04
biological regulation	2.25	2.33E-09
response to stimulus	1.9	1.63E-04

## Sheet: SeqDAPseq_AGreg
GO biological process complete	Fold Enrichment	FDR
abscisic acid metabolic process	16.47	8.84E-03
tertiary alcohol metabolic process	16.47	9.29E-03
sesquiterpenoid metabolic process	10.10	4.55E-02
apocarotenoid metabolic process	16.47	9.77E-03
response to jasmonic acid	4.07	3.10E-02
response to hormone	2.14	4.50E-03
response to organic substance	2.02	1.75E-03
response to chemical	1.71	5.12E-03
response to stimulus	1.42	9.73E-03
response to endogenous stimulus	2.16	3.57E-03
response to oxygen-containing compound	1.93	9.85E-03
glycosyl compound metabolic process	3.80	4.58E-02
transmembrane transport	2.40	9.36E-03
regulation of transcription, DNA-templated	1.90	1.85E-03
regulation of gene expression	1.69	7.68E-03
regulation of macromolecule metabolic process	1.65	6.08E-03
regulation of metabolic process	1.57	1.48E-02
biological regulation	1.40	1.03E-02
regulation of cellular macromolecule biosynthetic process	1.85	1.56E-03
regulation of macromolecule biosynthetic process	1.87	1.26E-03
regulation of biosynthetic process	1.85	1.97E-03
regulation of cellular biosynthetic process	1.88	2.18E-03
regulation of cellular metabolic process	1.67	5.25E-03
regulation of nucleic acid-templated transcription	1.90	1.59E-03
regulation of RNA biosynthetic process	1.92	1.51E-03
regulation of RNA metabolic process	1.84	2.20E-03
regulation of nucleobase-containing compound metabolic process	1.82	2.52E-03
regulation of nitrogen compound metabolic process	1.72	4.48E-03
regulation of primary metabolic process	1.66	8.44E-03
response to abiotic stimulus	1.66	4.72E-02
multicellular organism development	1.62	4.55E-02
anatomical structure development	1.59	3.42E-02
developmental process	1.56	4.58E-02

## Sheet: ChiPseq_SEP3reg
		no statistical relevance

## Sheet: common_SEP3reg
GO biological process complete	Fold Enrichment	FDR
negative regulation of short-day photoperiodism, flowering	> 100	2.45E-02
specification of floral organ identity	73.57	2.65E-03
specification of plant organ identity	68.31	2.89E-03
floral organ formation	51.01	5.93E-04
floral organ morphogenesis	28.98	2.65E-03
plant ovule development	25.50	3.63E-03
plant-type ovary development	24.52	4.00E-03
negative regulation of flower development	24.52	3.91E-03
carpel development	21.83	1.21E-03
gynoecium development	18.75	2.01E-03
negative regulation of reproductive process	17.71	1.08E-02
negative regulation of post-embryonic development	14.49	4.03E-03
negative regulation of developmental process	13.28	1.72E-03
negative regulation of multicellular organismal process	12.26	7.66E-03
plant organ formation	11.59	3.95E-02
post-embryonic plant organ morphogenesis	11.09	4.58E-02
floral organ development	10.90	2.95E-04
floral whorl development	10.28	4.01E-03
post-embryonic plant organ development	9.27	2.25E-02
flower development	9.27	6.49E-05
reproductive shoot system development	8.88	8.92E-05
anatomical structure formation involved in morphogenesis	8.05	3.91E-02
positive regulation of biosynthetic process	6.23	2.01E-04
positive regulation of transcription, DNA-templated	6.14	1.51E-03
positive regulation of RNA biosynthetic process	6.12	1.50E-03
positive regulation of nucleic acid-templated transcription	6.12	1.44E-03
positive regulation of cellular biosynthetic process	5.84	8.72E-04
regulation of post-embryonic development	5.84	2.12E-02
positive regulation of RNA metabolic process	5.81	1.95E-03
positive regulation of nucleobase-containing compound metabolic process	5.63	2.37E-03
positive regulation of macromolecule biosynthetic process	5.62	2.27E-03
regulation of transcription by RNA polymerase II	5.55	2.70E-02
shoot system development	5.42	6.78E-04
positive regulation of gene expression	5.39	2.80E-03
phyllome development	5.34	1.46E-02
positive regulation of metabolic process	4.59	2.42E-03
positive regulation of cellular metabolic process	4.51	4.28E-03
positive regulation of nitrogen compound metabolic process	4.40	1.09E-02
positive regulation of macromolecule metabolic process	4.24	1.40E-02
regulation of transcription, DNA-templated	3.98	1.30E-06
regulation of nucleic acid-templated transcription	3.98	9.73E-07
regulation of RNA biosynthetic process	3.98	8.02E-07
regulation of developmental process	3.89	4.58E-02
regulation of biosynthetic process	3.85	6.24E-07
reproductive structure development	3.80	2.88E-03
regulation of RNA metabolic process	3.80	1.76E-06
reproductive system development	3.80	2.86E-03
regulation of cellular biosynthetic process	3.77	1.18E-06
regulation of nucleobase-containing compound metabolic process	3.70	2.60E-06
regulation of cellular macromolecule biosynthetic process	3.67	2.79E-06
regulation of macromolecule biosynthetic process	3.64	2.79E-06
positive regulation of cellular process	3.46	3.09E-02
developmental process involved in reproduction	3.43	4.07E-03
post-embryonic development	3.31	5.21E-03
positive regulation of biological process	3.29	1.55E-02
regulation of gene expression	3.25	2.20E-05
regulation of primary metabolic process	3.17	1.94E-05
regulation of nitrogen compound metabolic process	3.16	3.35E-05
regulation of cellular metabolic process	3.13	1.46E-05
reproductive process	3.05	7.26E-03
reproduction	3.03	7.63E-03
regulation of metabolic process	2.90	3.00E-05
regulation of macromolecule metabolic process	2.84	2.06E-04
system development	2.82	1.54E-02
multicellular organism development	2.54	1.39E-02
anatomical structure development	2.43	1.10E-02
multicellular organismal process	2.41	1.69E-02
developmental process	2.31	2.47E-02
regulation of cellular process	2.19	2.31E-03
regulation of biological process	2.11	2.01E-03
biological regulation	1.95	3.85E-03

## Sheet: seqDAPseq_SEP3reg
GO biological process complete	Fold Enrichment	FDR
pollen wall assembly	8.61	4.72E-02
cellular component assembly involved in morphogenesis	8.21	4.55E-02
cellular component morphogenesis	7.84	4.43E-02
cellular response to hypoxia	5.01	8.03E-05
cellular response to oxygen levels	4.96	4.58E-05
cellular response to decreased oxygen levels	4.96	3.05E-05
response to hypoxia	4.53	9.53E-05
response to decreased oxygen levels	4.46	9.62E-05
response to oxygen levels	4.44	8.49E-05
response to chitin	4.29	4.55E-02
response to organic cyclic compound	4.02	5.51E-04
response to nitrogen compound	3.48	8.99E-03
response to organonitrogen compound	3.46	4.16E-02
cellular response to chemical stimulus	2.43	1.49E-04
response to hormone	2.02	1.69E-02
response to endogenous stimulus	1.98	2.81E-02
response to organic substance	1.97	1.77E-03
cellular response to stress	1.95	4.48E-02
response to oxygen-containing compound	1.85	4.23E-02
response to chemical	1.74	1.54E-03
regulation of transcription, DNA-templated	1.67	4.76E-02
regulation of nucleic acid-templated transcription	1.67	4.51E-02
regulation of RNA biosynthetic process	1.67	4.36E-02
regulation of cellular macromolecule biosynthetic process	1.64	4.59E-02
regulation of macromolecule biosynthetic process	1.63	4.59E-02
cellular response to stimulus	1.62	4.41E-02
response to stimulus	1.37	4.50E-02

## Sheet: common_SEP3AGreg
GO biological process complete	Fold Enrichment	FDR
carpel development	46.95	2.14E-02
gynoecium development	40.32	2.28E-02
floral organ development	29.29	2.95E-04
floral whorl development	24.57	2.11E-02
flower development	19.92	1.36E-03
reproductive shoot system development	19.09	1.16E-03
shoot system development	9.71	2.29E-02
plant organ development	7.12	3.85E-02
reproductive structure development	6.82	2.41E-02
reproductive system development	6.81	2.25E-02
developmental process involved in reproduction	5.74	3.87E-02
post-embryonic development	5.54	4.41E-02
reproductive process	5.47	2.34E-02
reproduction	5.43	2.15E-02
regulation of transcription, DNA-templated	4.94	2.86E-02
regulation of nucleic acid-templated transcription	4.94	2.55E-02
regulation of RNA biosynthetic process	4.94	2.32E-02
regulation of cellular biosynthetic process	4.83	2.18E-02
regulation of biosynthetic process	4.76	1.97E-02
regulation of RNA metabolic process	4.71	2.38E-02
regulation of nucleobase-containing compound metabolic process	4.59	2.27E-02
regulation of cellular macromolecule biosynthetic process	4.55	2.32E-02
regulation of macromolecule biosynthetic process	4.52	2.20E-02
regulation of gene expression	4.03	4.49E-02
regulation of cellular metabolic process	4.00	2.21E-02
regulation of metabolic process	3.59	4.32E-02

## Sheet: SeqDAPseq_SEP3AGreg
	no statistical relevance

## Sheet: ChIPseq_SEP3AGreg
GO biological process complete	Fold Enrichment	FDR
carpel development	75.11	1.80E-02
gynoecium development	64.51	2.10E-02
floral whorl development	39.31	1.71E-02
flower development	21.25	3.70E-02
reproductive shoot system development	20.36	3.64E-02
floral organ development	31.24	2.08E-02
